# Supplementary material for: Integrated Analysis of miRNAome and Transcriptome Identify Regulators of Elm Seed Aging
Source: Plants (Basel). 2023 Apr 20;12(8):1719. doi: 10.3390/plants12081719 (PMC10140922; doi:10.3390/plants12081719)
Supplement: Supplementary file 1 [file plants-12-01719-s001.zip]

Archive with 7 entries (7 files):
- Supplementary Figures.pdf
- Table S1.xlsx
- Table S2.xlsx
- Table S3.xlsx
- Table S4 .xls
- Table S5.xlsx
- Table S6.xlsx
