# Supplementary material for: Integrated Analysis of miRNAome and Transcriptome Identify Regulators of Elm Seed Aging
Source: Plants (Basel). 2023 Apr 20;12(8):1719. doi: 10.3390/plants12081719 (PMC10140922; doi:10.3390/plants12081719)
Supplement: Supplementary file 1 [file plants-12-01719-s001.zip › Table S1.xlsx]

## Sheet: Sheet1
Sample ID		CK	CDT-2d	CDT-3d
Transcriptome	Raw_Reads	45716170	47292674	52641304
	Raw_Bases	4.57G	4.73G	5.26G
	Valid_Reads	44654532	46137726	51482006
	Valid_Bases	4.46G	4.61G	5.15G
	Valid%	97.68	97.56	97.8
	Q20%	0.9872	0.9866	0.9879
	Q30%	95.46	95.02	95.66
	GC%	47.54	47.73	46.63
Small RNA sequencing	Raw reads	6019513	5778990	4747754
	3ADT&length filter	939914(15.61%)	578490(10.01%)	654929(13.79%)
	Junk reads	50239(0.83%)	52171(0.9%)	42509(0.9%)
	Clean reads	889675(14.78%)	526319(9.11%)	612420(12.9%)
	Rfam	14881(0.25%)	11001(0.19%)	7834(0.17%)
	Repeats	404(0.01%)	317(0.01%)	192(0%)
	valid reads	5014200(83.3%)	5137091(88.89%)	4042332(85.14%)
	rRNA	7132	5868	4813
	tRNA	6359	4106	2443
	snoRNA	456	337	171
	snRNA	247	140	64
	other Rfam RNA	687	550	343
	Q20%	95.3	95.68	95.86
	Q30%	89.56	90.36	90.46
	GC%	49.48	47.78	50.36
Degradome	Raw Reads	8524284	Unique reads < 15nt after removing 3 adaptor	6386(0.23%)
	Unique Raw Reads	2811946	Unique Mappable Reads	2805560
				(99.77% of Unique Raw Reads)
	reads < 15nt after removing 3 adaptor	15259(0.18%)	Mapped Reads	5465804(64.12%)
	Mappable Reads	8509025(99.82%)	Unique Mapped Reads	1379363
				(49.05% of Unique Raw Reads)
	Number of Input Transcript	35462	Number of Coverd Transcript	21082
				(59.45% of Input Transcript)
