# Supplementary material for: Integrated Analysis of miRNAome and Transcriptome Identify Regulators of Elm Seed Aging
Source: Plants (Basel). 2023 Apr 20;12(8):1719. doi: 10.3390/plants12081719 (PMC10140922; doi:10.3390/plants12081719)
Supplement: Supplementary file 1 [file plants-12-01719-s001.zip › Table S2.xlsx]

## Sheet: Sheet1
miRNA name	miR_seq	len	MFEI	CK(norm)	CDT_2d(norm)	CDT_3d(norm)
upu-miR11011b	CTTCTCAAGGCAATTGAAGAA	21	0.5	129.75	243.089	188.121
upu-miR11126	CCGGGGACGGACTGGGAA	18	0.9	27.6672	8.58493	7.32209
upu-miR1427	CGGCGTCGGCCTGCGGGC	18	0.6	31.9604	4.97022	0
upu-miR1440b	ATGAGTCTGACATGTGTGC	19	0.6	2.86213	0	0
upu-miR156a	TTGACAGAAGAGAGGGAGCAC	21	0.9	4248.83	4742.05	4392.69
upu-miR156b	ACTCTCTCTTCTTCTGTCATC	21	0.9	426.934	450.031	430.314
upu-miR156c	TGACAGAAGAGAGTGGGCA	19	0.4	6.6783	7.22942	0
upu-miR156d	TTACAGAAGAGAGTGAGCAC	20	1.2	17597.8	19355.9	17655.8
upu-miR156f	TGACAGAAGAGAGTGAGTAC	20	1	9.54043	13.1033	14.6442
upu-miR156h	GCTCACTCTCTATCTGTCACC	21	1.2	17336.9	23579.6	20976.1
upu-miR156i	TGACAGAAGAGAGTGAGCAG	20	0.5	33.3915	34.7916	51.2546
upu-miR156j	ATGACAGAAGAGAGGGAGCAC	21	0.5	164.095	175.765	124.476
upu-miR156k	TGACGGAAGAGAGTGAGCAC	20	1.1	31.0064	41.5691	40.5531
upu-miR156l	TGACAGAAGAGAGTGAGCAC	20	0.9	27219.3	34162.2	30394
upu-miR157a	TTGACAGAAGATAGAGAGCAC	21	1	2806.32	3684.74	3310.15
upu-miR157d	GCTCTCTAGTCTTCTGTCATC	21	1	4774.99	6492.02	4878.77
upu-miR157b	TGGACAGAAGATAGAGAGCAT	21	1.1	11.4485	10.8441	10.7015
upu-miR157c	GTTCTCTAGCCTTCTGTCATC	21	1.1	73.9383	154.077	116.59
upu-miR159a	TTTGGATTGAAGGGAGCTCT	20	1	3208.54	2869.6	3137.23
upu-miR159b	AGCTGCCGACTCATTCATTCA	21	0.9	1.59007	2.40981	3.37943
upu-miR159c	ATTGGATTGAAGGGAGCTCC	20	0.6	1679.59	1418.77	1604.66
upu-miR159d	CTTGGATTGAAGGGAGCTCC	20	0.9	10775.1	9655.46	10522
upu-miR159e	CTTGGGTTGAAGGGAGCTCC	20	0.9	8.10937	4.97022	2.81619
upu-miR159f	TTTGGATTGAAGGGAGCTCC	20	0.9	169591	153805	165115
upu-miR159g	TTTGGATTGAAGGGGGCTCTG	21	0.6	294.799	242.487	272.419
upu-miR160a	TGCCTGGCTCCCTGTATGCCC	21	0.4	6.6783	7.22942	3.94266
upu-miR160b	TGCCTGGCTCCCTGTATGCCA	21	0.6	316.265	346.56	322.172
upu-miR160c	TGCCTGGCTCCCTGTATGC	19	0.4	12.4026	12.6515	0
upu-miR160d	TTCCTGGCTCCCTGTATGCCA	21	1	337.731	367.797	313.16
upu-miR160e	GGCGTATGAGGAGCCATGCAT	21	1	0	3.16287	15.7707
upu-miR162a	TCGATAAACCTCTGCATCCAG	21	0.8	622.036	637.996	752.486
upu-miR164a	TGGAGAAGCAGGGCACGTGCA	21	0.9	5.24724	2.71103	4.5059
upu-miR165a	TCGGACCAGGCTTCATCCC	19	0.1	76.8005	85.3975	60.2664
upu-miR166a	TCGGACCAGGCTTCATTCCCC	21	0.9	30931.3	32664.8	30130
upu-miR166b	AAGAACGAAAGTTGGGGG	18	0.4	3.33915	3.16287	0
upu-miR166g	GGAATGTTGTCTGGCTCGAGG	21	0.9	124.026	123.804	429.75
upu-miR166p	TCTCGGACCAGGCTCCATTCC	21	0.8	47.2251	45.8616	27.317
upu-miR167a	TGAAGCTGCCAGCATGATCTA	21	0.9	9546.63	10180.7	10536.6
upu-miR167b	GGTCATGCTGAGACAGCCTCACT	23	0.9	11.9255	11.296	91.8077
upu-miR167d	TGAAGCTGCCAGCATGATCTT	21	0.9	5408.47	5561.83	5664.39
upu-miR167e	TGAAGCTGCCAGCATGATCTG	21	0.7	298.615	236.914	353.901
upu-miR168	CCCGCCTTGCATCAACTGAAT	21	0.9	28.1443	32.9842	147.005
upu-miR168a	TTGCTTGGTGCAGGTCGGGAA	21	0.4	76.3234	89.0122	90.118
upu-miR168b	AGGCTTGGTGCAGGTCGGGAA	21	0.6	4.77022	5.42206	0
upu-miR168c	TCGCTTGGTGCAGGTCGGGAA	21	0.9	1538.87	1944.26	2082.85
upu-miR169b	CAGCCAAGGATGACTTGCCG	20	0.3	62.0128	93.9824	94.6239
upu-miR169c	GGCAGTCTCCTTGGCTAGC	19	0.9	0	0	10.1383
upu-miR169d	CAGCCAAGGATGACTTGCCTG	21	0.9	66.783	85.3975	60.8297
upu-miR169e	TAGCCAAGGATGACTTGCCGA	21	1.1	74.8924	46.0875	54.6341
upu-miR169f	CAGCCAAGAATGACTTGCCGT	21	0.9	92.5422	102.567	125.602
upu-miR169h	CAGCCAAGAATGACTTGCCGG	21	1.1	4076.15	4972.03	5478.05
upu-miR169k	CAGCCAAGAATGACTTGCCGC	21	0.5	6.20128	0	0
upu-miR169l	GGCAAGTTGTTTTTGGCTA	19	1.1	41.9779	25.303	36.0472
upu-miR171b	GGATTGAGCCGTGCCAATATC	21	0.8	24.4871	16.2662	21.7785
upu-miR171c	TGGTTGAGCCGTGCCAATATC	21	0.9	20.6709	15.3625	15.5829
upu-miR171d	TGATTGAGCCGTGCCAATATC	21	0.8	141.675	117.478	140.246
upu-miR171e	TTGAGCCGCGTCAATATCTCC	21	1.2	459.849	523.229	372.863
upu-miR171f	TATTGGCCTGGTTCACTCAGA	21	0.9	301.478	273.362	294.01
upu-miR172f	ATTGGAACGATACAGAGAA	19	0.3	7.63234	0	0
upu-miR1869	TAGGCATGGGTGGTATTGGCA	21	0.5	4.77022	0	6.75885
upu-miR1887	TTCACTTAGATTCTTCTTATT	21	0.1	3.81617	5.8739	0
upu-miR2118a	TTGCCAATTCCACCCATTCCTA	22	0.9	68.2141	42.4728	50.1282
upu-miR2118e	GAAAAGAGAGTCAAAGAGT	19	0.6	10.0175	13.5552	12.3912
upu-miR2592ay	GAGTCGGGTTGTTTGGGA	18	0.6	16.2187	5.42206	3.37943
upu-miR2592bi	ATTCCCACTGTCCCTGTCT	19	0.6	41.9779	15.8143	0
upu-miR319a	TTGGACTGAAGGGAGCTCCC	20	1	1266.38	996.771	1111.06
upu-miR319b	AGAGCTTTCTTCAGTCCACT	20	1	13.0386	16.8686	15.7707
upu-miR319c	TTGGACTGAAGGGGGCTCCC	20	0.9	1.11305	0	0
upu-miR3630	TGGGAATCTCTCTGATGCAT	20	0.8	117.347	55.1243	5.63238
upu-miR390a	AAGCTCAGGAGGGATAGCGCC	21	0.8	114.485	116.574	225.295
upu-miR390b	CGCTATCTATCCTGAGTTGCA	21	0.8	436.952	526.844	901.18
upu-miR393b	TCCAAAGGGATCGCATTGATC	21	1	14.3106	17.1699	29.8516
upu-miR394a	TTGGCATTCTGTCCACCTCC	20	0.4	76.3234	58.739	64.7723
upu-miR394b	TGGGCATTCTGTCCACCTCC	20	1.1	112.577	108.441	126.165
upu-miR395d	TGAAGTGTTTAGGGGAACTCC	21	1.2	52.4724	50.1541	43.9325
upu-miR396a	TTCCACAGCTTTCTTGAACTG	21	0.9	18.6038	18.5254	33.231
upu-miR396c	TTCCACAGCTTTCTTGAACTT	21	1	81.5707	71.3905	125.039
upu-miR396d	GGTCAAAAAAGCTGTGGGAAG	21	1	0	0	6.75885
upu-miR396h	GGCGGAGGTGGCGGTGGA	18	0.7	5.24724	6.77758	2.81619
upu-miR396i	GGTGGTGGTGGTGGTGGAGGA	21	0.7	5.72426	0	9.0118
upu-miR397a	TCATTGAGTGCAGCGTTGATG	21	0.9	90.3161	96.8441	113.399
upu-miR398a	TATGTTCTCAGGTCGCCCCTG	21	1.1	28.1443	35.6952	60.2664
upu-miR399a	GCCAAAGGAGAGTTGCCCTT	20	1	1142.28	1264.79	1352.52
upu-miR399b	TGCCAAAGGAGAATTGCCCTG	21	1.3	84.9098	75.0052	59.7032
upu-miR399i	GCCAAAGGAGAGTTGCCCT	19	0.9	12.2118	9.8802	7.50984
upu-miR403	TTAGATTCACGCACAAACT	19	0.3	8.58639	0	7.88533
upu-miR403a	TTAGATTCACGCACAAACTCG	21	0.8	875.812	808.791	808.809
upu-miR408	TGCACTGCCTCTTCCCTGCCT	21	0.8	16.2187	10.3923	10.1383
upu-miR408b	TGCACTGCCTCTTCCCTGGCT	21	0.8	0	1.35552	0
upu-miR414a	ATCATCTTCGTCATCATCATC	21	0.4	3.81617	0	2.81619
upu-miR414b	TCATCATCATCATCATAGTCC	21	0	2.38511	3.16287	3.94266
upu-miR482a	TTTCCAATTCCACCCATTCCTA	22	1	3638.24	2817.67	2793.1
upu-miR5072	TCCCCAGCGGAGTCGCCA	18	0.5	964.538	454.55	268.101
upu-miR5077	TTCACGTCGGGTTCACCA	18	0.5	25.7592	28.9177	25.9089
upu-miR5082	CACCGACGTCCTCGTTCT	18	0.7	10.4945	0	0
upu-miR5139	AACCTGGCTCTGATACCA	18	0.4	406.581	537.236	322.923
upu-miR5234	TTGTGGATGGCAGAAGGATTT	21	0.5	7.63234	4.51839	21.403
upu-miR5257	TCAAGAACAAGAAGAAACT	19	0.4	64.8749	43.8283	27.0354
upu-miR530	GATGAAGAACGTAGCGAA	18	0.4	11.4485	10.8441	5.63238
upu-miR535	TGACAACGAGAGAGAGTACGC	21	1.1	3.33915	3.61471	0
upu-miR535a	GTGCTCTCTCTCGTTGTCATA	21	1.1	350.134	407.558	205.019
upu-miR535b	TGACAACGAGAGAGAGCACGC	21	1.1	11403.2	12291.8	10685.7
upu-miR535c	GTACTCTCTCTCGTTGTCATA	21	1.1	13.3566	4.51839	20.2766
upu-miR5368a	CCCTGGGATTGGCTTTGGGCCT	22	0.7	46.7481	14.9107	118.28
upu-miR5368b	GTGAGATACCACTCTGGAAGAGCT	24	0.7	0	0	2.81619
upu-miR6300	GTCGTTGTAGTATAGTGGT	19	1.1	3399.26	1449.5	3940.41
upu-miR6478	CCGACCTTAGCTCAGTTGGTAGA	23	0.7	2471.93	1932.97	1544.4
upu-miR7760	GGCGGAGGAGGTGGTGGA	18	0.2	38.1617	26.2066	40.5531
upu-miR8154	GAGGAGGAGAGGAAGAGGGAA	21	0.9	0	5.42206	0
upu-miR8175	GATCCCCGGCAACGGCGCCA	20	1.3	928.284	610.886	413.416
upu-miR827	TTAGATGACCATCAACAAACA	21	0.9	13.3566	9.48861	8.44857
