# Supplementary material for: Integrated Analysis of miRNAome and Transcriptome Identify Regulators of Elm Seed Aging
Source: Plants (Basel). 2023 Apr 20;12(8):1719. doi: 10.3390/plants12081719 (PMC10140922; doi:10.3390/plants12081719)
Supplement: Supplementary file 1 [file plants-12-01719-s001.zip › Table S3.xlsx]

## Sheet: Sheet1
miRNA name	miR-seq	length		MFEI	CK	CDT-2d	CDT-3d
					(norm)	(norm)	(norm)
upu-miRn1	CATTAGTAATGGCATGAGAAGTCA	24	1.4		0	0	3.38
upu-miRn2	ACTTCCCATGTCGTCACTAATGGG	24	1.4		8.59	12.2	14.08
upu-miRn3	ATTAAAAGTCATATAAGTACA	21	3.1		4.77	0	7.32
upu-miRn4	TACTTATATGACTTTTAATTT	21	3.1		8.11	2.26	7.32
upu-miRn5	ATTCTCTCTTCTTCTGTCATCG	22	0.9		131.66	151.82	106.45
upu-miRn6	CCCTTTTTTACGTCCCCATGTC	22	1.2		145.49	59.64	154.89
upu-miRn7	GACGTGGGGGCGTAAAAAAGG	21	1.2		26.24	11.3	46.75
upu-miRn8	CTCACGTATAGAACTTCTATG	21	1.1		4.77	9.04	16.9
