# Supplementary material for: Integrated Analysis of miRNAome and Transcriptome Identify Regulators of Elm Seed Aging
Source: Plants (Basel). 2023 Apr 20;12(8):1719. doi: 10.3390/plants12081719 (PMC10140922; doi:10.3390/plants12081719)
Supplement: Supplementary file 1 [file plants-12-01719-s001.zip › Table S4 .xls]

## Sheet: CDT-2d vs CK
Gene_ID	Annotation	Name	swissprot_description	GO_Term	NOG	KOEntry	KODescription	EC	KEGG_Pathway	Pfam_description	CDT_2d_TPM	CK_TPM	log2FC	regulation	pvalue	FDR
TRINITY_DN22978_c0_g2	probable protein phosphatase 2C 6 [Prunus avium]	Os08g0500300	Probable protein phosphatase 2C 66 OS=Oryza sativa subsp. japonica GN=Os08g0500300 PE=2 SV=1	GO:0004722(protein serine/threonine phosphatase activity);GO:0005886(plasma membrane);GO:0006470(protein dephosphorylation);GO:0046872(metal ion binding)	COG0631(Phosphatase)	NA	NA	NA	NA(NA)	A0A061GAI4.1 PF00481.19;PP2C;	0.53	10.47	-4.25148	down	4.64895e-51	1.25563e-46
TRINITY_DN19320_c0_g1	60S ribosomal protein L7a-1 [Cicer arietinum]	RPL7A-1	60S ribosomal protein L7a-1 OS=Oryza sativa subsp. japonica GN=RPL7A-1 PE=2 SV=1	GO:0000470(maturation of LSU-rRNA);GO:0003723(RNA binding);GO:0006412(translation);GO:0022625(cytosolic large ribosomal subunit)	COG1358((ribosomal) protein)	K02936	large subunit ribosomal protein L7Ae	-	cam03010(Ribosome)	A0A0A0KRP5.1 PF01248.24;Ribosomal_L7Ae;	1.42	37.46	-4.58287	down	6.89005e-50	9.30467e-46
TRINITY_DN20957_c1_g2	MpBBI, partial [Maclura pomifera]	-	-	-	-	-	-	-	-	-	30.73	5.72	4.2024	up	1.65311e-37	1.4883e-33
TRINITY_DN5386_c0_g1	PREDICTED: protein transport protein Sec61 subunit gamma-like [Juglans regia]	Os02g0178400	Protein transport protein Sec61 subunit gamma OS=Oryza sativa subsp. japonica GN=Os02g0178400 PE=3 SV=1	GO:0005622(intracellular);GO:0005623(cell);GO:0006605(protein targeting);GO:0006886(intracellular protein transport)	ENOG4111WJ7(protein transport protein sec61)	K07342	protein transport protein SEC61 subunit gamma and related proteins	-	tcc03060(Protein export);tcc04141(Protein processing in endoplasmic reticulum);tcc04145(Phagosome)	M0VP35.1 PF00584.18;SecE;	244.29	15.91	3.05957	up	1.55833e-27	1.05222e-23
TRINITY_DN19876_c0_g4	Major latex protein domain containing protein [Parasponia andersonii]	-	-	GO:0004864(protein phosphatase inhibitor activity);GO:0005634(nucleus);GO:0005737(cytoplasm);GO:0009738(abscisic acid-activated signaling pathway);GO:0010427(abscisic acid binding);GO:0080163(regulation of protein serine/threonine phosphatase activity)	ENOG410YJ04(Pathogenesis-related protein Bet v I family)	-	-	-	-	A0A061E395.1 PF00407.17;Bet_v_1;	228.35	19.53	2.91135	up	7.7437e-26	4.18299e-22
TRINITY_DN16691_c0_g1	hypothetical protein TorRG33x02_070800 [Trema orientale]	-	-	GO:0003674(molecular_function);GO:0005634(nucleus);GO:0008150(biological_process)	ENOG410ZHAM(seed specific protein Bn15D1B)	-	-	-	-	A0A078FVG1.1 PF03242.11;LEA_3;	169.94	13.59	2.88994	up	1.48737e-22	6.69539e-19
TRINITY_DN23452_c1_g6	uncharacterized protein LOC111289175 [Durio zibethinus]	Nlrc3	Protein NLRC3 OS=Mus musculus GN=Nlrc3 PE=2 SV=2	GO:0000166(nucleotide binding);GO:0005515(protein binding);GO:0005524(ATP binding);GO:0005737(cytoplasm);GO:0005815(microtubule organizing center);GO:0005829(cytosol);GO:0007249(I-kappaB kinase/NF-kappaB signaling);GO:0014067(negative regulation of phosphatidylinositol 3-kinase signaling);GO:0023052(signaling);GO:0031396(regulation of protein ubiquitination);GO:0032088(negative regulation of NF-k…	ENOG4112C4M(NA)	-	-	-	-	-	56.8	276.31	-2.1133	down	5.0149e-21	1.93496e-17
TRINITY_DN14857_c0_g3	BAG family molecular chaperone regulator [Parasponia andersonii]	BAG1	BAG family molecular chaperone regulator 8, chloroplastic OS=Arabidopsis thaliana GN=BAG1 PE=1 SV=1	GO:0005516(calmodulin binding);GO:0005634(nucleus);GO:0005886(plasma membrane);GO:0008150(biological_process);GO:0009506(plasmodesma);GO:0009507(chloroplast);GO:0051087(chaperone binding)	ENOG410Z01Q(NA)	-	-	-	-	A0A067JTF3.1 PF02179.14;BAG;	3.5	0.48	2.91239	up	4.35341e-20	1.46977e-16
TRINITY_DN1486_c0_g1	Ribosomal protein [Trema orientale]	HLP	50S ribosomal protein HLP, mitochondrial OS=Arabidopsis thaliana GN=HLP PE=2 SV=1	GO:0003735(structural constituent of ribosome);GO:0005762(mitochondrial large ribosomal subunit);GO:0022625(cytosolic large ribosomal subunit);GO:0070180(large ribosomal subunit rRNA binding)	COG0093(Binds to 23S rRNA. Forms part of two intersubunit bridges in the 70S ribosome (By similarity))	K02874	large subunit ribosomal protein L14	-	zju03010(Ribosome)	A0A061E8Q9.1 PF00238.17;Ribosomal_L14;	2.51	18.03	-2.73402	down	1.69247e-19	5.07911e-16
TRINITY_DN5482_c0_g2	valine-tRNA ligase [Trema orientale]	-	-	GO:0008150(biological_process);GO:0009507(chloroplast);GO:0016021(integral component of membrane);GO:0016874(ligase activity)	ENOG4111PKI(NA)	-	-	-	-	-	2.03	13.73	-2.66936	down	4.36874e-19	1.17995e-15
TRINITY_DN22330_c1_g2	pre-mRNA-processing-splicing factor 8A [Morus notabilis]	PRP8A	Pre-mRNA-processing-splicing factor 8A OS=Arabidopsis thaliana GN=PRP8A PE=1 SV=1	GO:0000244(spliceosomal tri-snRNP complex assembly);GO:0000386(second spliceosomal transesterification activity);GO:0005682(U5 snRNP);GO:0017070(U6 snRNA binding);GO:0030619(U1 snRNA binding);GO:0030620(U2 snRNA binding);GO:0030623(U5 snRNA binding);GO:0071013(catalytic step 2 spliceosome);GO:0097157(pre-mRNA intronic binding)	COG5178(PRP8 pre-mRNA processing factor 8 homolog (S. cerevisiae))	K12856	pre-mRNA-processing factor 8	-	zju03040(Spliceosome)	A0A0D9ZUM6.1 PF12134.6;PRP8_domainIV;	0.72	3.58	-2.27561	down	2.82097e-18	6.9265e-15
TRINITY_DN18940_c0_g3	Golgin candidate [Parasponia andersonii]	GC4	Golgin candidate 4 OS=Arabidopsis thaliana GN=GC4 PE=2 SV=1	GO:0003674(molecular_function);GO:0005794(Golgi apparatus);GO:0007030(Golgi organization)	ENOG41126V8(golgin candidate)	-	-	-	-	-	3.02	0.41	2.95817	up	5.28402e-17	1.1893e-13
TRINITY_DN5221_c0_g1	PREDICTED: small ubiquitin-related modifier 1 [Eucalyptus grandis]	SUMO1	Small ubiquitin-related modifier 1 OS=Arabidopsis thaliana GN=SUMO1 PE=1 SV=2	GO:0005634(nucleus);GO:0016925(protein sumoylation);GO:0031386(protein tag)	COG5227(smt3 suppressor of mif two 3 homolog)	K12160	small ubiquitin-related modifier	-	egr03013(RNA transport)	P55852.2 PF00240.21;ubiquitin;	64.59	9.82	2.74707	up	8.01862e-17	1.66596e-13
TRINITY_DN23467_c1_g2	binding partner of ACD11 1 [Ricinus communis]	BPA1	Binding partner of ACD11 1 OS=Arabidopsis thaliana GN=BPA1 PE=1 SV=1	GO:0003676(nucleic acid binding);GO:0005634(nucleus);GO:0005829(cytosol);GO:0009735(response to cytokinin)	ENOG4111FG4(rna recognition motif containing)	-	-	-	-	W9QMZ9.1 PF00076.20;RRM_1;	4.82	14.71	-2.14465	down	1.16911e-15	2.25546e-12
TRINITY_DN13820_c0_g4	Fatty acid hydroxylase [Parasponia andersonii]	SBH1	Sphinganine C4-monooxygenase 1 OS=Arabidopsis thaliana GN=SBH1 PE=1 SV=1	GO:0000170(sphingosine hydroxylase activity);GO:0003824(catalytic activity);GO:0005506(iron ion binding);GO:0005783(endoplasmic reticulum);GO:0005789(endoplasmic reticulum membrane);GO:0005794(Golgi apparatus);GO:0009640(photomorphogenesis);GO:0016021(integral component of membrane);GO:0042284(sphingolipid delta-4 desaturase activity);GO:0046520(sphingoid biosynthetic process);GO:0055114(oxidatio…	COG3000(fatty acid hydroxylase)	K04713	sphinganine C4-monooxygenase	EC:1.14.18.5	hbr00600(Sphingolipid metabolism)	W1NGV5.1 PF04116.11;FA_hydroxylase;	0.55	3.79	-2.69236	down	3.05059e-15	5.4929e-12
TRINITY_DN3452_c0_g2	TCP transcription factor [Parasponia andersonii]	TCP7	Transcription factor TCP7 OS=Arabidopsis thaliana GN=TCP7 PE=2 SV=1	GO:0003677(DNA binding);GO:0003700(DNA binding transcription factor activity);GO:0005515(protein binding);GO:0005634(nucleus);GO:0006351(transcription, DNA-templated);GO:0006355(regulation of transcription, DNA-templated)	ENOG410YHVM(Transcription factor)	K16221	transcription factor TCP21 (protein CCA1 HIKING EXPEDITION)	-	ath04712(Circadian rhythm - plant)	W9RD94.1 PF03634.11;TCP;	1.69	0.26	2.75063	up	3.4e-15	5.73942e-12
TRINITY_DN19272_c0_g2	CBL-interacting serine/threonine-protein kinase 23 isoform X1 [Ziziphus jujuba]	CIPK23	CBL-interacting serine/threonine-protein kinase 23 OS=Arabidopsis thaliana GN=CIPK23 PE=1 SV=1	GO:0004674(protein serine/threonine kinase activity);GO:0005634(nucleus);GO:0005737(cytoplasm);GO:0006468(protein phosphorylation);GO:0035556(intracellular signal transduction)	COG0515(Serine Threonine protein kinase)	NA	NA	NA	NA(NA)	I1L269.1 PF00069.23;Pkinase;	1.11	4.68	-2.01952	down	5.66808e-15	9.00525e-12
TRINITY_DN22982_c1_g3	splicing factor SF3a60 homolog [Ziziphus jujuba]	ATO	Splicing factor SF3a60 homolog OS=Arabidopsis thaliana GN=ATO PE=1 SV=1	GO:0000398(mRNA splicing, via spliceosome);GO:0003723(RNA binding);GO:0005681(spliceosomal complex)	COG5188(Splicing factor 3A subunit 3)	K12827	splicing factor 3A subunit 3	-	zju03040(Spliceosome)	W9RDU1.1 PF16837.3;SF3A3;	8.66	1.91	2.24787	up	8.80186e-15	1.32072e-11
TRINITY_DN21763_c1_g2	GPCR kinase [Trema orientale]	NTF3	Mitogen-activated protein kinase homolog NTF3 OS=Nicotiana tabacum GN=NTF3 PE=1 SV=1	GO:0004672(protein kinase activity);GO:0004707(MAP kinase activity);GO:0005515(protein binding);GO:0005524(ATP binding);GO:0005634(nucleus);GO:0005737(cytoplasm);GO:0006468(protein phosphorylation);GO:0007165(signal transduction);GO:0010468(regulation of gene expression);GO:0016301(kinase activity);GO:0035556(intracellular signal transduction)	ENOG410XNY0(Mitogen-activated protein kinase)	K20535	mitogen-activated protein kinase 1/2	EC:2.7.11.24	cic04016(MAPK signaling pathway - plant)	V7ASK7.1 PF00069.23;Pkinase;	0.39	2.71	-2.69627	down	2.66438e-14	3.78748e-11
TRINITY_DN12637_c0_g2	RING-H2 finger protein ATL47 [Morus notabilis]	-	-	GO:0005634(nucleus);GO:0016021(integral component of membrane)	ENOG410XRM0(Ring finger protein)	-	-	-	-	M5WVC7.1 PF13920.4;zf-C3HC4_3;	5.5	1.12	2.37862	up	4.39989e-14	5.94183e-11
TRINITY_DN17842_c0_g4	protein HAIKU1 [Hevea brasiliensis]	IKU1	Protein HAIKU1 OS=Arabidopsis thaliana GN=IKU1 PE=1 SV=1	GO:0005515(protein binding);GO:0005634(nucleus);GO:0009960(endosperm development);GO:0043078(polar nucleus);GO:0080113(regulation of seed growth)	ENOG410YRKU(VQ motif)	-	-	-	-	A0A067K7T9.1 PF05678.12;VQ;	3.43	0.76	2.22836	up	3.4319e-13	4.41392e-10
TRINITY_DN13491_c0_g1	Guanylate kinase [Trema orientale]	GK-2	Guanylate kinase 2 OS=Arabidopsis thaliana GN=GK-2 PE=2 SV=1	GO:0004385(guanylate kinase activity);GO:0005524(ATP binding);GO:0005737(cytoplasm);GO:0005829(cytosol);GO:0009117(nucleotide metabolic process);GO:0016310(phosphorylation);GO:0048229(gametophyte development);GO:0048638(regulation of developmental growth)	COG0194(Essential for recycling GMP and indirectly, cGMP (By similarity))	K00942	guanylate kinase	EC:2.7.4.8	pmum00230(Purine metabolism)	M5W267.1 PF00625.19;Guanylate_kin;	1.52	7.76	-2.27153	down	7.02771e-13	8.62779e-10
TRINITY_DN22105_c1_g2	hypothetical protein DVH24_022701 [Malus domestica]	RPS20A	40S ribosomal protein S20-1 OS=Arabidopsis thaliana GN=RPS20A PE=2 SV=2	GO:0003735(structural constituent of ribosome);GO:0022627(cytosolic small ribosomal subunit)	COG0051(tRNA binding)	K02969	small subunit ribosomal protein S20e	-	mdm03010(Ribosome)	B9R9P7.1 PF00338.20;Ribosomal_S10;	17.18	66.98	-2.04888	down	1.46262e-12	1.71757e-09
TRINITY_DN14167_c1_g1	late embryogenesis abundant protein [Parasponia andersonii]	-	-	GO:0003674(molecular_function);GO:0008150(biological_process);GO:0009507(chloroplast)	ENOG410ZEZZ(NA)	-	-	-	-	-	4834.27	898.5	1.47838	up	2.10605e-12	2.3701e-09
TRINITY_DN23455_c5_g2	PREDICTED: sodium/hydrogen exchanger 4 isoform X1 [Fragaria vesca subsp. vesca]	NHX4	Sodium/hydrogen exchanger 4 OS=Arabidopsis thaliana GN=NHX4 PE=2 SV=2	GO:0005774(vacuolar membrane);GO:0005886(plasma membrane);GO:0006814(sodium ion transport);GO:0009651(response to salt stress);GO:0015081(sodium ion transmembrane transporter activity);GO:0015385(sodium:proton antiporter activity);GO:0015386(potassium:proton antiporter activity);GO:0016021(integral component of membrane);GO:0051453(regulation of intracellular pH);GO:0055075(potassium ion homeosta…	COG0025(Sodium hydrogen exchanger)	NA	NA	NA	NA(NA)	F6HEL8.1 PF00999.19;Na_H_Exchanger;	9.22	4.06	1.59933	up	2.44544e-12	2.64196e-09
TRINITY_DN21235_c0_g1	dihydrolipoyllysine-residue succinyltransferase component of 2-oxoglutarate dehydrogenase complex 2, mitochondrial [Prunus persica]	At4g26910	Dihydrolipoyllysine-residue succinyltransferase component of 2-oxoglutarate dehydrogenase complex 2, mitochondrial OS=Arabidopsis thaliana GN=At4g26910 PE=1 SV=2	GO:0004149(dihydrolipoyllysine-residue succinyltransferase activity);GO:0005739(mitochondrion);GO:0006099(tricarboxylic acid cycle);GO:0008270(zinc ion binding);GO:0016020(membrane);GO:0016746(transferase activity, transferring acyl groups);GO:0033512(L-lysine catabolic process to acetyl-CoA via saccharopine);GO:0045252(oxoglutarate dehydrogenase complex)	COG0508(Dehydrogenase)	K00658	2-oxoglutarate dehydrogenase E2 component (dihydrolipoamide succinyltransferase)	EC:2.3.1.61	pper00020(Citrate cycle (TCA cycle));pper00310(Lysine degradation)	I1M6P9.1 PF00198.21;2-oxoacid_dh;	6.81	3.71	2.47953	up	7.86945e-12	8.17484e-09
TRINITY_DN21508_c1_g2	Phosphatidyl serine synthase [Trema orientale]	PSS1	CDP-diacylglycerol--serine O-phosphatidyltransferase 1 OS=Arabidopsis thaliana GN=PSS1 PE=1 SV=1	GO:0008654(phospholipid biosynthetic process);GO:0016021(integral component of membrane)	ENOG410XS7H(Phosphatidylserine synthase)	K08730	phosphatidylserine synthase 2	EC:2.7.8.29	pper00564(Glycerophospholipid metabolism)	K7N321.1 PF03034.13;PSS;	0.88	3.48	-1.92893	down	1.05705e-11	1.0574e-08
TRINITY_DN8294_c0_g1	HR-like lesion-inducer [Parasponia andersonii]	-	-	GO:0005783(endoplasmic reticulum);GO:0005794(Golgi apparatus);GO:0016021(integral component of membrane)	ENOG4111T2N(Nicotiana lesion-inducing like)	-	-	-	-	B9STI8.1 PF05514.9;HR_lesion;	8.53	1.89	2.26981	up	1.65968e-11	1.60094e-08
TRINITY_DN20998_c0_g1	Glycoside hydrolase [Parasponia andersonii]	At3g26720	Alpha-mannosidase At3g26720 OS=Arabidopsis thaliana GN=At3g26720 PE=1 SV=1	GO:0004559(alpha-mannosidase activity);GO:0006013(mannose metabolic process);GO:0006517(protein deglycosylation)	ENOG410XQMZ(Mannosidase alpha class)	K01191	alpha-mannosidase	EC:3.2.1.24	tcc00511(Other glycan degradation)	A0A061EEW8.1 PF07748.11;Glyco_hydro_38C;	0.54	3.02	-2.38125	down	1.77017e-11	1.64863e-08
TRINITY_DN22373_c1_g1	basic blue protein-like [Quercus suber]	ARPN	Basic blue protein OS=Arabidopsis thaliana GN=ARPN PE=2 SV=2	GO:0046658(anchored component of plasma membrane)	ENOG4111D22(Plastocyanin-like domain)	-	-	-	-	C6SVS0.1 PF02298.15;Cu_bind_like;	148.55	425.01	-1.39798	down	3.31651e-11	2.98585e-08
TRINITY_DN465_c0_g1	40S ribosomal protein S19-3 [Manihot esculenta]	RPS19C	40S ribosomal protein S19-3 OS=Arabidopsis thaliana GN=RPS19C PE=2 SV=1	GO:0000028(ribosomal small subunit assembly);GO:0003735(structural constituent of ribosome);GO:0022627(cytosolic small ribosomal subunit)	COG2238(Ribosomal protein)	K02966	small subunit ribosomal protein S19e	-	hbr03010(Ribosome)	B9H0J0.1 PF01090.17;Ribosomal_S19e;	27.96	84.83	-1.4809	down	3.92425e-11	3.37559e-08
TRINITY_DN24653_c0_g1	callose synthase 10 isoform X2 [Morus notabilis]	CALS10	Callose synthase 10 OS=Arabidopsis thaliana GN=CALS10 PE=2 SV=5	GO:0000148(1,3-beta-D-glucan synthase complex);GO:0003843(1,3-beta-D-glucan synthase activity);GO:0005886(plasma membrane)	ENOG410XQ8V(synthase)	NA	NA	NA	NA(NA)	W9RH25.1 PF02364.13;Glucan_synthase;	0.85	3.34	-1.9281	down	3.99936e-11	3.37559e-08
TRINITY_DN20157_c0_g7	pre-mRNA-processing protein 40A isoform X2 [Morus notabilis]	PRP40A	Pre-mRNA-processing protein 40A OS=Arabidopsis thaliana GN=PRP40A PE=1 SV=1	GO:0000398(mRNA splicing, via spliceosome);GO:0003723(RNA binding);GO:0005685(U1 snRNP);GO:0071004(U2-type prespliceosome)	COG5104(PRP40 pre-mRNA processing factor 40 homolog)	K12821	pre-mRNA-processing factor 40	-	pavi03040(Spliceosome)	B9S7Z7.1 PF01846.17;FF;	0.6	2.32	-1.89881	down	4.64781e-11	3.80402e-08
TRINITY_DN23960_c3_g1	LOW QUALITY PROTEIN: uncharacterized protein LOC111374931 [Olea europaea var. sylvestris]	-	-	-	-	-	-	-	-	-	2.83	9.42	-1.66889	down	6.04932e-11	4.80548e-08
TRINITY_DN8886_c0_g2	GPCR kinase [Trema orientale]	CPK28	Calcium-dependent protein kinase 28 OS=Arabidopsis thaliana GN=CPK28 PE=1 SV=1	GO:0004683(calmodulin-dependent protein kinase activity);GO:0005516(calmodulin binding);GO:0005634(nucleus);GO:0005737(cytoplasm);GO:0005886(plasma membrane);GO:0009738(abscisic acid-activated signaling pathway);GO:0009931(calcium-dependent protein serine/threonine kinase activity);GO:0018105(peptidyl-serine phosphorylation);GO:0035556(intracellular signal transduction);GO:0046777(protein autopho…	ENOG410XRMJ(calcium-dependent protein kinase)	K13412	calcium-dependent protein kinase	EC:2.7.11.1	jcu04626(Plant-pathogen interaction)	G7JW78.1 PF00069.23;Pkinase;	3.71	1.26	1.60099	up	1.50652e-10	1.16256e-07
TRINITY_DN12865_c0_g1	uncharacterized protein At5g65660 [Morus notabilis]	At5g65660	Uncharacterized protein At5g65660 OS=Arabidopsis thaliana GN=At5g65660 PE=2 SV=1	GO:0003674(molecular_function);GO:0005634(nucleus);GO:0005886(plasma membrane);GO:0008150(biological_process);GO:0016021(integral component of membrane)	ENOG410XWC4(hydroxyproline-rich glycoprotein)	-	-	-	-	-	23.81	8.46	1.60029	up	1.79056e-10	1.34336e-07
TRINITY_DN3452_c0_g1	TCP transcription factor [Parasponia andersonii]	TCP7	Transcription factor TCP7 OS=Arabidopsis thaliana GN=TCP7 PE=2 SV=1	GO:0003677(DNA binding);GO:0003700(DNA binding transcription factor activity);GO:0005515(protein binding);GO:0005634(nucleus);GO:0006351(transcription, DNA-templated);GO:0006355(regulation of transcription, DNA-templated)	ENOG410YHVM(Transcription factor)	K16221	transcription factor TCP21 (protein CCA1 HIKING EXPEDITION)	-	ath04712(Circadian rhythm - plant)	W9RD94.1 PF03634.11;TCP;	0.22	1.15	-2.36397	down	3.0692e-10	2.24043e-07
TRINITY_DN11054_c0_g3	histone H3-K9 methyltransferase [Trema orientale]	CHR5	Protein CHROMATIN REMODELING 5 OS=Arabidopsis thaliana GN=CHR5 PE=3 SV=1	GO:0003677(DNA binding);GO:0003682(chromatin binding);GO:0004386(helicase activity);GO:0005524(ATP binding);GO:0005634(nucleus);GO:0006333(chromatin assembly or disassembly);GO:0009506(plasmodesma)	COG0553(helicase)	NA	NA	NA	NA(NA)	W9RI56.1 PF13907.4;DUF4208;	3.2	0.79	2.0687	up	5.02735e-10	3.57326e-07
TRINITY_DN23379_c3_g2	hypothetical protein L484_017734 [Morus notabilis]	-	-	-	-	-	-	-	-	-	74.82	31.57	1.58638	up	5.29047e-10	3.66386e-07
TRINITY_DN13802_c0_g2	uncharacterized protein LOC107431813 [Ziziphus jujuba]	-	-	GO:0009507(chloroplast)	ENOG410XR9A(Protein of unknown function (DUF1350))	-	-	-	-	D7TFN3.1 PF07082.9;DUF1350;	2.31	0.58	2.04825	up	8.0126e-10	5.41031e-07
TRINITY_DN22224_c0_g4	la-related protein 6A [Morus notabilis]	LARP6A	La-related protein 6A OS=Arabidopsis thaliana GN=LARP6A PE=2 SV=1	GO:0003723(RNA binding);GO:0005634(nucleus);GO:0006351(transcription, DNA-templated);GO:0006355(regulation of transcription, DNA-templated);GO:0006396(RNA processing)	ENOG4110VUA(La ribonucleoprotein domain family member 6)	NA	NA	NA	NA(NA)	M5WG02.1 PF00076.20;RRM_1;	109.96	47.07	1.30108	up	8.34647e-10	5.49829e-07
TRINITY_DN23775_c2_g17	legumin A [Morus notabilis]	LEGA	Legumin A OS=Pisum sativum GN=LEGA PE=1 SV=1	-	ENOG410YATH(seed storage protein)	-	-	-	-	W9SHD0.1 PF00190.20;Cupin_1;	5177.36	1067.18	1.27778	up	9.99124e-10	6.42508e-07
TRINITY_DN19762_c0_g2	Polyphenol oxidase, C-terminal [Trema orientale]	-	Polyphenol oxidase, chloroplastic OS=Malus domestica PE=2 SV=1	GO:0004503(monophenol monooxygenase activity);GO:0036263(L-DOPA monooxygenase activity)	ENOG410XSH6(polyphenol oxidase)	K00422	polyphenol oxidase	EC:1.10.3.1	hbr00350(Tyrosine metabolism);hbr00950(Isoquinoline alkaloid biosynthesis)	W9S222.1 PF12143.6;PPO1_KFDV;	41.33	16.77	1.40292	up	1.12959e-09	7.09514e-07
TRINITY_DN9073_c0_g1	uncharacterized protein LOC21396492 [Morus notabilis]	-	-	GO:0003674(molecular_function);GO:0005768(endosome);GO:0005794(Golgi apparatus);GO:0005802(trans-Golgi network);GO:0008150(biological_process);GO:0009507(chloroplast);GO:0016021(integral component of membrane)	ENOG410YF6P(NA)	-	-	-	-	-	8.66	2.56	1.84332	up	1.46167e-09	8.9723e-07
TRINITY_DN21305_c0_g1	F-box domain containing protein [Trema orientale]	At4g00755	F-box protein At4g00755 OS=Arabidopsis thaliana GN=At4g00755 PE=2 SV=1	GO:0003674(molecular_function);GO:0005634(nucleus);GO:0008150(biological_process)	ENOG4111I2N(F-box protein)	-	-	-	-	R0HAN6.1 PF12937.5;F-box-like;	0.6	2.98	-2.03829	down	1.94456e-09	1.16336e-06
TRINITY_DN12837_c0_g4	HECT domain containing protein [Trema orientale]	UPL6	E3 ubiquitin-protein ligase UPL6 OS=Arabidopsis thaliana GN=UPL6 PE=2 SV=1	GO:0004842(ubiquitin-protein transferase activity);GO:0005634(nucleus);GO:0005737(cytoplasm)	COG5021(ubiquitin protein ligase)	K10589	ubiquitin-protein ligase E3 C	EC:2.3.2.26	pavi04120(Ubiquitin mediated proteolysis)	W9S8P4.1 PF00632.23;HECT;	2.12	0.57	1.93899	up	1.98137e-09	1.16336e-06
TRINITY_DN18907_c3_g1	Ribosomal_L19e domain-containing protein [Cephalotus follicularis]	-	-	-	-	K02885	large subunit ribosomal protein L19e	-	pper03010(Ribosome)	-	162.75	26.87	1.56932	up	2.6934e-09	1.54779e-06
TRINITY_DN12075_c0_g1	uncharacterized protein LOC107477366 [Arachis duranensis]	-	-	GO:0003674(molecular_function);GO:0005634(nucleus);GO:0008150(biological_process)	ENOG410YXME(NA)	-	-	-	-	-	12.41	4.54	1.53349	up	3.0154e-09	1.69673e-06
TRINITY_DN26639_c0_g1	probable serine/threonine-protein kinase PBL21 [Morus notabilis]	PBL21	Probable serine/threonine-protein kinase PBL21 OS=Arabidopsis thaliana GN=PBL21 PE=1 SV=1	GO:0004672(protein kinase activity);GO:0004675(transmembrane receptor protein serine/threonine kinase activity);GO:0005524(ATP binding);GO:0005886(plasma membrane);GO:0006468(protein phosphorylation);GO:0006952(defense response);GO:0007166(cell surface receptor signaling pathway)	COG0515(Serine Threonine protein kinase)	NA	NA	NA	NA(NA)	A0A059BQU6.1 PF00069.23;Pkinase;	4.19	1.19	1.88919	up	6.58459e-09	3.62945e-06
TRINITY_DN18987_c4_g1	tRNA pseudouridine synthase B family [Trema orientale]	CBF5	H/ACA ribonucleoprotein complex subunit 4 OS=Arabidopsis thaliana GN=CBF5 PE=1 SV=1	GO:0000495(box H/ACA snoRNA 3'-end processing);GO:0009982(pseudouridine synthase activity);GO:0031118(rRNA pseudouridine synthesis);GO:0031120(snRNA pseudouridine synthesis);GO:0031429(box H/ACA snoRNP complex);GO:1990481(mRNA pseudouridine synthesis)	COG0130(Responsible for synthesis of pseudouridine from uracil- 55 in the psi GC loop of transfer RNAs (By similarity))	K11131	H/ACA ribonucleoprotein complex subunit 4	EC:5.4.99.-	hbr03008(Ribosome biogenesis in eukaryotes)	A0A072ULA4.1 PF01472.18;PUA;	3.73	0.9	2.15795	up	7.34704e-09	3.96872e-06
TRINITY_DN23889_c1_g2	Peptidase S54, rhomboid [Trema orientale]	RBL2	RHOMBOID-like protein 2 OS=Arabidopsis thaliana GN=RBL2 PE=1 SV=1	GO:0004252(serine-type endopeptidase activity);GO:0016485(protein processing)	COG0705(rhomboid family)	K00729	dolichyl-phosphate beta-glucosyltransferase	EC:2.4.1.117	ghi00510(N-Glycan biosynthesis)	M5W9X7.1 PF01694.20;Rhomboid;	8.52	21.48	-1.27133	down	9.26099e-09	4.90451e-06
TRINITY_DN17356_c1_g1	Basic-leucine zipper transcription factor [Trema orientale]	BZIP17	bZIP transcription factor 17 OS=Arabidopsis thaliana GN=BZIP17 PE=1 SV=2	GO:0000139(Golgi membrane);GO:0003677(DNA binding);GO:0003700(DNA binding transcription factor activity);GO:0005515(protein binding);GO:0005634(nucleus);GO:0005783(endoplasmic reticulum);GO:0005789(endoplasmic reticulum membrane);GO:0006351(transcription, DNA-templated);GO:0006355(regulation of transcription, DNA-templated);GO:0016021(integral component of membrane);GO:0042538(hyperosmotic salini…	ENOG410XUDS(Transcription factor)	K03248	translation initiation factor 3 subunit G	-	sly03013(RNA transport)	V4MJL0.1 PF00170.19;bZIP_1;	2.88	0.78	1.91909	up	1.32693e-08	6.89212e-06
TRINITY_DN11523_c1_g1	unknown [Lotus japonicus]	CCMC	Putative cytochrome c biosynthesis ccmC-like mitochondrial protein OS=Arabidopsis thaliana GN=CCMC PE=2 SV=4	GO:0005739(mitochondrion);GO:0005886(plasma membrane);GO:0015886(heme transport);GO:0055114(oxidation-reduction process)	COG0755(cytochrome c)	K00430	peroxidase	EC:1.11.1.7	rcu00940(Phenylpropanoid biosynthesis)	P92527.4 PF01578.18;Cytochrom_C_asm;	6.31	15.46	-1.23795	down	1.59696e-08	8.13815e-06
TRINITY_DN22897_c0_g5	cytochrome b5 domain-containing protein RLF [Morus notabilis]	RLF	Cytochrome b5 domain-containing protein RLF OS=Arabidopsis thaliana GN=RLF PE=2 SV=1	GO:0005634(nucleus);GO:0005829(cytosol);GO:0010311(lateral root formation);GO:0020037(heme binding);GO:0040008(regulation of growth);GO:0046872(metal ion binding)	COG5274(cytochrome b5)	K00326	cytochrome-b5 reductase	EC:1.6.2.2	pper00520(Amino sugar and nucleotide sugar metabolism)	B9RVM7.1 PF00173.26;Cyt-b5;	8.74	3.26	1.50175	up	1.78038e-08	8.90486e-06
TRINITY_DN18460_c0_g3	-	-	-	-	-	-	-	-	-	-	5.46	19.19	-1.6597	down	1.84459e-08	9.05826e-06
TRINITY_DN23323_c0_g8	uncharacterized protein LOC107414993 isoform X2 [Ziziphus jujuba]	-	-	-	ENOG410ZSFE(WD40)	K06119	sulfoquinovosyltransferase	EC:2.4.1.-	cann00561(Glycerolipid metabolism)	W9RI48.1 PF12657.5;TFIIIC_delta;	1.39	4.11	-1.50576	down	1.89861e-08	9.15708e-06
TRINITY_DN23594_c2_g5	PREDICTED: probable indole-3-acetic acid-amido synthetase GH3.1 [Malus domestica]	GH3.2	Probable indole-3-acetic acid-amido synthetase GH3.2 OS=Oryza sativa subsp. japonica GN=GH3.2 PE=2 SV=1	GO:0009416(response to light stimulus);GO:0009733(response to auxin)	ENOG410XQH0(Indole-3-acetic acid-amido synthetase)	K14487	auxin responsive GH3 gene family	-	mdm04075(Plant hormone signal transduction)	M5W865.1 PF03321.11;GH3;	8.95	22.01	-1.23714	down	2.00976e-08	9.52309e-06
TRINITY_DN24417_c0_g1	hypothetical protein PanWU01x14_065220 [Parasponia andersonii]	-	-	GO:0003674(molecular_function);GO:0005634(nucleus);GO:0008150(biological_process)	ENOG410YHZ1(Protein of unknown function (DUF506) )	-	-	-	-	B9HEJ7.1 PF04720.10;PDDEXK_6;	11.24	3.87	1.65279	up	2.32625e-08	1.08327e-05
TRINITY_DN23323_c0_g5	uncharacterized protein LOC107414993 isoform X2 [Ziziphus jujuba]	-	-	-	ENOG410ZSFE(WD40)	K06119	sulfoquinovosyltransferase	EC:2.4.1.-	cann00561(Glycerolipid metabolism)	W9RI48.1 PF12657.5;TFIIIC_delta;	4.14	1.54	1.48165	up	2.43677e-08	1.1155e-05
TRINITY_DN21581_c0_g4	uncharacterized protein LOC18043259 isoform X2 [Citrus clementina]	dnaJ	Chaperone protein DnaJ OS=Clostridium botulinum (strain Alaska E43 / Type E3) GN=dnaJ PE=3 SV=1	GO:0005737(cytoplasm);GO:0006457(protein folding)	COG2214(DNAj domain protein)	NA	NA	NA	NA(NA)	A0A022RYV1.1 PF00226.29;DnaJ;	3.45	0.83	2.12429	up	2.53383e-08	1.1406e-05
TRINITY_DN23513_c0_g4	sodium/hydrogen exchanger 7, partial [Morus alba var. atropurpurea]	NHX7	Sodium/hydrogen exchanger 7 OS=Arabidopsis thaliana GN=NHX7 PE=1 SV=1	GO:0000302(response to reactive oxygen species);GO:0005515(protein binding);GO:0005886(plasma membrane);GO:0006814(sodium ion transport);GO:0006979(response to oxidative stress);GO:0009651(response to salt stress);GO:0009941(chloroplast envelope);GO:0015385(sodium:proton antiporter activity);GO:0015386(potassium:proton antiporter activity);GO:0016021(integral component of membrane);GO:0042542(res…	COG0025(Sodium hydrogen exchanger)	-	-	-	-	-	0.73	2.93	-1.91272	down	3.17688e-08	1.40363e-05
TRINITY_DN20525_c0_g1	PREDICTED: eukaryotic peptide chain release factor subunit 1-3-like [Daucus carota subsp. sativus]	ERF1-3	Eukaryotic peptide chain release factor subunit 1-3 OS=Arabidopsis thaliana GN=ERF1-3 PE=1 SV=1	GO:0003747(translation release factor activity);GO:0005737(cytoplasm);GO:0005829(cytosol);GO:0006415(translational termination);GO:0040008(regulation of growth)	COG1503(Peptide Chain Release Factor)	K03265	peptide chain release factor subunit 1	-	fve03015(mRNA surveillance pathway)	A0A067L0F2.1 PF03464.13;eRF1_2;	6.79	2.81	1.32813	up	3.26188e-08	1.40363e-05
TRINITY_DN21332_c0_g2	defensin-like protein 1 [Ziziphus jujuba]	PDF2.1	Defensin-like protein 4 OS=Arabidopsis thaliana GN=PDF2.1 PE=2 SV=2	GO:0005576(extracellular region);GO:0006952(defense response);GO:0030414(peptidase inhibitor activity);GO:0031640(killing of cells of other organism);GO:0050832(defense response to fungus)	ENOG410YXD4(Defensin-like protein)	-	-	-	-	Q41914.2 PF00304.18;Gamma-thionin;	5822.2	2552.46	1.14847	up	3.27404e-08	1.40363e-05
TRINITY_DN22281_c0_g5	putative LOV domain-containing protein [Ulmus alata]	PHOT2	Phototropin-2 OS=Arabidopsis thaliana GN=PHOT2 PE=1 SV=2	GO:0004674(protein serine/threonine kinase activity);GO:0005634(nucleus);GO:0005737(cytoplasm);GO:0005886(plasma membrane);GO:0035556(intracellular signal transduction)	COG2202(Histidine kinase)	NA	NA	NA	NA(NA)	K7MGJ3.1 PF13426.5;PAS_9;	1.28	3.74	-1.49261	down	3.66708e-08	1.54756e-05
TRINITY_DN23488_c2_g2	hypothetical protein VITISV_026408 [Vitis vinifera]	-	-	-	-	-	-	-	-	-	1.36	4.22	-1.56789	down	3.85297e-08	1.601e-05
TRINITY_DN23845_c2_g1	-	-	-	-	-	-	-	-	-	-	13.55	40.94	-1.39789	down	4.18705e-08	1.6877e-05
TRINITY_DN26143_c0_g1	Thioredoxin-like fold containing protein [Parasponia andersonii]	-	-	GO:0003674(molecular_function);GO:0005575(cellular_component);GO:0008150(biological_process)	COG5429(secreted protein)	-	-	-	-	W9RGB7.1 PF06764.9;DUF1223;	119.58	29.5	1.4899	up	4.20613e-08	1.6877e-05
TRINITY_DN23871_c0_g3	18 kDa seed maturation protein [Prunus avium]	-	-	-	-	-	-	-	-	-	2540.63	1277.77	1.13679	up	4.24908e-08	1.6877e-05
TRINITY_DN19082_c0_g1	epidermal growth factor receptor substrate 15-like 1 [Morus notabilis]	SPBC800.10c	Uncharacterized calcium-binding protein C800.10c OS=Schizosaccharomyces pombe (strain 972 / ATCC 24843) GN=SPBC800.10c PE=3 SV=1	GO:0005509(calcium ion binding);GO:0005829(cytosol);GO:0005886(plasma membrane)	ENOG410XTDR(Epidermal growth factor receptor pathway substrate)	K12472	epidermal growth factor receptor substrate 15	-	cmo04144(Endocytosis)	A0A061FEI1.1 PF12763.5;EF-hand_4;	2.05	0.82	1.36508	up	4.36163e-08	1.70729e-05
TRINITY_DN23213_c2_g1	-	-	-	-	-	-	-	-	-	-	8.44	33.11	-1.78509	down	4.53722e-08	1.74199e-05
TRINITY_DN20862_c0_g1	hypothetical protein PRUPE_7G256400 [Prunus persica]	-	-	GO:0003674(molecular_function);GO:0005576(extracellular region);GO:0008150(biological_process);GO:0009506(plasmodesma);GO:0016020(membrane);GO:0016021(integral component of membrane)	ENOG410Y00J(NA)	-	-	-	-	V4W610.1 PF04906.11;Tweety;	3.09	8.57	-1.40024	down	4.57927e-08	1.74199e-05
TRINITY_DN22712_c0_g3	protein SUPPRESSOR OF K(+) TRANSPORT GROWTH DEFECT 1-like [Momordica charantia]	SKD1	Protein SUPPRESSOR OF K(+) TRANSPORT GROWTH DEFECT 1 OS=Arabidopsis thaliana GN=SKD1 PE=1 SV=1	GO:0005634(nucleus);GO:0007033(vacuole organization);GO:0008568(microtubule-severing ATPase activity);GO:0031122(cytoplasmic microtubule organization)	ENOG410XRHN(endosome to lysosome transport via multivesicular body sorting pathway)	K12196	vacuolar protein-sorting-associated protein 4	-	mcha04144(Endocytosis)	K4D9Y0.1 PF00004.27;AAA;	4.04	1.57	1.43031	up	4.82201e-08	1.80885e-05
TRINITY_DN23029_c3_g2	nucleotidyl transferase [Parasponia andersonii]	-	-	-	-	-	-	-	-	-	6.65	3.4	2.0051	up	5.01011e-08	1.85367e-05
TRINITY_DN20303_c0_g1	-	-	-	-	-	-	-	-	-	-	712.54	308.29	1.16063	up	5.33835e-08	1.94843e-05
TRINITY_DN23856_c3_g1	-	-	-	-	-	-	-	-	-	-	7.81	30.57	-2.03909	down	5.91419e-08	2.12982e-05
TRINITY_DN23549_c2_g1	-	-	-	-	-	-	-	-	-	-	12.18	18.29	-1.55586	down	6.3687e-08	2.26332e-05
TRINITY_DN20108_c0_g3	Major facilitator [Trema orientale]	At5g64500	Probable sphingolipid transporter spinster homolog 2 OS=Arabidopsis thaliana GN=At5g64500 PE=2 SV=1	GO:0005739(mitochondrion);GO:0005765(lysosomal membrane);GO:0006869(lipid transport);GO:0016020(membrane);GO:0016021(integral component of membrane);GO:0031902(late endosome membrane);GO:0055085(transmembrane transport)	COG0477(major facilitator Superfamily)	-	-	-	-	A0A067KAV7.1 PF07690.14;MFS_1;	5.6	2.11	1.47241	up	6.87661e-08	2.41208e-05
TRINITY_DN18538_c0_g1	pyruvate dehydrogenase E1 component subunit alpha-3, chloroplastic [Cucurbita moschata]	PDH-E1	Pyruvate dehydrogenase E1 component subunit alpha-3, chloroplastic OS=Arabidopsis thaliana GN=PDH-E1 ALPHA PE=2 SV=1	GO:0004739(pyruvate dehydrogenase (acetyl-transferring) activity);GO:0005739(mitochondrion);GO:0005829(cytosol);GO:0006086(acetyl-CoA biosynthetic process from pyruvate);GO:0006096(glycolytic process);GO:0009507(chloroplast);GO:0009536(plastid);GO:0009570(chloroplast stroma);GO:0009941(chloroplast envelope);GO:0055114(oxidation-reduction process)	COG1071(Dehydrogenase)	K00161	pyruvate dehydrogenase E1 component alpha subunit	EC:1.2.4.1	cpap00010(Glycolysis / Gluconeogenesis);cpap00020(Citrate cycle (TCA cycle));cpap00620(Pyruvate metabolism)	W9S425.1 PF00676.18;E1_dh;	3.75	1.17	1.74877	up	6.97737e-08	2.41605e-05
TRINITY_DN16450_c0_g2	protein GRIP-like isoform X1 [Durio zibethinus]	GRIP	Protein GRIP OS=Arabidopsis thaliana GN=GRIP PE=1 SV=2	GO:0000795(synaptonemal complex);GO:0007131(reciprocal meiotic recombination)	ENOG410XSCF(NA)	-	-	-	-	-	0.88	2.36	-1.36807	down	7.97064e-08	2.71006e-05
TRINITY_DN6460_c0_g1	proteasome subunit beta type-4 [Morus notabilis]	PBG1	Proteasome subunit beta type-4 OS=Arabidopsis thaliana GN=PBG1 PE=1 SV=2	GO:0000502(proteasome complex);GO:0004298(threonine-type endopeptidase activity);GO:0005634(nucleus);GO:0005737(cytoplasm);GO:0005829(cytosol);GO:0005839(proteasome core complex);GO:0006511(ubiquitin-dependent protein catabolic process);GO:0008233(peptidase activity);GO:0009651(response to salt stress);GO:0022626(cytosolic ribosome);GO:0046686(response to cadmium ion);GO:0051603(proteolysis invol…	ENOG410YAMA(The proteasome is a multicatalytic proteinase complex which is characterized by its ability to cleave peptides with Arg, Phe, Tyr, Leu, and Glu adjacent to the leaving group at neutral or slightly basic pH. The proteasome has an ATP-dependent proteolytic activity (By similarity))	K02736	20S proteasome subunit beta 7	EC:3.4.25.1	gra03050(Proteasome)	V4SLC6.1 PF00227.24;Proteasome;	2.73	10.51	-1.79811	down	8.0661e-08	2.71006e-05
TRINITY_DN2069_c0_g1	Hydroxymethylglutaryl-CoA reductase [Trema orientale]	HMG1	3-hydroxy-3-methylglutaryl-coenzyme A reductase 1 OS=Arabidopsis thaliana GN=HMG1 PE=1 SV=1	GO:0004420(hydroxymethylglutaryl-CoA reductase (NADPH) activity);GO:0005778(peroxisomal membrane);GO:0005789(endoplasmic reticulum membrane);GO:0008299(isoprenoid biosynthetic process);GO:0016126(sterol biosynthetic process)	COG1257()-reductase)	K00021	hydroxymethylglutaryl-CoA reductase (NADPH)	EC:1.1.1.34	rcu00900(Terpenoid backbone biosynthesis)	A0A0A0KFZ5.1 PF00368.16;HMG-CoA_red;	2.45	6.99	-1.43576	down	8.12747e-08	2.71006e-05
TRINITY_DN20508_c0_g1	pantothenate kinase 1 [Ziziphus jujuba]	Os09g0533100	Pantothenate kinase 2 OS=Oryza sativa subsp. japonica GN=Os09g0533100 PE=2 SV=2	GO:0004594(pantothenate kinase activity);GO:0005515(protein binding);GO:0005524(ATP binding);GO:0005737(cytoplasm);GO:0005829(cytosol);GO:0015937(coenzyme A biosynthetic process);GO:0016310(phosphorylation)	COG5146(PaNtothenate Kinase)	K09680	type II pantothenate kinase	EC:2.7.1.33	zju00770(Pantothenate and CoA biosynthesis)	W9RCP2.1 PF03630.12;Fumble;	1.44	3.9	-1.38077	down	9.50378e-08	3.09547e-05
TRINITY_DN20319_c1_g5	pumilio homolog 3-like [Carica papaya]	APUM3	Pumilio homolog 3 OS=Arabidopsis thaliana GN=APUM3 PE=1 SV=1	GO:0003723(RNA binding);GO:0003729(mRNA binding);GO:0005737(cytoplasm);GO:0005886(plasma membrane);GO:0006417(regulation of translation)	COG5099(pumilio homolog)	NA	NA	NA	NA(NA)	V7AGQ5.1 PF00806.17;PUF;	10.54	22.91	-1.22876	down	9.51254e-08	3.09547e-05
TRINITY_DN22309_c0_g2	plant UBX domain-containing protein 9 isoform X1 [Morus notabilis]	PUX9	Plant UBX domain-containing protein 9 OS=Arabidopsis thaliana GN=PUX9 PE=1 SV=1	GO:0003674(molecular_function);GO:0005575(cellular_component);GO:0008150(biological_process)	ENOG410XSFS(Fas associated factor family member 2)	NA	NA	NA	NA(NA)	W9QNI9.1 PF00789.18;UBX;	5.31	4.03	1.67307	up	9.8599e-08	3.17031e-05
TRINITY_DN25852_c0_g1	mitogen-activated protein kinase homolog NTF6 [Morus notabilis]	NTF6	Mitogen-activated protein kinase homolog NTF6 OS=Nicotiana tabacum GN=NTF6 PE=2 SV=1	GO:0004707(MAP kinase activity);GO:0005515(protein binding);GO:0005524(ATP binding);GO:0005634(nucleus);GO:0005737(cytoplasm);GO:0007165(signal transduction);GO:0010311(lateral root formation);GO:0010468(regulation of gene expression);GO:0016301(kinase activity);GO:0035556(intracellular signal transduction)	ENOG410XNY0(Mitogen-activated protein kinase)	K04371	mitogen-activated protein kinase 1/3	EC:2.7.11.24	jcu04933(AGE-RAGE signaling pathway in diabetic complications)	B9SW68.1 PF00069.23;Pkinase;	4.17	1.29	1.78619	up	1.01271e-07	3.18048e-05
TRINITY_DN21203_c0_g5	dnaJ protein ERDJ2A-like [Ziziphus jujuba]	ERDJ2A	DnaJ protein ERDJ2A OS=Arabidopsis thaliana GN=ERDJ2A PE=1 SV=1	GO:0005739(mitochondrion);GO:0005783(endoplasmic reticulum);GO:0005794(Golgi apparatus);GO:0005829(cytosol);GO:0005886(plasma membrane);GO:0006457(protein folding);GO:0009507(chloroplast);GO:0016021(integral component of membrane);GO:0030176(integral component of endoplasmic reticulum membrane);GO:0031204(posttranslational protein targeting to membrane, translocation)	COG5407(translocation protein SEC63)	K09540	translocation protein SEC63	-	zju03060(Protein export);zju04141(Protein processing in endoplasmic reticulum)	-	2.29	8.68	-1.78595	down	1.01271e-07	3.18048e-05
TRINITY_DN8557_c0_g1	translocon-associated protein subunit beta [Morus notabilis]	-	-	GO:0003674(molecular_function);GO:0005576(extracellular region);GO:0005774(vacuolar membrane);GO:0005783(endoplasmic reticulum);GO:0005789(endoplasmic reticulum membrane);GO:0005794(Golgi apparatus);GO:0008150(biological_process);GO:0009506(plasmodesma);GO:0016021(integral component of membrane)	ENOG4111KGI(signal sequence receptor, beta (translocon-associated protein beta))	K13250	translocon-associated protein subunit beta	-	zju04141(Protein processing in endoplasmic reticulum)	W9R8U7.1 PF05753.12;TRAP_beta;	5.18	1.67	1.72726	up	1.07279e-07	3.33045e-05
TRINITY_DN22994_c1_g6	NADH dehydrogenase [Prunus yedoensis var. nudiflora]	At1g76200	NADH dehydrogenase [ubiquinone] 1 beta subcomplex subunit 2 OS=Arabidopsis thaliana GN=At1g76200 PE=3 SV=1	GO:0003674(molecular_function);GO:0005747(mitochondrial respiratory chain complex I);GO:0055114(oxidation-reduction process)	ENOG410ZNIE(NA)	-	-	-	-	A0A078I7B2.1 PF14813.4;NADH_B2;	111.03	48.83	1.31251	up	1.17594e-07	3.60921e-05
TRINITY_DN22088_c0_g1	NADH dehydrogenase subunit 4 (mitochondrion) [Oryza minuta]	ND4	NADH-ubiquinone oxidoreductase chain 4 OS=Arabidopsis thaliana GN=ND4 PE=2 SV=2	GO:0005739(mitochondrion)	COG1008(subunit m)	K03881	NADH-ubiquinone oxidoreductase chain 4	EC:1.6.5.3	mtr00190(Oxidative phosphorylation)	K2JR00.1 PF01059.15;Oxidored_q5_N;	1.74	4.55	-1.322	down	1.25818e-07	3.81823e-05
TRINITY_DN22624_c1_g5	-	-	-	-	-	-	-	-	-	-	16.61	8.02	1.47956	up	1.38278e-07	4.11661e-05
TRINITY_DN23692_c2_g7	Glutamate synthase 1 [NADH], chloroplastic [Vitis vinifera]	GLT1	Glutamate synthase 1 [NADH], chloroplastic OS=Arabidopsis thaliana GN=GLT1 PE=1 SV=2	GO:0005737(cytoplasm);GO:0006537(glutamate biosynthetic process);GO:0015930(glutamate synthase activity);GO:0019676(ammonia assimilation cycle)	COG0067(glutamate synthase);COG0069(glutamate synthase);COG0070(glutamate synthase);COG0493(metal cluster binding)	K00264	glutamate synthase (NADPH/NADH)	EC:1.4.1.13 1.4.1.14	vvi00910(Nitrogen metabolism);vvi00250(Alanine, aspartate and glutamate metabolism)	A0A059DFA9.1 PF00310.19;GATase_2;	4.86	1.44	1.85518	up	1.38699e-07	4.11661e-05
TRINITY_DN23409_c1_g19	cytochrome oxidase subunit 2 (mitochondrion) [Rhazya stricta]	COX2	Cytochrome c oxidase subunit 2 OS=Arabidopsis thaliana GN=COX2 PE=1 SV=2	GO:0005739(mitochondrion)	COG1622(Subunits I and II form the functional core of the enzyme complex. Electrons originating in cytochrome c are transferred via heme a and Cu(A) to the binuclear center formed by heme a3 and Cu(B) (By similarity))	K02261	cytochrome c oxidase subunit 2	-	mdm00190(Oxidative phosphorylation)	Q1XGA9.2 PF02790.13;COX2_TM;	13.38	34.75	-1.25156	down	1.40527e-07	4.12552e-05
TRINITY_DN23409_c1_g1	ATPase (mitochondrion) [Camellia sinensis]	ATP9	ATP synthase subunit 9, mitochondrial OS=Arabidopsis thaliana GN=ATP9 PE=2 SV=2	GO:0005739(mitochondrion);GO:0008289(lipid binding);GO:0015078(proton transmembrane transporter activity);GO:0015986(ATP synthesis coupled proton transport);GO:0015991(ATP hydrolysis coupled proton transport);GO:0016021(integral component of membrane);GO:0016887(ATPase activity);GO:0045263(proton-transporting ATP synthase complex, coupling factor F(o))	ENOG41123ET(subunit 9)	K02128	F-type H+-transporting ATPase subunit c	-	ccaj00190(Oxidative phosphorylation)	P60112.2 PF00137.19;ATP-synt_C;	113.58	265.69	-1.10641	down	1.52589e-07	4.43147e-05
TRINITY_DN19864_c0_g2	PREDICTED: uncharacterized protein LOC18608033 isoform X1 [Theobroma cacao]	-	-	-	ENOG410YWA8(expressed protein)	-	-	-	-	-	13.04	38.91	-1.69204	down	1.58479e-07	4.55357e-05
TRINITY_DN22425_c0_g1	PREDICTED: aminoacylase-1 isoform X2 [Prunus mume]	Acy1	Aminoacylase-1 OS=Mus musculus GN=Acy1 PE=1 SV=1	GO:0004046(aminoacylase activity);GO:0005737(cytoplasm);GO:0005773(vacuole);GO:0005783(endoplasmic reticulum);GO:0005794(Golgi apparatus);GO:0010043(response to zinc ion)	COG0624(succinyl-diaminopimelate desuccinylase activity)	K14677	aminoacylase	EC:3.5.1.14	pmum00220(Arginine biosynthesis)	M5W621.1 PF01546.26;Peptidase_M20;	0.8	2.81	-1.74656	down	1.70542e-07	4.84859e-05
TRINITY_DN13729_c0_g1	hypothetical protein TorRG33x02_251620 [Trema orientale]	-	-	GO:0003674(molecular_function);GO:0005634(nucleus);GO:0008150(biological_process)	ENOG410YCGU(Protein of unknown function (DUF1005))	-	-	-	-	W9RP23.1 PF06219.10;DUF1005;	2.21	0.62	1.89019	up	1.76828e-07	4.97495e-05
TRINITY_DN22336_c5_g1	hypothetical protein DVH24_018954 [Malus domestica]	ART3	Putative uncharacterized protein ART3 OS=Saccharomyces cerevisiae (strain ATCC 204508 / S288c) GN=ART3 PE=5 SV=1	-	ENOG4111JHC(senescence-associated protein)	-	-	-	-	-	2326.73	2594.01	-1.08552	down	1.85376e-07	5.16168e-05
TRINITY_DN26150_c0_g1	Glycosyl transferase [Trema orientale]	-	-	GO:0005739(mitochondrion);GO:0005768(endosome);GO:0005794(Golgi apparatus);GO:0005802(trans-Golgi network);GO:0008375(acetylglucosaminyltransferase activity);GO:0016021(integral component of membrane);GO:0016757(transferase activity, transferring glycosyl groups)	ENOG411189B(Core-2/I-Branching enzyme)	-	-	-	-	M5XD62.1 PF02485.19;Branch;	0.58	2.45	-2.01779	down	1.92572e-07	5.30732e-05
TRINITY_DN6086_c1_g1	Dormancy-associated protein-like 3, partial [Mucuna pruriens]	At1g56220	Dormancy-associated protein homolog 3 OS=Arabidopsis thaliana GN=At1g56220 PE=1 SV=1	GO:0003674(molecular_function);GO:0005634(nucleus)	ENOG410YZ0W(Dormancy auxin associated)	-	-	-	-	K7KGM2.1 PF05564.10;Auxin_repressed;	61.78	86.98	-1.35104	down	2.01886e-07	5.50783e-05
TRINITY_DN24987_c0_g1	Ribosomal protein [Parasponia andersonii]	RPS13	30S ribosomal protein S13, chloroplastic OS=Arabidopsis thaliana GN=RPS13 PE=2 SV=1	GO:0005829(cytosol);GO:0006412(translation);GO:0015935(small ribosomal subunit);GO:0042254(ribosome biogenesis)	COG0099(Located at the top of the head of the 30S subunit, it contacts several helices of the 16S rRNA. In the 70S ribosome it contacts the 23S rRNA (bridge B1a) and protein L5 of the 50S subunit (bridge B1b), connecting the 2 subunits)	K02952	small subunit ribosomal protein S13	-	cann03010(Ribosome)	A0A067GQ31.1 PF00416.20;Ribosomal_S13;	17.02	5.51	1.82898	up	2.26592e-07	6.12003e-05
TRINITY_DN25504_c0_g1	hypothetical protein RchiOBHm_Chr7g0178031 [Rosa chinensis]	-	-	-	ENOG41107NE(NA)	-	-	-	-	-	78.6	20.8	1.53077	up	2.31369e-07	6.18717e-05
TRINITY_DN1254_c0_g1	ferritin-3, chloroplastic [Ziziphus jujuba]	-	-	-	-	NA	NA	NA	NA(NA)	-	14.86	40.04	-1.60827	down	2.36053e-07	6.25056e-05
TRINITY_DN17842_c0_g3	protein HAIKU1 [Hevea brasiliensis]	IKU1	Protein HAIKU1 OS=Arabidopsis thaliana GN=IKU1 PE=1 SV=1	GO:0005515(protein binding);GO:0005634(nucleus);GO:0009960(endosperm development);GO:0043078(polar nucleus);GO:0080113(regulation of seed growth)	ENOG410YRKU(VQ motif)	-	-	-	-	A0A067K7T9.1 PF05678.12;VQ;	2.66	6.67	-1.26724	down	2.39403e-07	6.2777e-05
TRINITY_DN18394_c1_g1	-	-	-	-	-	-	-	-	-	-	2.41	9.54	-1.84365	down	2.48706e-07	6.45894e-05
TRINITY_DN23193_c0_g5	regulator of nonsense transcripts 1 homolog [Ziziphus jujuba]	UPF1	Regulator of nonsense transcripts 1 homolog OS=Arabidopsis thaliana GN=UPF1 PE=1 SV=2	GO:0000184(nuclear-transcribed mRNA catabolic process, nonsense-mediated decay);GO:0000932(P-body);GO:0003677(DNA binding);GO:0003724(RNA helicase activity);GO:0003729(mRNA binding);GO:0004386(helicase activity);GO:0005515(protein binding);GO:0005524(ATP binding);GO:0005737(cytoplasm);GO:0005829(cytosol);GO:0005886(plasma membrane);GO:0008270(zinc ion binding);GO:0009506(plasmodesma);GO:0009611(r…	COG1112(Helicase)	K14326	regulator of nonsense transcripts 1	EC:3.6.4.-	zju03013(RNA transport);zju03015(mRNA surveillance pathway)	-	1.16	3.57	-1.55069	down	2.58528e-07	6.65007e-05
TRINITY_DN23380_c2_g1	Myc-type, basic helix-loop-helix (bHLH) domain containing protein [Parasponia andersonii]	BHLH148	Transcription factor bHLH148 OS=Arabidopsis thaliana GN=BHLH148 PE=1 SV=1	GO:0003677(DNA binding);GO:0003700(DNA binding transcription factor activity);GO:0005515(protein binding);GO:0005634(nucleus);GO:0006351(transcription, DNA-templated);GO:0006355(regulation of transcription, DNA-templated);GO:0046983(protein dimerization activity)	ENOG410YRF4(Transcription factor)	-	-	-	-	-	0.79	3.13	-1.8716	down	2.72334e-07	6.87427e-05
TRINITY_DN23791_c2_g4	heat shock protein 90, partial [Camellia sinensis]	HSP90-2	Heat shock protein 90-2 OS=Arabidopsis thaliana GN=HSP90-2 PE=1 SV=1	GO:0005524(ATP binding);GO:0005618(cell wall);GO:0005634(nucleus);GO:0005737(cytoplasm);GO:0005774(vacuolar membrane);GO:0005794(Golgi apparatus);GO:0005829(cytosol);GO:0005886(plasma membrane);GO:0006457(protein folding);GO:0006950(response to stress);GO:0009570(chloroplast stroma);GO:0048046(apoplast);GO:0051082(unfolded protein binding)	COG0326(Molecular chaperone. Has ATPase activity (By similarity))	K04079	molecular chaperone HtpG	-	ghi04141(Protein processing in endoplasmic reticulum);ghi04626(Plant-pathogen interaction)	M1C075.1 PF02518.24;HATPase_c;	52.47	6.93	1.88886	up	2.72334e-07	6.87427e-05
TRINITY_DN23906_c2_g1	AP-4 complex subunit epsilon isoform X1 [Ziziphus jujuba]	At1g31730	AP-4 complex subunit epsilon OS=Arabidopsis thaliana GN=At1g31730 PE=1 SV=1	GO:0005794(Golgi apparatus);GO:0005829(cytosol);GO:0005886(plasma membrane);GO:0005905(clathrin-coated pit);GO:0006886(intracellular protein transport);GO:0009506(plasmodesma);GO:0016192(vesicle-mediated transport);GO:0030124(AP-4 adaptor complex);GO:0030276(clathrin binding)	ENOG410XPKK(Adaptor-related protein complex)	NA	NA	NA	NA(NA)	A0A061GEA3.1 PF01602.18;Adaptin_N;	2.32	4.49	-1.44519	down	2.94728e-07	7.37065e-05
TRINITY_DN22971_c1_g2	F-box protein SKIP17 [Prunus yedoensis var. nudiflora]	At4g02760	F-box protein At4g02760 OS=Arabidopsis thaliana GN=At4g02760 PE=2 SV=2	GO:0005634(nucleus)	ENOG4111FF2(NA)	NA	NA	NA	NA(NA)	M5VIA3.1 PF12937.5;F-box-like;	7.21	2.84	1.43328	up	3.01232e-07	7.46419e-05
TRINITY_DN21628_c1_g1	putative DNA-directed RNA polymerase (chloroplast) [Rosa chinensis]	rpoC2	DNA-directed RNA polymerase subunit beta'' OS=Morus indica GN=rpoC2 PE=3 SV=1	GO:0000428(DNA-directed RNA polymerase complex);GO:0003899(DNA-directed 5'-3' RNA polymerase activity)	COG0086(DNA-dependent RNA polymerase catalyzes the transcription of DNA into RNA using the four ribonucleoside triphosphates as substrates (By similarity))	K03046	DNA-directed RNA polymerase subunit beta'	EC:2.7.7.6	zju00230(Purine metabolism);zju00240(Pyrimidine metabolism);zju03020(RNA polymerase)	E3W0I3.1 PF04998.15;RNA_pol_Rpb1_5;	4.77	2.26	1.12239	up	3.08405e-07	7.57247e-05
TRINITY_DN1748_c0_g2	mitochondrial import receptor subunit TOM6 homolog [Quercus suber]	TOM6	Mitochondrial import receptor subunit TOM6 homolog OS=Arabidopsis thaliana GN=TOM6 PE=1 SV=1	GO:0003674(molecular_function);GO:0005739(mitochondrion);GO:0005742(mitochondrial outer membrane translocase complex);GO:0015031(protein transport);GO:0016021(integral component of membrane)	ENOG410Y58X(mitochondrial import receptor subunit TOM6 homolog)	-	-	-	-	-	41.78	10.14	1.83599	up	3.20444e-07	7.72756e-05
TRINITY_DN23787_c0_g5	YTH domain-containing family protein 1 isoform X1 [Ziziphus jujuba]	-	-	-	ENOG410YABQ(YTH domain family)	NA	NA	NA	NA(NA)	-	1.75	6.71	-1.82903	down	3.20444e-07	7.72756e-05
TRINITY_DN21980_c0_g10	-	-	-	-	-	-	-	-	-	-	457.84	145.68	1.12159	up	3.42012e-07	8.17468e-05
TRINITY_DN23213_c2_g2	-	-	-	-	-	-	-	-	-	-	17.57	31.81	-1.69595	down	3.52247e-07	8.31403e-05
TRINITY_DN4221_c0_g2	uncharacterized protein LOC112094056 [Morus notabilis]	-	-	-	ENOG410ZKTG(FBOX)	-	-	-	-	A0A0J8CVG5.1 PF12937.5;F-box-like;	1.52	6.04	-1.85619	down	3.53998e-07	8.31403e-05
TRINITY_DN24052_c0_g1	-	-	-	-	-	-	-	-	-	-	1.05	4.14	-1.88706	down	3.89889e-07	9.07804e-05
TRINITY_DN18790_c1_g3	ABA insensitive ring protein [Trema orientale]	LOG2	Probable E3 ubiquitin-protein ligase LOG2 OS=Arabidopsis thaliana GN=LOG2 PE=1 SV=1	GO:0004842(ubiquitin-protein transferase activity);GO:0005515(protein binding);GO:0005737(cytoplasm);GO:0005886(plasma membrane);GO:0008270(zinc ion binding);GO:0009737(response to abscisic acid);GO:0016567(protein ubiquitination);GO:0046872(metal ion binding);GO:0080144(amino acid homeostasis);GO:1901527(abscisic acid-activated signaling pathway involved in stomatal movement)	ENOG410XRAE(RING finger)	K10604	E3 ubiquitin-protein ligase MGRN1	EC:2.3.2.27	tcc04120(Ubiquitin mediated proteolysis)	A0A0E0B8R8.1 PF13920.4;zf-C3HC4_3;	1.69	4.58	-1.36657	down	3.94942e-07	9.11708e-05
TRINITY_DN15447_c0_g3	Membrane attack complex component/perforin (MACPF) domain containing protein [Trema orientale]	At4g24290	MACPF domain-containing protein At4g24290 OS=Arabidopsis thaliana GN=At4g24290 PE=2 SV=1	GO:0003674(molecular_function);GO:0005576(extracellular region);GO:0005886(plasma membrane);GO:0009626(plant-type hypersensitive response)	ENOG410YB07(MAC/Perforin domain)	NA	NA	NA	NA(NA)	-	1.28	5.6	-1.99596	down	4.16014e-07	9.52214e-05
TRINITY_DN21985_c0_g6	cyclin-T1-4-like isoform X2 [Ziziphus jujuba]	CYCT1-1	Cyclin-T1-4 OS=Oryza sativa subsp. japonica GN=CYCT1-1 PE=2 SV=1	GO:0000307(cyclin-dependent protein kinase holoenzyme complex);GO:0005634(nucleus);GO:0016538(cyclin-dependent protein serine/threonine kinase regulator activity);GO:0045737(positive regulation of cyclin-dependent protein serine/threonine kinase activity);GO:0045944(positive regulation of transcription by RNA polymerase II);GO:1901409(positive regulation of phosphorylation of RNA polymerase II C-…	COG5333(Component of the Mediator complex, a coactivator involved in regulated gene transcription of nearly all RNA polymerase II-dependent genes. Mediator functions as a bridge to convey information from gene-specific regulatory proteins to the basal RNA polymerase II transcription machinery. Mediator is recruited to promoters by direct interactions with regulatory proteins and serves as a scaff…	NA	NA	NA	NA(NA)	A0A0D2Q6W5.1 PF00134.21;Cyclin_N;	7.59	7.84	1.36009	up	4.24226e-07	9.6285e-05
TRINITY_DN20556_c0_g2	Basic helix-loop-helix transcription factor [Parasponia andersonii]	PIF1	Transcription factor PIF1 OS=Arabidopsis thaliana GN=PIF1 PE=1 SV=1	GO:0003677(DNA binding);GO:0003700(DNA binding transcription factor activity);GO:0005515(protein binding);GO:0005634(nucleus);GO:0006351(transcription, DNA-templated);GO:0006355(regulation of transcription, DNA-templated);GO:0006783(heme biosynthetic process);GO:0009740(gibberellic acid mediated signaling pathway);GO:0009959(negative gravitropism);GO:0010029(regulation of seed germination);GO:001…	ENOG41116VE(Transcription factor)	K16189	phytochrome-interacting factor 4	-	cpap04075(Plant hormone signal transduction)	A0A0J8E5H9.1 PF13234.4;rRNA_proc-arch;	4.09	1.66	1.35608	up	4.29952e-07	9.63434e-05
TRINITY_DN22978_c0_g1	probable protein phosphatase 2C 6 [Prunus avium]	Os08g0500300	Probable protein phosphatase 2C 66 OS=Oryza sativa subsp. japonica GN=Os08g0500300 PE=2 SV=1	GO:0004722(protein serine/threonine phosphatase activity);GO:0005886(plasma membrane);GO:0006470(protein dephosphorylation);GO:0046872(metal ion binding)	COG0631(Phosphatase)	NA	NA	NA	NA(NA)	A0A061GAI4.1 PF00481.19;PP2C;	23.47	25.56	1.11576	up	4.31617e-07	9.63434e-05
TRINITY_DN18552_c0_g2	Splicing factor-like protein [Trema orientale]	RZ1C	Glycine-rich RNA-binding protein RZ1C OS=Arabidopsis thaliana GN=RZ1C PE=1 SV=1	GO:0003676(nucleic acid binding);GO:0003682(chromatin binding);GO:0003723(RNA binding);GO:0003729(mRNA binding);GO:0005634(nucleus);GO:0005730(nucleolus);GO:0008270(zinc ion binding);GO:0009409(response to cold);GO:0009414(response to water deprivation);GO:0009651(response to salt stress);GO:0031490(chromatin DNA binding);GO:0045892(negative regulation of transcription, DNA-templated);GO:0048026(…	ENOG410YAMW(Zinc knuckle)	K12885	heterogeneous nuclear ribonucleoprotein G	-	vvi03040(Spliceosome)	W9RWS5.1 PF00076.20;RRM_1;	3.22	0.85	1.98696	up	5.15377e-07	0.000114097
TRINITY_DN23859_c1_g1	-	-	-	-	-	-	-	-	-	-	1.93	6.58	-1.6586	down	5.72446e-07	0.000125701
TRINITY_DN23307_c0_g4	PREDICTED: sucrose transport protein-like [Pyrus x bretschneideri]	-	Sucrose transport protein OS=Spinacia oleracea PE=2 SV=1	GO:0005351(carbohydrate:proton symporter activity);GO:0005886(plasma membrane);GO:0005887(integral component of plasma membrane);GO:0005985(sucrose metabolic process);GO:0008506(sucrose:proton symporter activity);GO:0008515(sucrose transmembrane transporter activity);GO:0009915(phloem sucrose loading);GO:0015144(carbohydrate transmembrane transporter activity);GO:0015770(sucrose transport);GO:001…	ENOG410XPTR(solute carrier family 45 member)	NA	NA	NA	NA(NA)	M1AJ04.1 PF13347.4;MFS_2;	2.46	0.85	1.5816	up	5.87603e-07	0.000127988
TRINITY_DN11219_c1_g1	ribosomal protein L33 (chloroplast) [Ulmus davidiana]	rpl33	50S ribosomal protein L33, chloroplastic OS=Morus indica GN=rpl33 PE=3 SV=1	GO:0003735(structural constituent of ribosome)	COG0267(50S ribosomal protein L33)	K02913	large subunit ribosomal protein L33	-	fve03010(Ribosome)	D1L8Q9.1 PF00471.18;Ribosomal_L33;	6.43	17.04	-1.29835	down	5.95177e-07	0.000128601
TRINITY_DN22838_c1_g3	ribosomal protein S4 [Citrullus lanatus]	RPS4	Ribosomal protein S4, mitochondrial OS=Arabidopsis thaliana GN=RPS4 PE=2 SV=2	GO:0003735(structural constituent of ribosome);GO:0015935(small ribosomal subunit);GO:0019843(rRNA binding);GO:0045903(positive regulation of translational fidelity)	ENOG410YEHI(ribosomal protein S4)	K02986	small subunit ribosomal protein S4	-	rcu03010(Ribosome)	U5FGW2.1 PF01479.23;S4;	6.22	14.16	-1.12441	down	6.44021e-07	0.00013805
TRINITY_DN23652_c0_g1	NAC domain-containing protein 72 [Morus notabilis]	NAC072	NAC domain-containing protein 72 OS=Arabidopsis thaliana GN=NAC072 PE=2 SV=1	GO:0003677(DNA binding);GO:0003700(DNA binding transcription factor activity);GO:0005634(nucleus);GO:0006351(transcription, DNA-templated);GO:0006355(regulation of transcription, DNA-templated);GO:0007275(multicellular organism development);GO:0009414(response to water deprivation);GO:0009737(response to abscisic acid);GO:0043565(sequence-specific DNA binding);GO:0045893(positive regulation of tr…	ENOG4111FG3(nac domain)	-	-	-	-	A0A067GFM5.1 PF02365.13;NAM;	1.37	3.95	-1.45358	down	6.71667e-07	0.000142843
TRINITY_DN11435_c0_g2	transcription factor DIVARICATA [Ziziphus jujuba]	DIVARICATA	Transcription factor DIVARICATA OS=Antirrhinum majus GN=DIVARICATA PE=2 SV=1	GO:0003677(DNA binding);GO:0003700(DNA binding transcription factor activity);GO:0005634(nucleus);GO:0006351(transcription, DNA-templated);GO:0006355(regulation of transcription, DNA-templated)	COG5269(Transcription factor)	NA	NA	NA	NA(NA)	R0GRH6.1 PF00249.29;Myb_DNA-binding;	8.6	3.72	1.28548	up	7.97376e-07	0.000168253
TRINITY_DN22936_c0_g4	Endoplasmic reticulum vesicle transporter, C-terminal [Trema orientale]	ergic3	Endoplasmic reticulum-Golgi intermediate compartment protein 3 OS=Xenopus laevis GN=ergic3 PE=2 SV=1	GO:0003674(molecular_function);GO:0005783(endoplasmic reticulum);GO:0008150(biological_process);GO:0016021(integral component of membrane)	ENOG410XP7X(Endoplasmic reticulumgolgi intermediate compartment protein)	NA	NA	NA	NA(NA)	W9SMA7.1 PF07970.10;COPIIcoated_ERV;	0.97	3.19	-1.64582	down	8.49978e-07	0.000177962
TRINITY_DN21928_c0_g2	PREDICTED: splicing factor 3B subunit 1 [Cucumis sativus]	sf3b1	Splicing factor 3B subunit 1 OS=Xenopus laevis GN=sf3b1 PE=2 SV=1	GO:0000245(spliceosomal complex assembly);GO:0003729(mRNA binding);GO:0005686(U2 snRNP);GO:0005689(U12-type spliceosomal complex);GO:0071004(U2-type prespliceosome);GO:0071013(catalytic step 2 spliceosome)	COG5181(Splicing factor 3b subunit)	K12828	splicing factor 3B subunit 1	-	csv03040(Spliceosome)	A0A0K9P9Q2.1 PF08920.8;SF3b1;	2.36	0.75	1.74074	up	1.19679e-06	0.000248647
TRINITY_DN23026_c2_g1	-	-	-	-	-	-	-	-	-	-	131.49	58.58	1.1892	up	1.2872e-06	0.000265389
TRINITY_DN22949_c0_g2	putative methyltransferase [Prunus yedoensis var. nudiflora]	At1g78140	Uncharacterized methyltransferase At1g78140, chloroplastic OS=Arabidopsis thaliana GN=At1g78140 PE=2 SV=1	GO:0005737(cytoplasm);GO:0008757(S-adenosylmethionine-dependent methyltransferase activity);GO:0032259(methylation)	COG2226(Methyltransferase required for the conversion of demethylmenaquinone (DMKH2) to menaquinone (MKH2))	-	-	-	-	I1JVF7.1 PF08241.10;Methyltransf_11;	1.45	4.19	-1.4633	down	1.30772e-06	0.000267577
TRINITY_DN14193_c0_g2	Centromere protein O [Trema orientale]	-	-	GO:0000776(kinetochore);GO:0005634(nucleus);GO:0034508(centromere complex assembly)	ENOG4111SYY(Pfam:Cenp-O)	NA	NA	NA	NA(NA)	A0A061GQ38.1 PF09496.8;CENP-O;	1.06	4.2	-1.85129	down	1.31972e-06	0.000268001
TRINITY_DN23003_c0_g5	hypothetical protein AMTR_s00001p00272570 [Amborella trichopoda]	RPL2	60S ribosomal protein L2, mitochondrial OS=Oryza sativa GN=RPL2 PE=3 SV=1	GO:0005739(mitochondrion)	COG0090(One of the primary rRNA binding proteins. Required for association of the 30S and 50S subunits to form the 70S ribosome, for tRNA binding and peptide bond formation. It has been suggested to have peptidyltransferase activity)	K02965	small subunit ribosomal protein S19	-	nnu03010(Ribosome)	K3Z2M0.1 PF03947.16;Ribosomal_L2_C;	3.98	10.6	-1.3185	down	1.37563e-06	0.000277272
TRINITY_DN23378_c3_g1	transcription factor MYC2 [Ziziphus jujuba]	MYC2	Transcription factor MYC2 OS=Arabidopsis thaliana GN=MYC2 PE=1 SV=2	GO:0003677(DNA binding);GO:0003700(DNA binding transcription factor activity);GO:0005515(protein binding);GO:0005634(nucleus);GO:0006351(transcription, DNA-templated);GO:0009269(response to desiccation);GO:0009611(response to wounding);GO:0009737(response to abscisic acid);GO:0009738(abscisic acid-activated signaling pathway);GO:0009753(response to jasmonic acid);GO:0009867(jasmonic acid mediated…	ENOG410YCJJ(anthocyanin-containing compound biosynthetic process)	K13422	transcription factor MYC2	-	zju04016(MAPK signaling pathway - plant);zju04075(Plant hormone signal transduction)	W9RNH1.1 PF14215.4;bHLH-MYC_N;	30.63	14.61	1.2073	up	1.47501e-06	0.0002951
TRINITY_DN4091_c0_g1	TGA transcription factor [Trema orientale]	DOGL4	Protein DOG1-like 4 OS=Arabidopsis thaliana GN=DOGL4 PE=2 SV=1	GO:0005634(nucleus);GO:0006351(transcription, DNA-templated);GO:0043565(sequence-specific DNA binding);GO:0080167(response to karrikin)	ENOG410YKHS(NA)	K14431	transcription factor TGA	-	osa04075(Plant hormone signal transduction)	W9QBE8.1 PF14144.4;DOG1;	9.25	20.85	-1.09697	down	1.59161e-06	0.000316087
TRINITY_DN4220_c0_g1	LOW QUALITY PROTEIN: coronatine-insensitive protein 1 [Morus notabilis]	COI1	Coronatine-insensitive protein 1 OS=Arabidopsis thaliana GN=COI1 PE=1 SV=1	GO:0004842(ubiquitin-protein transferase activity);GO:0005515(protein binding);GO:0005634(nucleus);GO:0006511(ubiquitin-dependent protein catabolic process);GO:0006952(defense response);GO:0009611(response to wounding);GO:0009625(response to insect);GO:0009641(shade avoidance);GO:0009753(response to jasmonic acid);GO:0009861(jasmonic acid and ethylene-dependent systemic resistance);GO:0009867(jas…	ENOG410XQ54(F-box and leucine-rich repeat protein)	K13463	coronatine-insensitive protein 1	-	zju04075(Plant hormone signal transduction)	A0A0E0PNA6.1 PF12937.5;F-box-like;	11.48	4.55	1.46921	up	1.6121e-06	0.000317236
TRINITY_DN18212_c0_g2	UDP-glucuronosyl/UDP-glucosyltransferase [Trema orientale]	AS	Hydroquinone glucosyltransferase OS=Rauvolfia serpentina GN=AS PE=1 SV=1	GO:0009813(flavonoid biosynthetic process);GO:0043231(intracellular membrane-bounded organelle);GO:0052696(flavonoid glucuronidation);GO:0080043(quercetin 3-O-glucosyltransferase activity);GO:0080044(quercetin 7-O-glucosyltransferase activity)	COG1819(Transferase)	NA	NA	NA	NA(NA)	V4S3E7.1 PF00201.16;UDPGT;	1.84	0.67	1.51638	up	1.63263e-06	0.000317236
TRINITY_DN21926_c0_g3	PREDICTED: 3-dehydrosphinganine reductase TSC10A-like [Juglans regia]	TSC10A	3-dehydrosphinganine reductase TSC10A OS=Arabidopsis thaliana GN=TSC10A PE=1 SV=1	GO:0005789(endoplasmic reticulum membrane);GO:0006666(3-keto-sphinganine metabolic process);GO:0009507(chloroplast);GO:0016491(oxidoreductase activity);GO:0030148(sphingolipid biosynthetic process);GO:0047560(3-dehydrosphinganine reductase activity);GO:0055114(oxidation-reduction process)	ENOG410YF8M(reductase)	K04708	3-dehydrosphinganine reductase	EC:1.1.1.102	egr00600(Sphingolipid metabolism)	A0A0A0L506.1 PF00106.23;adh_short;	2.82	1.03	1.51638	up	1.63263e-06	0.000317236
TRINITY_DN9307_c0_g1	Stress induced protein [Parasponia andersonii]	EMH5	Em protein H5 OS=Triticum aestivum GN=EMH5 PE=2 SV=1	GO:0009737(response to abscisic acid)	ENOG410YPWX(acquisition of desiccation tolerance in seed)	-	-	-	-	M0T2E2.1 PF00477.15;LEA_5;	62.66	32.05	1.13001	up	1.73711e-06	0.000335126
TRINITY_DN38_c0_g1	hypothetical protein PanWU01x14_265580 [Parasponia andersonii]	-	-	-	ENOG410ZBMG(NA)	-	-	-	-	-	46.55	19.44	1.4018	up	1.78843e-06	0.00034258
TRINITY_DN20862_c0_g2	plasma membrane fusion protein [Parasponia andersonii]	-	-	GO:0003674(molecular_function);GO:0005576(extracellular region);GO:0008150(biological_process);GO:0009506(plasmodesma);GO:0016020(membrane);GO:0016021(integral component of membrane)	ENOG410Y00J(NA)	-	-	-	-	V4W610.1 PF04906.11;Tweety;	8.38	3.77	1.22971	up	1.92016e-06	0.000365223
TRINITY_DN21436_c0_g1	protein PAT1 homolog 2 [Morus notabilis]	-	-	GO:0000290(deadenylation-dependent decapping of nuclear-transcribed mRNA);GO:0000932(P-body);GO:0003723(RNA binding);GO:0033962(cytoplasmic mRNA processing body assembly)	ENOG410YXYM(expressed protein)	K12617	DNA topoisomerase 2-associated protein PAT1	-	pper03018(RNA degradation)	-	4.21	12.79	-1.47505	down	2.09224e-06	0.000395171
TRINITY_DN16780_c1_g1	Glycosyl transferase [Trema orientale]	-	-	GO:0005739(mitochondrion);GO:0005768(endosome);GO:0005794(Golgi apparatus);GO:0005802(trans-Golgi network);GO:0008375(acetylglucosaminyltransferase activity);GO:0016021(integral component of membrane);GO:0016757(transferase activity, transferring glycosyl groups)	ENOG411189B(Core-2/I-Branching enzyme)	-	-	-	-	M5XD62.1 PF02485.19;Branch;	2.1	0.7	1.67044	up	2.12746e-06	0.000399032
TRINITY_DN19875_c0_g2	pantoate--beta-alanine ligase [Morus notabilis]	PANC	Pantoate--beta-alanine ligase OS=Lotus japonicus GN=PANC PE=1 SV=3	GO:0004592(pantoate-beta-alanine ligase activity);GO:0005524(ATP binding);GO:0005737(cytoplasm);GO:0005829(cytosol);GO:0009793(embryo development ending in seed dormancy);GO:0015940(pantothenate biosynthetic process);GO:0033317(pantothenate biosynthetic process from valine);GO:0042803(protein homodimerization activity)	COG0414(Catalyzes the condensation of pantoate with beta-alanine in an ATP-dependent reaction via a pantoyl-adenylate intermediate (By similarity))	K01918	pantoate--beta-alanine ligase	EC:6.3.2.1	zju00410(beta-Alanine metabolism);zju00770(Pantothenate and CoA biosynthesis)	W9S339.1 PF02569.13;Pantoate_ligase;	0.68	2.12	-1.56183	down	2.20091e-06	0.000409961
TRINITY_DN18934_c0_g1	PREDICTED: probable signal peptidase complex subunit 2 [Juglans regia]	At2g39960	Probable signal peptidase complex subunit 2 OS=Arabidopsis thaliana GN=At2g39960 PE=2 SV=1	GO:0005787(signal peptidase complex);GO:0006465(signal peptide processing);GO:0008233(peptidase activity);GO:0045047(protein targeting to ER)	ENOG4111HIK(signal peptidase complex subunit 2)	K12947	signal peptidase complex subunit 2	EC:3.4.-.-	zju03060(Protein export)	C6SW16.1 PF06703.9;SPC25;	16.13	9.44	1.63366	up	2.2783e-06	0.000421471
TRINITY_DN6455_c0_g1	NAC domain containing protein [Trema orientale]	NAC078	NAC domain-containing protein 78 OS=Arabidopsis thaliana GN=NAC078 PE=2 SV=2	GO:0003677(DNA binding);GO:0003700(DNA binding transcription factor activity);GO:0005634(nucleus);GO:0005737(cytoplasm);GO:0006351(transcription, DNA-templated);GO:0007275(multicellular organism development);GO:0009644(response to high light intensity);GO:0009962(regulation of flavonoid biosynthetic process);GO:0016021(integral component of membrane);GO:0045893(positive regulation of transcriptio…	ENOG410YG99((NAC) domain-containing protein)	K13126	polyadenylate-binding protein	-	fve03013(RNA transport);fve03015(mRNA surveillance pathway);fve03018(RNA degradation)	D7TM22.1 PF02365.13;NAM;	4.79	2.09	1.2497	up	2.36084e-06	0.000433768
TRINITY_DN21791_c1_g2	B3 transcription factor [Parasponia andersonii]	ABI3	B3 domain-containing transcription factor ABI3 OS=Arabidopsis thaliana GN=ABI3 PE=1 SV=1	GO:0003677(DNA binding);GO:0003700(DNA binding transcription factor activity);GO:0005515(protein binding);GO:0005634(nucleus);GO:0005829(cytosol);GO:0006351(transcription, DNA-templated);GO:0006355(regulation of transcription, DNA-templated);GO:0009657(plastid organization);GO:0009733(response to auxin);GO:0009737(response to abscisic acid);GO:0009738(abscisic acid-activated signaling pathway);GO…	ENOG4111P6C(Transcription factor)	-	-	-	-	-	18.89	9.09	1.15216	up	2.40589e-06	0.000439059
TRINITY_DN22295_c0_g1	UDP-glycosyltransferase 73C6-like [Quercus suber]	UGT73D1	UDP-glycosyltransferase 73D1 OS=Arabidopsis thaliana GN=UGT73D1 PE=3 SV=1	GO:0009813(flavonoid biosynthetic process);GO:0043231(intracellular membrane-bounded organelle);GO:0052696(flavonoid glucuronidation);GO:0080043(quercetin 3-O-glucosyltransferase activity);GO:0080044(quercetin 7-O-glucosyltransferase activity)	COG1819(Transferase)	NA	NA	NA	NA(NA)	D7LJ74.1 PF00201.16;UDPGT;	0.7	2.6	-1.79022	down	2.46026e-06	0.000445968
TRINITY_DN9307_c0_g2	Stress induced protein [Parasponia andersonii]	EMH5	Em protein H5 OS=Triticum aestivum GN=EMH5 PE=2 SV=1	GO:0009737(response to abscisic acid)	ENOG410YPWX(acquisition of desiccation tolerance in seed)	-	-	-	-	M0T2E2.1 PF00477.15;LEA_5;	52.15	26.13	1.17717	up	2.50975e-06	0.000451905
TRINITY_DN23924_c3_g3	-	-	-	-	-	-	-	-	-	-	16.72	38.4	-1.451	down	2.59276e-06	0.000463761
TRINITY_DN22588_c2_g1	probable acyl-activating enzyme 17, peroxisomal [Cucurbita moschata]	AAE17	Probable acyl-activating enzyme 17, peroxisomal OS=Arabidopsis thaliana GN=AAE17 PE=2 SV=1	GO:0005739(mitochondrion);GO:0005829(cytosol);GO:0016874(ligase activity)	COG0365(Catalyzes the conversion of acetate into acetyl-CoA (AcCoA), an essential intermediate at the junction of anabolic and catabolic pathways. AcsA undergoes a two-step reaction. In the first half reaction, AcsA combines acetate with ATP to form acetyl-adenylate (AcAMP) intermediate. In the second half reaction, it can then transfer the acetyl group from AcAMP to the sulfhydryl group of CoA, …	-	-	-	-	-	33.49	14.13	1.42516	up	2.76892e-06	0.000492011
TRINITY_DN23610_c5_g5	PREDICTED: vicilin-like seed storage protein At2g18540 [Pyrus x bretschneideri]	At4g36700	Vicilin-like seed storage protein At4g36700 OS=Arabidopsis thaliana GN=At4g36700 PE=3 SV=1	GO:0008150(biological_process);GO:0045735(nutrient reservoir activity)	ENOG410YF6C(Cupin family)	-	-	-	-	W9RZX9.1 PF00190.20;Cupin_1;	14.37	39.92	-1.49703	down	2.98452e-06	0.000523434
TRINITY_DN23249_c0_g2	UDP-glucuronosyl/UDP-glucosyltransferase [Parasponia andersonii]	UGT80A2	Sterol 3-beta-glucosyltransferase UGT80A2 OS=Arabidopsis thaliana GN=UGT80A2 PE=1 SV=1	GO:0009813(flavonoid biosynthetic process);GO:0016906(sterol 3-beta-glucosyltransferase activity);GO:0043231(intracellular membrane-bounded organelle);GO:0052696(flavonoid glucuronidation)	COG1819(Transferase)	NA	NA	NA	NA(NA)	-	7.23	2.85	1.43972	up	3.22361e-06	0.00056172
TRINITY_DN22809_c1_g5	unnamed protein product, partial [Brassica rapa]	ND1	NADH-ubiquinone oxidoreductase chain 1 OS=Oenothera berteroana GN=ND1 PE=2 SV=1	GO:0005739(mitochondrion)	COG1005(NDH-1 shuttles electrons from NADH, via FMN and iron- sulfur (Fe-S) centers, to quinones in the respiratory chain. The immediate electron acceptor for the enzyme in this species is believed to be ubiquinone. Couples the redox reaction to proton translocation (for every two electrons transferred, four hydrogen ions are translocated across the cytoplasmic membrane), and thus conserves the r…	K03878	NADH-ubiquinone oxidoreductase chain 1	EC:1.6.5.3	bna00190(Oxidative phosphorylation)	Q1XGA7.1 PF00146.19;NADHdh;	27.59	58.39	-1.01742	down	3.3543e-06	0.000578229
TRINITY_DN22371_c6_g4	hypothetical protein B456_001G161100 [Gossypium raimondii]	-	-	-	-	-	-	-	-	-	2.99	6.89	-1.14339	down	3.40526e-06	0.000579526
TRINITY_DN6026_c0_g2	NADH dehydrogenase subunit 6 [Brassica napus]	ND6	NADH-ubiquinone oxidoreductase chain 6 OS=Arabidopsis thaliana GN=ND6 PE=2 SV=1	GO:0005739(mitochondrion)	COG0839(NADH dehydrogenase subunit j)	K03884	NADH-ubiquinone oxidoreductase chain 6	EC:1.6.5.3	bna00190(Oxidative phosphorylation)	K3Z2L2.1 PF00499.18;Oxidored_q3;	8.63	18.57	-1.03986	down	3.41163e-06	0.000579526
TRINITY_DN22641_c1_g2	-	-	-	-	-	-	-	-	-	-	204.67	84.59	1.07532	up	3.55304e-06	0.000599775
TRINITY_DN22786_c0_g5	NADH dehydrogenase subunit 7 (mitochondrion) [Cannabis sativa]	NAD7	NADH dehydrogenase [ubiquinone] iron-sulfur protein 2 OS=Arabidopsis thaliana GN=NAD7 PE=1 SV=2	GO:0005739(mitochondrion)	COG0649(NDH-1 shuttles electrons from NADH, via FMN and iron- sulfur (Fe-S) centers, to quinones in the respiratory chain. The immediate electron acceptor for the enzyme in this species is believed to be ubiquinone. Couples the redox reaction to proton translocation (for every two electrons transferred, four hydrogen ions are translocated across the cytoplasmic membrane), and thus conserves the r…	K03935	NADH dehydrogenase (ubiquinone) Fe-S protein 2	EC:1.6.5.3 1.6.99.3	bna00190(Oxidative phosphorylation)	M1D1W2.1 PF00346.17;Complex1_49kDa;	2.78	6.4	-1.01297	down	3.6381e-06	0.000610319
TRINITY_DN8874_c0_g1	TNF receptor-associated factor [Parasponia andersonii]	RMA1H1	E3 ubiquitin-protein ligase RMA1H1 OS=Capsicum annuum GN=RMA1H1 PE=1 SV=1	GO:0004842(ubiquitin-protein transferase activity);GO:0005515(protein binding);GO:0005789(endoplasmic reticulum membrane);GO:0006970(response to osmotic stress);GO:0009409(response to cold);GO:0009414(response to water deprivation);GO:0009611(response to wounding);GO:0009723(response to ethylene);GO:0016567(protein ubiquitination);GO:0043161(proteasome-mediated ubiquitin-dependent protein catabol…	ENOG4111IHV(Ring finger protein)	K10666	E3 ubiquitin-protein ligase RNF5	EC:2.3.2.27	zju04141(Protein processing in endoplasmic reticulum)	M1ADD1.1 PF00097.23;zf-C3HC4;	8.96	3.96	1.27407	up	3.88943e-06	0.000648455
TRINITY_DN23328_c4_g1	-	-	-	-	-	-	-	-	-	-	40.33	94.23	-1.05595	down	3.97776e-06	0.000655094
TRINITY_DN24057_c1_g2	F-box domain containing protein [Trema orientale]	At1g78280	F-box protein At1g78280 OS=Arabidopsis thaliana GN=At1g78280 PE=2 SV=3	GO:0005634(nucleus);GO:0005829(cytosol);GO:0007166(cell surface receptor signaling pathway);GO:0016757(transferase activity, transferring glycosyl groups)	ENOG410XQCR(jumonji domain containing 6)	NA	NA	NA	NA(NA)	R0HUT4.1 PF01636.21;APH;	1.41	0.5	1.54345	up	4.00579e-06	0.000655711
TRINITY_DN9695_c0_g2	PREDICTED: probable alpha,alpha-trehalose-phosphate synthase [UDP-forming] 7 [Juglans regia]	TPS7	Probable alpha,alpha-trehalose-phosphate synthase [UDP-forming] 7 OS=Arabidopsis thaliana GN=TPS7 PE=1 SV=1	GO:0003825(alpha,alpha-trehalose-phosphate synthase (UDP-forming) activity);GO:0004805(trehalose-phosphatase activity);GO:0005634(nucleus);GO:0005829(cytosol);GO:0005992(trehalose biosynthetic process);GO:0016757(transferase activity, transferring glycosyl groups);GO:0016791(phosphatase activity);GO:0070413(trehalose metabolism in response to stress)	COG0380(synthase);COG1877(trehalose biosynthetic process)	K16055	trehalose 6-phosphate synthase/phosphatase	EC:2.4.1.15 3.1.3.12	hbr00500(Starch and sucrose metabolism)	B9S8D6.1 PF00982.19;Glyco_transf_20;	6.27	1.96	1.79787	up	4.26431e-06	0.000691462
TRINITY_DN4111_c0_g1	multiple myeloma tumor-associated protein 2 homolog [Morus notabilis]	Mmtag2	Multiple myeloma tumor-associated protein 2 homolog OS=Rattus norvegicus GN=Mmtag2 PE=2 SV=2	GO:0003674(molecular_function);GO:0005634(nucleus);GO:0008150(biological_process)	ENOG41123ER(Chromosome 1 open reading frame 35)	K15362	fanconi anemia group J protein	EC:3.6.4.12	gsl03440(Homologous recombination)	A0A059AA04.1 PF10159.7;MMtag;	14.95	7.23	1.13727	up	4.27539e-06	0.000691462
TRINITY_DN4889_c0_g2	cytochrome b-c1 complex subunit 9 [Ziziphus jujuba]	-	Cytochrome b-c1 complex subunit 9 OS=Solanum tuberosum PE=1 SV=1	GO:0005750(mitochondrial respiratory chain complex III);GO:0006122(mitochondrial electron transport, ubiquinol to cytochrome c);GO:0008121(ubiquinol-cytochrome-c reductase activity);GO:0009060(aerobic respiration);GO:0034551(mitochondrial respiratory chain complex III assembly)	ENOG410XUZE(mitochondrial electron transport, ubiquinol to cytochrome c)	K00419	ubiquinol-cytochrome c reductase subunit 9	-	zju00190(Oxidative phosphorylation)	M5WB59.1 PF05365.10;UCR_UQCRX_QCR9;	157.27	88	1.00086	up	4.45275e-06	0.000711867
TRINITY_DN19472_c1_g2	uncharacterized protein LOC100788597 [Glycine max]	At4g18593	Probable inactive dual specificity protein phosphatase-like At4g18593 OS=Arabidopsis thaliana GN=At4g18593 PE=2 SV=1	GO:0005634(nucleus)	COG2453(dual specificity phosphatase)	NA	NA	NA	NA(NA)	-	37.05	6.25	1.76922	up	4.45997e-06	0.000711867
TRINITY_DN14720_c0_g2	Serine/threonine protein kinase [Trema orientale]	MMK2	Mitogen-activated protein kinase homolog MMK2 OS=Medicago sativa GN=MMK2 PE=2 SV=1	GO:0000911(cytokinesis by cell plate formation);GO:0004672(protein kinase activity);GO:0004707(MAP kinase activity);GO:0005515(protein binding);GO:0005524(ATP binding);GO:0005634(nucleus);GO:0005737(cytoplasm);GO:0005829(cytosol);GO:0005874(microtubule);GO:0006468(protein phosphorylation);GO:0006972(hyperosmotic response);GO:0007112(male meiosis cytokinesis);GO:0007165(signal transduction);GO:000…	ENOG410XNY0(Mitogen-activated protein kinase)	K20600	mitogen-activated protein kinase 4	EC:2.7.11.24	pper04016(MAPK signaling pathway - plant)	A0A0D2PRA3.1 PF00069.23;Pkinase;	1.31	3.73	-1.42454	down	4.48656e-06	0.000711867
TRINITY_DN17089_c0_g2	SUMO-activating enzyme subunit SAE2/Uba [Trema orientale]	SAE2	SUMO-activating enzyme subunit 2 OS=Arabidopsis thaliana GN=SAE2 PE=1 SV=1	GO:0005829(cytosol);GO:0016925(protein sumoylation);GO:0019948(SUMO activating enzyme activity);GO:0031510(SUMO activating enzyme complex)	COG0476(small protein activating enzyme activity)	K10685	ubiquitin-like 1-activating enzyme E1 B	EC:6.2.1.45	pvu04120(Ubiquitin mediated proteolysis)	W9RXW1.1 PF00899.19;ThiF;	5.13	2.22	1.27625	up	4.51549e-06	0.000711867
TRINITY_DN22949_c0_g1	putative methyltransferase [Prunus yedoensis var. nudiflora]	At1g78140	Uncharacterized methyltransferase At1g78140, chloroplastic OS=Arabidopsis thaliana GN=At1g78140 PE=2 SV=1	GO:0005737(cytoplasm);GO:0008757(S-adenosylmethionine-dependent methyltransferase activity);GO:0032259(methylation)	COG2226(Methyltransferase required for the conversion of demethylmenaquinone (DMKH2) to menaquinone (MKH2))	-	-	-	-	I1JVF7.1 PF08241.10;Methyltransf_11;	3.7	1.45	1.43544	up	4.53335e-06	0.000711867
TRINITY_DN12861_c0_g2	Lipase [Parasponia andersonii]	At5g03610	GDSL esterase/lipase At5g03610 OS=Arabidopsis thaliana GN=At5g03610 PE=2 SV=1	GO:0005576(extracellular region);GO:0016042(lipid catabolic process);GO:0016788(hydrolase activity, acting on ester bonds);GO:0052689(carboxylic ester hydrolase activity)	ENOG4111T31(GDSL esterase lipase)	NA	NA	NA	NA(NA)	M5W236.1 PF00657.20;Lipase_GDSL;	3.54	1.49	1.31292	up	4.6154e-06	0.000720563
TRINITY_DN22606_c2_g1	-	-	-	-	-	-	-	-	-	-	42.44	8.76	1.74243	up	4.64491e-06	0.000721002
TRINITY_DN25568_c0_g1	amino acid permease 6 [Morus notabilis]	AAP6	Amino acid permease 6 OS=Arabidopsis thaliana GN=AAP6 PE=1 SV=1	GO:0003333(amino acid transmembrane transport);GO:0005886(plasma membrane);GO:0015171(amino acid transmembrane transporter activity);GO:0015172(acidic amino acid transmembrane transporter activity);GO:0015175(neutral amino acid transmembrane transporter activity);GO:0015293(symporter activity);GO:0015810(aspartate transmembrane transport);GO:0015827(tryptophan transport);GO:0016020(membrane);GO:0…	COG0814(amino acid transport)	NA	NA	NA	NA(NA)	W9SDD6.1 PF01490.16;Aa_trans;	6.44	1.98	1.87794	up	4.84003e-06	0.000746997
TRINITY_DN13959_c0_g2	PREDICTED: UPF0057 membrane protein At4g30660-like [Populus euphratica]	At4g30660	UPF0057 membrane protein At4g30660 OS=Arabidopsis thaliana GN=At4g30660 PE=2 SV=1	GO:0008150(biological_process)	COG0401(hydrophobic protein)	-	-	-	-	A0A0B0N6C6.1 PF01679.15;Pmp3;	69.07	34.32	1.17646	up	5.20238e-06	0.000798359
TRINITY_DN17350_c0_g1	E3 ubiquitin-protein ligase RZFP34 [Morus notabilis]	MIEL1	E3 ubiquitin-protein ligase MIEL1 OS=Arabidopsis thaliana GN=MIEL1 PE=1 SV=1	GO:0005634(nucleus);GO:0005783(endoplasmic reticulum);GO:0008270(zinc ion binding);GO:0016567(protein ubiquitination);GO:0016740(transferase activity);GO:1902456(regulation of stomatal opening)	ENOG410XXHF(ring finger and CHY zinc finger)	K10144	RING finger and CHY zinc finger domain-containing protein 1	EC:2.3.2.27	zju04120(Ubiquitin mediated proteolysis)	A0A0D3FDS0.1 PF05495.10;zf-CHY;	4.12	1.6	1.44985	up	5.30216e-06	0.000809074
TRINITY_DN23712_c2_g4	BEL1-like homeodomain protein 4 [Sesamum indicum]	-	-	-	ENOG410XPMQ(homeobox)	-	-	-	-	-	2.52	6.91	-1.35375	down	5.47514e-06	0.000830776
TRINITY_DN23409_c1_g16	uncharacterized protein LOC112016707 [Quercus suber]	-	-	-	COG0649(NDH-1 shuttles electrons from NADH, via FMN and iron- sulfur (Fe-S) centers, to quinones in the respiratory chain. The immediate electron acceptor for the enzyme in this species is believed to be ubiquinone. Couples the redox reaction to proton translocation (for every two electrons transferred, four hydrogen ions are translocated across the cytoplasmic membrane), and thus conserves the r…	K02703	photosystem II P680 reaction center D1 protein	EC:1.10.3.9	vvi00195(Photosynthesis)	-	15.47	41.65	-1.24205	down	5.74767e-06	0.000863103
TRINITY_DN20929_c0_g3	-	-	-	-	-	-	-	-	-	-	2.96	9.88	-1.5857	down	5.7521e-06	0.000863103
TRINITY_DN20199_c0_g3	pectinesterase [Jatropha curcas]	-	Pectinesterase OS=Daucus carota PE=1 SV=1	GO:0030599(pectinesterase activity);GO:0046910(pectinesterase inhibitor activity);GO:0071944(cell periphery)	COG4677(pectinesterase)	K01051	pectinesterase	EC:3.1.1.11	jcu00040(Pentose and glucuronate interconversions)	A0A067KWU1.1 PF01095.17;Pectinesterase;	3.46	1.25	1.56017	up	5.93593e-06	0.000885765
TRINITY_DN22652_c0_g3	Dipeptidylpeptidase [Trema orientale]	dap4	Dipeptidyl aminopeptidase 4 OS=Pseudoxanthomonas mexicana GN=dap4 PE=1 SV=1	GO:0005829(cytosol);GO:0005886(plasma membrane);GO:0006508(proteolysis);GO:0008236(serine-type peptidase activity);GO:0016020(membrane);GO:0016021(integral component of membrane)	COG1506(peptidase s9 prolyl oligopeptidase active site domain protein)	NA	NA	NA	NA(NA)	W9S2K8.1 PF00930.19;DPPIV_N;	1.79	0.76	1.28762	up	6.1533e-06	0.000913156
TRINITY_DN15622_c0_g2	protein ALP1-like [Morus notabilis]	-	-	GO:0005634(nucleus)	ENOG411206Y(transposon protein)	-	-	-	-	-	9.34	4.59	1.09342	up	6.69638e-06	0.00098832
TRINITY_DN14109_c0_g1	uncharacterized protein LOC21391786 [Morus notabilis]	-	-	GO:0005575(cellular_component);GO:0008150(biological_process)	ENOG410YG2J(CLASP N terminal)	K10532	heparan-alpha-glucosaminide N-acetyltransferase	EC:2.3.1.78	obr00531(Glycosaminoglycan degradation)	A0A022RXL0.1 PF12348.6;CLASP_N;	5.84	1.82	1.82373	up	6.79901e-06	0.000998013
TRINITY_DN13117_c0_g1	replication factor C subunit 3 [Prunus yedoensis var. nudiflora]	RFC3	Replication factor C subunit 3 OS=Arabidopsis thaliana GN=RFC3 PE=2 SV=1	GO:0003689(DNA clamp loader activity);GO:0005663(DNA replication factor C complex);GO:0006261(DNA-dependent DNA replication)	COG0470(DNA polymerase III subunit delta')	K10756	replication factor C subunit 3/5	-	pper03030(DNA replication);pper03420(Nucleotide excision repair);pper03430(Mismatch repair)	W9R4F7.1 PF13177.4;DNA_pol3_delta2;	0.78	2.69	-1.6947	down	7.63722e-06	0.00111499
TRINITY_DN20369_c1_g1	CBS domain containing protein [Parasponia andersonii]	CBSX3	CBS domain-containing protein CBSX3, mitochondrial OS=Arabidopsis thaliana GN=CBSX3 PE=1 SV=1	GO:0005739(mitochondrion);GO:0008150(biological_process)	COG0517(Catalyzes the conversion of inosine 5'-phosphate (IMP) to xanthosine 5'-phosphate (XMP), the first committed and rate- limiting step in the de novo synthesis of guanine nucleotides, and therefore plays an important role in the regulation of cell growth (By similarity))	-	-	-	-	W9RD83.1 PF00571.26;CBS;	8.09	3.23	1.42697	up	7.83459e-06	0.00113766
TRINITY_DN22369_c0_g4	protein indeterminate-domain 7 isoform X2 [Quercus suber]	IDD2	Protein indeterminate-domain 2 OS=Arabidopsis thaliana GN=IDD2 PE=2 SV=1	GO:0003676(nucleic acid binding);GO:0003677(DNA binding);GO:0003700(DNA binding transcription factor activity);GO:0005515(protein binding);GO:0005634(nucleus);GO:0006351(transcription, DNA-templated);GO:0006355(regulation of transcription, DNA-templated);GO:0008270(zinc ion binding);GO:0046872(metal ion binding)	COG5048(Zinc finger protein)	K12309	beta-galactosidase	EC:3.2.1.23	lja00052(Galactose metabolism);lja00600(Sphingolipid metabolism);lja00531(Glycosaminoglycan degradation);lja00604(Glycosphingolipid biosynthesis - ganglio series);lja00511(Other glycan degradation)	G7IUH6.2 PF12171.6;zf-C2H2_jaz;	6.81	3.07	1.17727	up	7.9638e-06	0.00114412
TRINITY_DN19850_c0_g1	PREDICTED: cell wall integrity protein scw1 [Vitis vinifera]	scw1	Cell wall integrity protein scw1 OS=Schizosaccharomyces pombe (strain 972 / ATCC 24843) GN=scw1 PE=1 SV=1	GO:0003723(RNA binding);GO:0003729(mRNA binding);GO:0005634(nucleus)	ENOG4110TFS(RRM)	-	-	-	-	U5FZK9.1 PF00076.20;RRM_1;	5.35	2.56	1.12679	up	8.24093e-06	0.00117343
TRINITY_DN18172_c0_g2	PsbP family [Trema orientale]	PPL1	PsbP-like protein 1, chloroplastic OS=Arabidopsis thaliana GN=PPL1 PE=1 SV=1	GO:0005509(calcium ion binding);GO:0009507(chloroplast);GO:0009543(chloroplast thylakoid lumen);GO:0009579(thylakoid);GO:0009654(photosystem II oxygen evolving complex);GO:0015979(photosynthesis);GO:0019898(extrinsic component of membrane);GO:0030095(chloroplast photosystem II);GO:0031977(thylakoid lumen)	ENOG4111N4V(Photosystem II oxygen evolving complex protein PsbP)	K02717	photosystem II oxygen-evolving enhancer protein 2	-	jcu00195(Photosynthesis)	A0A067KYP7.1 PF01789.14;PsbP;	3.06	11.87	-1.79277	down	8.25474e-06	0.00117343
TRINITY_DN8886_c0_g1	GPCR kinase [Trema orientale]	CPK28	Calcium-dependent protein kinase 28 OS=Arabidopsis thaliana GN=CPK28 PE=1 SV=1	GO:0004683(calmodulin-dependent protein kinase activity);GO:0005516(calmodulin binding);GO:0005634(nucleus);GO:0005737(cytoplasm);GO:0005886(plasma membrane);GO:0009738(abscisic acid-activated signaling pathway);GO:0009931(calcium-dependent protein serine/threonine kinase activity);GO:0018105(peptidyl-serine phosphorylation);GO:0035556(intracellular signal transduction);GO:0046777(protein autopho…	ENOG410XRMJ(calcium-dependent protein kinase)	K13412	calcium-dependent protein kinase	EC:2.7.11.1	jcu04626(Plant-pathogen interaction)	G7JW78.1 PF00069.23;Pkinase;	1.84	3.99	-1.06281	down	8.79423e-06	0.00124358
TRINITY_DN23127_c7_g2	uncharacterized protein LOC21401430 [Morus notabilis]	YTHDF2	YTH domain-containing family protein 2 OS=Bos taurus GN=YTHDF2 PE=2 SV=1	GO:0003723(RNA binding);GO:0005634(nucleus);GO:0008150(biological_process)	ENOG410YABQ(YTH domain family)	NA	NA	NA	NA(NA)	W9QDD6.1 PF04146.13;YTH;	4.76	11.36	-1.16713	down	9.64406e-06	0.00135665
TRINITY_DN21101_c0_g3	glucose-6-phosphate/phosphate translocator 2, chloroplastic-like [Chenopodium quinoa]	GPT2	Glucose-6-phosphate/phosphate translocator 2, chloroplastic OS=Arabidopsis thaliana GN=GPT2 PE=2 SV=2	GO:0034219(carbohydrate transmembrane transport)	ENOG410XP1S(solute carrier family 35 member)	NA	NA	NA	NA(NA)	M5X0I1.1 PF03151.14;TPT;	3.05	0.98	1.74351	up	9.70011e-06	0.00135746
TRINITY_DN22371_c2_g4	-	-	-	-	-	-	-	-	-	-	13.01	32.36	-1.15848	down	1.03262e-05	0.00143763
TRINITY_DN23379_c0_g1	-	-	-	-	-	-	-	-	-	-	1.83	6.23	-1.63927	down	1.04781e-05	0.00144641
TRINITY_DN24125_c0_g2	-	-	-	-	-	-	-	-	-	-	9.73	21.44	-1.04731	down	1.04964e-05	0.00144641
TRINITY_DN23766_c4_g4	33 kDa ribonucleoprotein, chloroplastic-like [Ziziphus jujuba]	CP33	RNA-binding protein CP33, chloroplastic OS=Arabidopsis thaliana GN=CP33 PE=2 SV=1	GO:0003723(RNA binding);GO:0003729(mRNA binding);GO:0006397(mRNA processing);GO:0009507(chloroplast);GO:0009570(chloroplast stroma);GO:0009579(thylakoid);GO:0031425(chloroplast RNA processing);GO:1901259(chloroplast rRNA processing)	ENOG410YBZP(33 kDa ribonucleoprotein)	NA	NA	NA	NA(NA)	A0A059DJ66.1 PF00076.20;RRM_1;	4.95	2.07	1.35306	up	1.09474e-05	0.00150091
TRINITY_DN23960_c2_g7	NADH dehydrogenase subunit 1 (mitochondrion) [Boehmeria nivea]	ND1	NADH-ubiquinone oxidoreductase chain 1 OS=Oenothera berteroana GN=ND1 PE=2 SV=1	GO:0005739(mitochondrion)	COG1005(NDH-1 shuttles electrons from NADH, via FMN and iron- sulfur (Fe-S) centers, to quinones in the respiratory chain. The immediate electron acceptor for the enzyme in this species is believed to be ubiquinone. Couples the redox reaction to proton translocation (for every two electrons transferred, four hydrogen ions are translocated across the cytoplasmic membrane), and thus conserves the r…	K03878	NADH-ubiquinone oxidoreductase chain 1	EC:1.6.5.3	bna00190(Oxidative phosphorylation)	Q1XGA7.1 PF00146.19;NADHdh;	2.47	7.94	-1.54043	down	1.14761e-05	0.00156544
TRINITY_DN24506_c0_g1	U-box domain-containing protein 11 [Ziziphus jujuba]	-	-	GO:0005634(nucleus);GO:0005737(cytoplasm)	ENOG410XRTN(U-box domain-containing protein)	K14431	transcription factor TGA	-	aly04075(Plant hormone signal transduction)	B9RG87.1 PF00514.21;Arm;	2.68	1.03	1.45504	up	1.16913e-05	0.00158678
TRINITY_DN22309_c0_g1	plant UBX domain-containing protein 9 isoform X1 [Morus notabilis]	PUX9	Plant UBX domain-containing protein 9 OS=Arabidopsis thaliana GN=PUX9 PE=1 SV=1	GO:0003674(molecular_function);GO:0005575(cellular_component);GO:0008150(biological_process)	ENOG410XSFS(Fas associated factor family member 2)	NA	NA	NA	NA(NA)	W9QNI9.1 PF00789.18;UBX;	8.19	9.9	-1.20398	down	1.30239e-05	0.00175881
TRINITY_DN4924_c0_g2	T-complex protein 1 subunit gamma [Morus notabilis]	CCT3	T-complex protein 1 subunit gamma OS=Arabidopsis thaliana GN=CCT3 PE=1 SV=1	GO:0005515(protein binding);GO:0005524(ATP binding);GO:0005737(cytoplasm);GO:0005829(cytosol)	COG0459(Prevents misfolding and promotes the refolding and proper assembly of unfolded polypeptides generated under stress conditions (By similarity))	NA	NA	NA	NA(NA)	I1L3P6.1 PF00118.22;Cpn60_TCP1;	2.55	6.19	-1.20541	down	1.31748e-05	0.00176669
TRINITY_DN11523_c0_g2	ATPase subunit 4 (mitochondrion) [Nelumbo nucifera]	-	ATP synthase protein MI25 OS=Triticum timopheevii PE=3 SV=1	GO:0005739(mitochondrion)	ENOG410YFZM(ATP synthase protein)	-	-	-	-	B9T9Z4.1 PF05405.12;Mt_ATP-synt_B;	4.41	9.25	-1.00895	down	1.32489e-05	0.00176669
TRINITY_DN22371_c6_g6	-	-	-	-	-	-	-	-	-	-	3.11	6.88	-1.08074	down	1.33421e-05	0.00176669
TRINITY_DN19591_c1_g2	protein ABHD17B [Prunus avium]	abhd17b	Protein ABHD17B OS=Xenopus tropicalis GN=abhd17b PE=2 SV=1	GO:0005576(extracellular region);GO:0008150(biological_process);GO:0016787(hydrolase activity)	COG1073(Hydrolase)	-	-	-	-	W5DEC1.1 PF01738.16;DLH;	2.67	1.08	1.36458	up	1.33439e-05	0.00176669
TRINITY_DN13865_c1_g1	26S proteasome regulatory subunit S10B homolog B [Morus notabilis]	RPT4B	26S protease regulatory subunit S10B homolog B OS=Arabidopsis thaliana GN=RPT4B PE=1 SV=1	GO:0000502(proteasome complex);GO:0005524(ATP binding);GO:0005618(cell wall);GO:0005634(nucleus);GO:0005730(nucleolus);GO:0005829(cytosol);GO:0005886(plasma membrane);GO:0009506(plasmodesma);GO:0016020(membrane);GO:0016887(ATPase activity);GO:0030433(ubiquitin-dependent ERAD pathway)	COG1222(26S protease regulatory subunit)	K03064	26S proteasome regulatory subunit T4	-	lang03050(Proteasome)	B4I0C6.1 PF01751.20;Toprim;	19.06	8.13	1.3886	up	1.36607e-05	0.00179735
TRINITY_DN11547_c0_g1	biotin carboxyl carrier protein of acetyl-CoA carboxylase 2, chloroplastic isoform X1 [Ziziphus jujuba]	BCCP2	Biotin carboxyl carrier protein of acetyl-CoA carboxylase 2, chloroplastic OS=Arabidopsis thaliana GN=BCCP2 PE=2 SV=1	GO:0003989(acetyl-CoA carboxylase activity);GO:0005515(protein binding);GO:0006633(fatty acid biosynthetic process);GO:0009317(acetyl-CoA carboxylase complex);GO:0009374(biotin binding);GO:0009507(chloroplast);GO:0009570(chloroplast stroma);GO:0009941(chloroplast envelope)	COG0511(Acetyl-CoA carboxylase, biotin carboxyl carrier protein)	K02160	acetyl-CoA carboxylase biotin carboxyl carrier protein	-	zju00620(Pyruvate metabolism);zju00640(Propanoate metabolism);zju00061(Fatty acid biosynthesis)	M5WTF8.1 PF00364.20;Biotin_lipoyl;	2.8	1.2	1.27906	up	1.37085e-05	0.00179735
TRINITY_DN127_c0_g1	methylsterol monooxygenase 1-1 [Ziziphus jujuba]	SMO1-1	Methylsterol monooxygenase 1-1 OS=Arabidopsis thaliana GN=SMO1-1 PE=1 SV=1	GO:0000254(C-4 methylsterol oxidase activity);GO:0003824(catalytic activity);GO:0005789(endoplasmic reticulum membrane);GO:0016020(membrane);GO:0016126(sterol biosynthetic process);GO:0016491(oxidoreductase activity);GO:0080064(4,4-dimethyl-9beta,19-cyclopropylsterol oxidation)	COG3000(fatty acid hydroxylase)	K14423	methylsterol monooxygenase 1	-	zju00100(Steroid biosynthesis)	A0A0A0L5P8.1 PF04116.11;FA_hydroxylase;	0.72	2.09	-1.45245	down	1.4427e-05	0.00185359
TRINITY_DN1986_c0_g1	transcription and mRNA export factor ENY2 [Morus notabilis]	ENY2	Transcription and mRNA export factor ENY2 OS=Taeniopygia guttata GN=ENY2 PE=3 SV=1	GO:0000124(SAGA complex);GO:0003682(chromatin binding);GO:0003713(transcription coactivator activity);GO:0006357(regulation of transcription by RNA polymerase II);GO:0016578(histone deubiquitination);GO:0016973(poly(A)+ mRNA export from nucleus);GO:0071819(DUBm complex)	ENOG4111PHC(enhancer of yellow 2)	NA	NA	NA	NA(NA)	W9T1C2.1 PF10163.7;EnY2;	1.47	4.39	-1.49356	down	1.4494e-05	0.00185359
TRINITY_DN3822_c0_g1	uncharacterized protein LOC107424937 [Ziziphus jujuba]	rplL	50S ribosomal protein L7/L12 OS=Rhodospirillum rubrum (strain ATCC 11170 / ATH 1.1.1 / DSM 467 / LMG 4362 / NCIB 8255 / S1) GN=rplL PE=3 SV=1	GO:0003735(structural constituent of ribosome);GO:0006412(translation)	COG0222(Seems to be the binding site for several of the factors involved in protein synthesis and appears to be essential for accurate translation (By similarity))	K02935	large subunit ribosomal protein L7/L12	-	zju03010(Ribosome)	A0A067KAN8.1 PF00542.17;Ribosomal_L12;	16.78	6.87	1.47713	up	1.4494e-05	0.00185359
TRINITY_DN16574_c1_g1	Crotonase superfamily [Trema orientale]	ECI3	Enoyl-CoA delta isomerase 3 OS=Arabidopsis thaliana GN=ECI3 PE=1 SV=1	GO:0003824(catalytic activity);GO:0004165(dodecenoyl-CoA delta-isomerase activity);GO:0005634(nucleus);GO:0005737(cytoplasm);GO:0005777(peroxisome);GO:0005829(cytosol);GO:0006635(fatty acid beta-oxidation);GO:0008809(carnitine racemase activity);GO:0009062(fatty acid catabolic process);GO:0080167(response to karrikin)	ENOG410YFAM(Enoyl-CoA hydratase)	K18880	Delta3-Delta2-enoyl-CoA isomerase	EC:5.3.3.8	ath00071(Fatty acid degradation);ath04626(Plant-pathogen interaction)	M5XMU9.1 PF00378.18;ECH_1;	87.69	19	1.2436	up	1.4842e-05	0.00188201
TRINITY_DN26881_c0_g1	protein ALP1-like [Ziziphus jujuba]	-	-	-	-	-	-	-	-	-	4.49	1.38	1.79791	up	1.54697e-05	0.00194873
TRINITY_DN17141_c0_g1	glutamate--glyoxylate aminotransferase 2 [Prunus persica]	GGAT2	Glutamate--glyoxylate aminotransferase 2 OS=Arabidopsis thaliana GN=GGAT2 PE=1 SV=1	GO:0004021(L-alanine:2-oxoglutarate aminotransferase activity);GO:0005737(cytoplasm);GO:0005777(peroxisome);GO:0005829(cytosol);GO:0008453(alanine-glyoxylate transaminase activity);GO:0009058(biosynthetic process);GO:0009507(chloroplast);GO:0009570(chloroplast stroma);GO:0009853(photorespiration);GO:0030170(pyridoxal phosphate binding);GO:0042853(L-alanine catabolic process);GO:0047958(glycine:2-…	COG0436(aminotransferase)	K14272	glutamate--glyoxylate aminotransferase	EC:2.6.1.4 2.6.1.2 2.6.1.44	pper00630(Glyoxylate and dicarboxylate metabolism);pper00710(Carbon fixation in photosynthetic organisms);pper00250(Alanine, aspartate and glutamate metabolism);pper00260(Glycine, serine and threonine metabolism);pper00220(Arginine biosynthesis)	W9RCI8.1 PF00155.19;Aminotran_1_2;	2.16	4.66	-1.05639	down	1.60677e-05	0.00200489
TRINITY_DN7809_c1_g1	hypothetical protein RF2 (plastid) [Ceratostigma willmottianum]	rbcL	Ribulose bisphosphate carboxylase large chain OS=Liquidambar styraciflua GN=rbcL PE=3 SV=1	GO:0009536(plastid)	COG1850(RuBisCO catalyzes two reactions the carboxylation of D- ribulose 1,5-bisphosphate, the primary event in carbon dioxide fixation, as well as the oxidative fragmentation of the pentose substrate)	K01601	ribulose-bisphosphate carboxylase large chain	EC:4.1.1.39	rcu00630(Glyoxylate and dicarboxylate metabolism);rcu00710(Carbon fixation in photosynthetic organisms)	I1I481.1 PF02788.14;RuBisCO_large_N;	9.32	3.9	1.36151	up	1.6108e-05	0.00200489
TRINITY_DN18568_c0_g2	AT-hook motif nuclear-localized protein 24 [Jatropha curcas]	AHL24	AT-hook motif nuclear-localized protein 24 OS=Arabidopsis thaliana GN=AHL24 PE=2 SV=1	GO:0003680(AT DNA binding);GO:0003700(DNA binding transcription factor activity);GO:0005634(nucleus);GO:0006351(transcription, DNA-templated);GO:0006355(regulation of transcription, DNA-templated)	ENOG410Y9GR(Domain of unknown function (DUF296))	-	-	-	-	A0A067JNW3.1 PF03479.13;DUF296;	2.59	5.65	-1.06729	down	1.7127e-05	0.00212194
TRINITY_DN24078_c1_g2	-	-	-	-	-	-	-	-	-	-	22.74	5.01	1.65511	up	1.73178e-05	0.00213579
TRINITY_DN3732_c1_g3	alanine-tRNA ligase [Trema orientale]	-	-	GO:0005634(nucleus);GO:0005739(mitochondrion);GO:0008150(biological_process);GO:0016874(ligase activity)	ENOG410YNTD(NA)	-	-	-	-	-	6.71	2.72	1.40839	up	1.74471e-05	0.00214194
TRINITY_DN20720_c0_g1	spastin isoform X1 [Morus notabilis]	SPAST	Spastin OS=Gallus gallus GN=SPAST PE=2 SV=2	GO:0005634(nucleus);GO:0008568(microtubule-severing ATPase activity);GO:0031122(cytoplasmic microtubule organization)	COG0464(Aaa atpase)	NA	NA	NA	NA(NA)	A0A0K9NL87.1 PF00004.27;AAA;	1	3.26	-1.6028	down	1.75419e-05	0.00214384
TRINITY_DN23777_c0_g2	Cyseine protease [Trema orientale]	RD19D	Probable cysteine protease RD19D OS=Arabidopsis thaliana GN=RD19D PE=2 SV=1	GO:0004197(cysteine-type endopeptidase activity);GO:0005576(extracellular region);GO:0006508(proteolysis);GO:0008234(cysteine-type peptidase activity)	COG4870(cathepsin)	NA	NA	NA	NA(NA)	W9RWU4.1 PF00112.21;Peptidase_C1;	149.94	79.89	1.00638	up	1.79597e-05	0.00217809
TRINITY_DN22336_c1_g1	hypothetical protein L195_g003851 [Trifolium pratense]	-	-	GO:0003735(structural constituent of ribosome);GO:0005739(mitochondrion);GO:0015935(small ribosomal subunit)	-	K02946	small subunit ribosomal protein S10	-	gmx03010(Ribosome)	-	3.08	6.88	-1.09198	down	1.90867e-05	0.00230139
TRINITY_DN20157_c0_g4	pre-mRNA-processing protein 40A isoform X2 [Morus notabilis]	PRP40A	Pre-mRNA-processing protein 40A OS=Arabidopsis thaliana GN=PRP40A PE=1 SV=1	GO:0000398(mRNA splicing, via spliceosome);GO:0003723(RNA binding);GO:0005685(U1 snRNP);GO:0071004(U2-type prespliceosome)	COG5104(PRP40 pre-mRNA processing factor 40 homolog)	K12821	pre-mRNA-processing factor 40	-	pavi03040(Spliceosome)	B9S7Z7.1 PF01846.17;FF;	2.21	1.05	1.12328	up	2.09939e-05	0.0025201
TRINITY_DN22412_c1_g2	PREDICTED: ras-related protein RABB1c-like [Nicotiana tomentosiformis]	RABB1C	Ras-related protein RABB1c OS=Arabidopsis thaliana GN=RABB1C PE=1 SV=1	GO:0003924(GTPase activity);GO:0005525(GTP binding);GO:0005622(intracellular);GO:0005623(cell);GO:0005737(cytoplasm);GO:0005768(endosome);GO:0005773(vacuole);GO:0005794(Golgi apparatus);GO:0005886(plasma membrane);GO:0006888(ER to Golgi vesicle-mediated transport);GO:0015031(protein transport);GO:0016020(membrane);GO:0030100(regulation of endocytosis)	COG1100(GTP-binding Protein)	NA	NA	NA	NA(NA)	A9TAX5.1 PF00071.20;Ras;	11.1	5.5	1.10821	up	2.12115e-05	0.00253497
TRINITY_DN19275_c0_g2	PREDICTED: histone H2A.Z-specific chaperone CHZ1 [Prunus mume]	-	-	GO:0005634(nucleus)	ENOG4111C14(NA)	-	-	-	-	-	4.66	2.05	1.25711	up	2.20655e-05	0.00261942
TRINITY_DN4066_c0_g1	Endoribonuclease Dicer-like [Parasponia andersonii]	DCL1	Endoribonuclease Dicer homolog 1 OS=Arabidopsis thaliana GN=DCL1 PE=1 SV=2	GO:0003723(RNA binding);GO:0004525(ribonuclease III activity);GO:0005634(nucleus);GO:0005737(cytoplasm);GO:0016442(RISC complex);GO:0030422(production of siRNA involved in RNA interference)	COG0571(Digests double-stranded RNA. Involved in the processing of primary rRNA transcript to yield the immediate precursors to the large and small rRNAs (23S and 16S). Also processes some mRNAs, and tRNAs when they are encoded in the rRNA operon (By similarity));COG1111(helicase)	NA	NA	NA	NA(NA)	A0A067K9A8.1 PF04851.13;ResIII;	2.49	0.97	1.4386	up	2.21122e-05	0.00261942
TRINITY_DN18740_c0_g1	Deep orange protein [Parasponia andersonii]	vps18	Vacuolar protein sorting-associated protein 18 homolog OS=Danio rerio GN=vps18 PE=2 SV=2	GO:0005768(endosome);GO:0006904(vesicle docking involved in exocytosis);GO:0007032(endosome organization);GO:0007040(lysosome organization);GO:0030674(protein binding, bridging);GO:0030897(HOPS complex);GO:0035542(regulation of SNARE complex assembly)	ENOG410XRSD(Vacuolar Protein)	NA	NA	NA	NA(NA)	W9RNF4.1 PF00637.18;Clathrin;	0.62	1.82	-1.50459	down	2.28806e-05	0.0026828
TRINITY_DN9973_c0_g2	uncharacterized protein Pyn_02468 [Prunus yedoensis var. nudiflora]	-	-	GO:0005737(cytoplasm)	ENOG4111FMP(activating signal cointegrator 1 complex subunit)	NA	NA	NA	NA(NA)	A0A067KME6.1 PF10469.7;AKAP7_NLS;	9.76	3.77	1.50442	up	2.28806e-05	0.0026828
TRINITY_DN26762_c0_g1	protein transport protein Sec61 subunit beta-like [Hevea brasiliensis]	At2g45070	Protein transport protein Sec61 subunit beta OS=Arabidopsis thaliana GN=At2g45070 PE=1 SV=1	GO:0005886(plasma membrane);GO:0006952(defense response)	ENOG4111UAR(protein transport protein SEC61 subunit)	K09481	protein transport protein SEC61 subunit beta	-	hbr03060(Protein export);hbr04141(Protein processing in endoplasmic reticulum);hbr04145(Phagosome)	R0GTL2.1 PF03911.14;Sec61_beta;	6.68	2.44	1.55458	up	2.29452e-05	0.0026828
TRINITY_DN23452_c1_g5	hypothetical protein CQW23_31306 [Capsicum baccatum]	-	-	-	ENOG41129JI(NA)	-	-	-	-	-	30.24	15.58	1.11741	up	2.33859e-05	0.00271086
TRINITY_DN15796_c0_g2	Diacylglycerol kinase [Trema orientale]	LCBK1	Sphingoid long-chain bases kinase 1 OS=Arabidopsis thaliana GN=LCBK1 PE=1 SV=1	GO:0003951(NAD+ kinase activity);GO:0004143(diacylglycerol kinase activity);GO:0005524(ATP binding);GO:0005739(mitochondrion);GO:0005886(plasma membrane);GO:0007205(protein kinase C-activating G-protein coupled receptor signaling pathway);GO:0016310(phosphorylation);GO:0017050(D-erythro-sphingosine kinase activity);GO:0030148(sphingolipid biosynthetic process)	COG1597(diacylglycerol kinase)	K04715	ceramide kinase	EC:2.7.1.138	bdi00600(Sphingolipid metabolism)	A0A0A0KT49.1 PF00781.22;DAGK_cat;	0.91	2.17	-1.20485	down	2.3934e-05	0.00276253
TRINITY_DN22395_c1_g7	-	-	-	-	-	-	-	-	-	-	11.74	32.92	-1.32562	down	2.40634e-05	0.00276565
TRINITY_DN23686_c1_g1	Auxin response factor [Trema orientale]	ARF2	Auxin response factor 2 OS=Arabidopsis thaliana GN=ARF2 PE=1 SV=2	GO:0003700(DNA binding transcription factor activity);GO:0005515(protein binding);GO:0005634(nucleus);GO:0006351(transcription, DNA-templated);GO:0008285(negative regulation of cell proliferation);GO:0009734(auxin-activated signaling pathway);GO:0009737(response to abscisic acid);GO:0009911(positive regulation of flower development);GO:0010047(fruit dehiscence);GO:0010150(leaf senescence);GO:0010…	ENOG4110RNJ(auxin response factor)	K14486	auxin response factor	-	fve04075(Plant hormone signal transduction)	M5WZ56.1 PF02309.14;AUX_IAA;	4.37	2.16	1.0686	up	2.71537e-05	0.0030629
TRINITY_DN22474_c0_g1	cellulose synthase-like protein B4 isoform X1 [Prunus persica]	CSLB4	Cellulose synthase-like protein B4 OS=Arabidopsis thaliana GN=CSLB4 PE=3 SV=1	GO:0000139(Golgi membrane);GO:0000271(polysaccharide biosynthetic process);GO:0000977(RNA polymerase II regulatory region sequence-specific DNA binding);GO:0005794(Golgi apparatus);GO:0005886(plasma membrane);GO:0009833(plant-type primary cell wall biogenesis);GO:0016021(integral component of membrane);GO:0016740(transferase activity);GO:0016757(transferase activity, transferring glycosyl groups)…	COG1215(Glycosyl transferase, family 2)	NA	NA	NA	NA(NA)	-	23.08	9.76	1.42494	up	2.73236e-05	0.0030629
TRINITY_DN17269_c0_g4	uncharacterized protein LOC107426548 [Ziziphus jujuba]	AFP3	Ninja-family protein AFP3 OS=Arabidopsis thaliana GN=AFP3 PE=1 SV=1	GO:0005515(protein binding);GO:0005634(nucleus);GO:0007165(signal transduction)	ENOG4111DUH(Protein of unknown function (DUF1675))	K05747	Wiskott-Aldrich syndrome protein	-	vvi04144(Endocytosis)	A0A067FIK5.1 PF16135.3;Jas;	6.44	2.63	1.41115	up	2.73236e-05	0.0030629
TRINITY_DN22028_c0_g1	uncharacterized protein LOC110753945 [Prunus avium]	-	-	-	COG5141(phd finger)	NA	NA	NA	NA(NA)	-	2.59	0.81	1.75617	up	2.75569e-05	0.0030629
TRINITY_DN20354_c0_g1	uric acid degradation bifunctional protein TTL isoform X3 [Morus notabilis]	TTL	Uric acid degradation bifunctional protein TTL OS=Arabidopsis thaliana GN=TTL PE=1 SV=1	GO:0001560(regulation of cell growth by extracellular stimulus);GO:0005515(protein binding);GO:0005576(extracellular region);GO:0005777(peroxisome);GO:0005829(cytosol);GO:0006144(purine nucleobase metabolic process);GO:0009742(brassinosteroid mediated signaling pathway);GO:0019428(allantoin biosynthetic process);GO:0019628(urate catabolic process);GO:0031234(extrinsic component of cytoplasmic sid…	COG2351(5-hydroxyisourate hydrolase)	K13484	5-hydroxyisourate hydrolase / 2-oxo-4-hydroxy-4-carboxy-5-ureidoimidazoline decarboxylase	EC:3.5.2.17 4.1.1.97	fve00230(Purine metabolism)	W9R5C4.1 PF09349.8;OHCU_decarbox;	3.39	1.05	1.75617	up	2.75569e-05	0.0030629
TRINITY_DN12229_c0_g2	Phenol hydroxylase reductase [Trema orientale]	PNSB3	Photosynthetic NDH subunit of subcomplex B 3, chloroplastic OS=Arabidopsis thaliana GN=PNSB3 PE=2 SV=1	GO:0009055(electron transfer activity)	COG0633(Ferredoxin)	-	-	-	-	F6H3F7.1 PF00111.25;Fer2;	4.66	1.5	1.75617	up	2.75569e-05	0.0030629
TRINITY_DN7199_c0_g2	ATP-citrate synthase beta chain protein 2-like [Manihot esculenta]	ACLB-1	ATP-citrate synthase beta chain protein 1 OS=Oryza sativa subsp. japonica GN=ACLB-1 PE=2 SV=1	GO:0003878(ATP citrate synthase activity);GO:0005524(ATP binding);GO:0005737(cytoplasm);GO:0005829(cytosol);GO:0006085(acetyl-CoA biosynthetic process);GO:0006629(lipid metabolic process);GO:0009346(citrate lyase complex);GO:0016020(membrane);GO:0046872(metal ion binding)	COG0074(Succinyl-CoA ligase ADP-forming subunit alpha);COG0372(citrate synthase)	K01648	ATP citrate (pro-S)-lyase	EC:2.3.3.8	cpap00020(Citrate cycle (TCA cycle))	A0A0B0MBM8.1 PF00285.19;Citrate_synt;	13.05	6.24	1.18485	up	2.79378e-05	0.0030925
TRINITY_DN20111_c0_g2	CBL-interacting serine/threonine-protein kinase 11 [Ziziphus jujuba]	CIPK11	CBL-interacting serine/threonine-protein kinase 11 OS=Arabidopsis thaliana GN=CIPK11 PE=1 SV=1	GO:0004672(protein kinase activity);GO:0004674(protein serine/threonine kinase activity);GO:0005515(protein binding);GO:0005524(ATP binding);GO:0005622(intracellular);GO:0005886(plasma membrane);GO:0006468(protein phosphorylation);GO:0009268(response to pH);GO:0016301(kinase activity);GO:0018105(peptidyl-serine phosphorylation);GO:0018107(peptidyl-threonine phosphorylation);GO:0035556(intracellul…	COG0515(Serine Threonine protein kinase)	NA	NA	NA	NA(NA)	M5WHU3.1 PF00069.23;Pkinase;	1.21	0.41	1.64231	up	2.90372e-05	0.00316229
TRINITY_DN20338_c1_g10	hypothetical protein TanjilG_10218 [Lupinus angustifolius]	DTX6	Protein DETOXIFICATION 6 OS=Arabidopsis thaliana GN=DTX6 PE=2 SV=1	GO:0006855(drug transmembrane transport)	COG0534(Mate efflux family protein)	NA	NA	NA	NA(NA)	A0A0D2RIA4.1 PF01554.16;MatE;	1.76	0.58	1.64231	up	2.90372e-05	0.00316229
TRINITY_DN22685_c0_g3	Alcohol dehydrogenase superfamily, zinc-type [Parasponia andersonii]	DBR	2-alkenal reductase (NADP(+)-dependent) OS=Nicotiana tabacum GN=DBR PE=1 SV=1	GO:0042214(terpene metabolic process);GO:0052579((+)-pulegone reductase, (+)-isomenthone as substrate, activity);GO:0052580((+)-pulegone reductase, (-)-menthone as substrate, activity);GO:0070402(NADPH binding)	COG2130(alcohol dehydrogenase)	NA	NA	NA	NA(NA)	A0A067KJD5.1 PF00107.24;ADH_zinc_N;	4.04	1.52	1.52064	up	2.91536e-05	0.00316229
TRINITY_DN23343_c1_g1	protein HUA2-LIKE 2 isoform X1 [Ziziphus jujuba]	-	-	-	ENOG410Y5WD(PC4 and SFRS1 interacting protein 1)	-	-	-	-	-	4.16	1.56	1.52064	up	2.91536e-05	0.00316229
TRINITY_DN22436_c0_g6	myosin-17 [Morus notabilis]	XI-K	Myosin-17 OS=Arabidopsis thaliana GN=XI-K PE=1 SV=2	GO:0003774(motor activity);GO:0009506(plasmodesma);GO:0009791(post-embryonic development);GO:0009826(unidimensional cell growth);GO:0010090(trichome morphogenesis);GO:0010091(trichome branching);GO:0010154(fruit development);GO:0016459(myosin complex);GO:0030048(actin filament-based movement);GO:0035619(root hair tip);GO:0048467(gynoecium development);GO:0048767(root hair elongation);GO:0048768(r…	COG5022(myosin heavy chain)	NA	NA	NA	NA(NA)	A0A059CUJ1.1 PF01843.17;DIL;	2.14	1.02	1.12045	up	3.57668e-05	0.0038487
TRINITY_DN23840_c3_g1	uncharacterized protein LOC111014824 [Momordica charantia]	-	-	GO:0003674(molecular_function);GO:0008150(biological_process)	ENOG410Y2RE(NA)	-	-	-	-	-	25.54	9.77	1.4882	up	3.66813e-05	0.00391591
TRINITY_DN21703_c0_g1	Exocyst complex protein [Parasponia andersonii]	EXO70A1	Exocyst complex component EXO70A1 OS=Arabidopsis thaliana GN=EXO70A1 PE=1 SV=1	GO:0000145(exocyst);GO:0006904(vesicle docking involved in exocytosis)	ENOG410YIGI(exocyst complex)	NA	NA	NA	NA(NA)	M5WQ80.1 PF03081.13;Exo70;	1.11	3.7	-1.63412	down	3.71948e-05	0.00394911
TRINITY_DN22019_c0_g6	erlin-1 [Morus notabilis]	erlin2-b	Erlin-2-B OS=Xenopus laevis GN=erlin2-b PE=2 SV=1	GO:0005789(endoplasmic reticulum membrane);GO:0015485(cholesterol binding);GO:0032933(SREBP signaling pathway)	ENOG410XQSH(ER lipid raft associated)	-	-	-	-	M5XEJ8.1 PF01145.23;Band_7;	0.54	1.58	-1.50584	down	3.72848e-05	0.00394911
TRINITY_DN17086_c0_g1	AP2/ERF domain containing protein [Parasponia andersonii]	RAP2-11	Ethylene-responsive transcription factor RAP2-11 OS=Arabidopsis thaliana GN=RAP2-11 PE=2 SV=1	GO:0000302(response to reactive oxygen species);GO:0003677(DNA binding);GO:0003700(DNA binding transcription factor activity);GO:0005634(nucleus);GO:0006351(transcription, DNA-templated);GO:0006355(regulation of transcription, DNA-templated);GO:0009723(response to ethylene);GO:0009873(ethylene-activated signaling pathway);GO:0035865(cellular response to potassium ion);GO:0043565(sequence-specific…	ENOG410YXH0(AP2 ERF domain-containing transcription factor)	NA	NA	NA	NA(NA)	A0A067GAV0.1 PF00847.18;AP2;	2.17	0.72	1.67482	up	3.7524e-05	0.00395893
TRINITY_DN17738_c0_g1	PREDICTED: COP9 signalosome complex subunit 6a [Vitis vinifera]	CSN6A	COP9 signalosome complex subunit 6a OS=Arabidopsis thaliana GN=CSN6A PE=1 SV=2	GO:0008180(COP9 signalosome)	COG1310(Component of the eukaryotic translation initiation factor 3 (eIF-3) complex, which is involved in protein synthesis and, together with other initiation factors, stimulates binding of mRNA and methionyl-tRNAi to the 40S ribosome (By similarity))	NA	NA	NA	NA(NA)	A0A067G2R2.1 PF13012.4;MitMem_reg;	3.37	7.11	-1.0124	down	3.8485e-05	0.00402884
TRINITY_DN22418_c0_g2	hypothetical protein PanWU01x14_048630 [Parasponia andersonii]	-	-	GO:0003674(molecular_function);GO:0005739(mitochondrion);GO:0008150(biological_process)	ENOG4111EDR(NA)	K15920	xylan 1,4-beta-xylosidase	EC:3.2.1.37	pmum00520(Amino sugar and nucleotide sugar metabolism)	-	15.85	7.4	1.2535	up	4.0466e-05	0.00417286
TRINITY_DN22586_c0_g4	aspartic proteinase-like isoform X2 [Ziziphus jujuba]	APA1	Aspartic proteinase A1 OS=Arabidopsis thaliana GN=APA1 PE=1 SV=1	GO:0005783(endoplasmic reticulum)	ENOG410XNV7(aspartic)	NA	NA	NA	NA(NA)	A0A067GI16.1 PF00026.21;Asp;	2.6	1.22	1.15493	up	4.04787e-05	0.00417286
TRINITY_DN23811_c4_g1	-	-	-	-	-	-	-	-	-	-	23.11	36.02	-1.29282	down	4.27964e-05	0.00439501
TRINITY_DN23845_c0_g1	-	-	-	-	-	-	-	-	-	-	10.24	28.68	-1.45519	down	4.57306e-05	0.00467855
TRINITY_DN16925_c0_g1	Beta-catenin [Trema orientale]	PUB4	U-box domain-containing protein 4 OS=Arabidopsis thaliana GN=PUB4 PE=1 SV=3	GO:0005634(nucleus);GO:0005737(cytoplasm)	ENOG410XU9Y(U-box domain-containing protein 4-like)	NA	NA	NA	NA(NA)	U5G4K7.1 PF04564.13;U-box;	0.91	1.98	-1.07016	down	4.62447e-05	0.00471329
TRINITY_DN20139_c0_g2	protein TIC 40, chloroplastic [Prunus persica]	TIC40	Protein TIC 40, chloroplastic OS=Pisum sativum GN=TIC40 PE=1 SV=1	GO:0005515(protein binding);GO:0005737(cytoplasm);GO:0009507(chloroplast);GO:0009535(chloroplast thylakoid membrane);GO:0009658(chloroplast organization);GO:0009706(chloroplast inner membrane);GO:0009941(chloroplast envelope);GO:0016020(membrane);GO:0016021(integral component of membrane);GO:0031897(Tic complex);GO:0045037(protein import into chloroplast stroma)	ENOG410XSN5(Proteasome complex subunit Rpn13 ubiquitin receptor)	K06691	26S proteasome regulatory subunit N13	-	apro03050(Proteasome)	-	1.77	4.82	-1.34282	down	4.64543e-05	0.00471686
TRINITY_DN3198_c0_g1	Biogenesis of lysosome-related organelles complex 1 subunit [Parasponia andersonii]	BLOS1	Biogenesis of lysosome-related organelles complex 1 subunit 1 OS=Arabidopsis thaliana GN=BLOS1 PE=1 SV=1	GO:0005739(mitochondrion);GO:0016197(endosomal transport);GO:0031083(BLOC-1 complex)	ENOG4111NES(biogenesis of lysosome-related organelles complex 1 subunit)	NA	NA	NA	NA(NA)	W9QXT7.1 PF06320.11;GCN5L1;	5.15	2.17	1.35341	up	4.83876e-05	0.0048765
TRINITY_DN22292_c4_g2	pentatricopeptide repeat-containing protein At2g31400, chloroplastic [Morus notabilis]	At2g31400	Pentatricopeptide repeat-containing protein At2g31400, chloroplastic OS=Arabidopsis thaliana GN=At2g31400 PE=2 SV=1	GO:0003677(DNA binding);GO:0003723(RNA binding);GO:0004519(endonuclease activity);GO:0009451(RNA modification);GO:0009507(chloroplast);GO:0010019(chloroplast-nucleus signaling pathway);GO:0031930(mitochondria-nucleus signaling pathway)	ENOG410Z7Z7(Pentatricopeptide repeat-containing protein)	-	-	-	-	-	5.64	2.11	1.56004	up	4.88043e-05	0.00489581
TRINITY_DN21588_c0_g1	transcription factor bHLH153 isoform X1 [Morus notabilis]	BHLH113	Transcription factor bHLH113 OS=Arabidopsis thaliana GN=BHLH113 PE=2 SV=1	GO:0001046(core promoter sequence-specific DNA binding);GO:0001228(transcriptional activator activity, RNA polymerase II transcription regulatory region sequence-specific DNA binding);GO:0005634(nucleus);GO:0006366(transcription by RNA polymerase II)	ENOG410YRG3(ethylene-responsive protein)	NA	NA	NA	NA(NA)	S8D3H3.1 PF00010.24;HLH;	1.83	2.83	-1.65583	down	4.89418e-05	0.00489581
TRINITY_DN25347_c0_g1	Senescence regulator [Trema orientale]	-	-	GO:0003674(molecular_function);GO:0005634(nucleus);GO:0008150(biological_process)	ENOG410YUXP(Pfam:DUF584)	-	-	-	-	W9RQ25.1 PF04520.11;Senescence_reg;	2.49	0.85	1.6039	up	4.93146e-05	0.00490301
TRINITY_DN21797_c0_g2	Ubiquitin-fold modifier-conjugating enzyme [Parasponia andersonii]	ELC	Protein ELC OS=Arabidopsis thaliana GN=ELC PE=1 SV=1	GO:0000813(ESCRT I complex);GO:0005515(protein binding);GO:0005634(nucleus);GO:0005769(early endosome);GO:0005770(late endosome);GO:0006464(cellular protein modification process);GO:0010091(trichome branching);GO:0015031(protein transport);GO:0043130(ubiquitin binding);GO:0051301(cell division)	ENOG410XT2Q(Tumor susceptibility gene 101)	K12183	ESCRT-I complex subunit TSG101	-	mdm04144(Endocytosis)	I1LIR0.1 PF05743.11;UEV;	4.78	2	1.36289	up	4.93768e-05	0.00490301
TRINITY_DN26452_c0_g1	uncharacterized protein LOC21387958 [Morus notabilis]	-	-	-	-	-	-	-	-	-	0.87	2.4	-1.38846	down	5.13921e-05	0.00508443
TRINITY_DN22476_c0_g7	Dynamin superfamily [Trema orientale]	ARC5	Dynamin-like protein ARC5 OS=Arabidopsis thaliana GN=ARC5 PE=1 SV=2	GO:0003924(GTPase activity);GO:0005515(protein binding);GO:0005525(GTP binding);GO:0005737(cytoplasm);GO:0005739(mitochondrion);GO:0005777(peroxisome);GO:0007623(circadian rhythm);GO:0008017(microtubule binding);GO:0009507(chloroplast);GO:0009707(chloroplast outer membrane);GO:0010020(chloroplast fission);GO:0016559(peroxisome fission);GO:0042802(identical protein binding)	COG0699(Dynamin family)	-	-	-	-	-	0.61	1.56	-1.31435	down	5.27553e-05	0.00516256
TRINITY_DN22499_c1_g4	PREDICTED: signal recognition particle receptor subunit alpha homolog [Vitis vinifera]	Gtp-bp	Signal recognition particle receptor subunit alpha homolog OS=Drosophila melanogaster GN=Gtp-bp PE=1 SV=2	GO:0003924(GTPase activity);GO:0005047(signal recognition particle binding);GO:0005525(GTP binding);GO:0005783(endoplasmic reticulum);GO:0005785(signal recognition particle receptor complex);GO:0005786(signal recognition particle, endoplasmic reticulum targeting);GO:0006605(protein targeting);GO:0006614(SRP-dependent cotranslational protein targeting to membrane);GO:0016192(vesicle-mediated trans…	COG0552(Involved in targeting and insertion of nascent membrane proteins into the cytoplasmic membrane. Acts as a receptor for the complex formed by the signal recognition particle (SRP) and the ribosome-nascent chain (RNC))	K13431	signal recognition particle receptor subunit alpha	-	vvi03060(Protein export)	K7MKC7.1 PF00448.20;SRP54;	9.05	4.04	1.29932	up	5.27553e-05	0.00516256
TRINITY_DN19824_c0_g1	ABC transporter B family member 20 isoform X2 [Momordica charantia]	ABCB20	ABC transporter B family member 20 OS=Arabidopsis thaliana GN=ABCB20 PE=1 SV=1	GO:0005524(ATP binding);GO:0005634(nucleus);GO:0005886(plasma membrane);GO:0016021(integral component of membrane);GO:0042626(ATPase activity, coupled to transmembrane movement of substances);GO:0055085(transmembrane transport)	COG1132((ABC) transporter)	K05658	ATP-binding cassette, subfamily B (MDR/TAP), member 1	EC:3.6.3.44	mcha02010(ABC transporters)	A0A059BHC9.1 PF00005.25;ABC_tran;	1.33	3.32	-1.24777	down	5.36277e-05	0.00522899
TRINITY_DN23692_c2_g4	Glutamate synthase [Trema orientale]	-	Glutamate synthase [NADH], amyloplastic OS=Medicago sativa PE=1 SV=1	GO:0005737(cytoplasm);GO:0006537(glutamate biosynthetic process);GO:0015930(glutamate synthase activity);GO:0019676(ammonia assimilation cycle)	COG0067(glutamate synthase);COG0069(glutamate synthase);COG0070(glutamate synthase);COG0493(metal cluster binding)	K00264	glutamate synthase (NADPH/NADH)	EC:1.4.1.13 1.4.1.14	zju00910(Nitrogen metabolism);zju00250(Alanine, aspartate and glutamate metabolism)	A0A0B0N3W0.1 PF04898.12;Glu_syn_central;	2.53	1.23	1.08417	up	5.60286e-05	0.00544193
TRINITY_DN20370_c0_g1	DNA-binding protein SMUBP-2 [Ziziphus jujuba]	IGHMBP2	DNA-binding protein SMUBP-2 OS=Mesocricetus auratus GN=IGHMBP2 PE=1 SV=1	GO:0003677(DNA binding);GO:0004386(helicase activity);GO:0005524(ATP binding);GO:0005634(nucleus)	COG1112(Helicase)	NA	NA	NA	NA(NA)	A0A067E3B3.1 PF13086.4;AAA_11;	1.01	2.46	-1.22351	down	5.62145e-05	0.00544193
TRINITY_DN21236_c0_g2	histone-lysine N-methyltransferase setd3 [Prunus persica]	-	-	GO:0016279(protein-lysine N-methyltransferase activity);GO:0018026(peptidyl-lysine monomethylation)	ENOG410XNW3(SET domain-containing protein)	K19199	histone-lysine N-methyltransferase SETD3	EC:2.1.1.43	smo00310(Lysine degradation)	M5XEN7.1 PF09273.9;Rubis-subs-bind;	0.86	1.92	-1.10748	down	5.71876e-05	0.00551636
TRINITY_DN19381_c0_g1	uncharacterized protein At2g39910 [Morus notabilis]	At2g39910	Uncharacterized protein At2g39910 OS=Arabidopsis thaliana GN=At2g39910 PE=2 SV=2	GO:0005634(nucleus);GO:0008150(biological_process)	ENOG4111PFC(Protein of unknown function (DUF2454))	-	-	-	-	D8SM01.1 PF10521.7;Tti2;	3.12	1.32	1.33118	up	5.78214e-05	0.00555764
TRINITY_DN14477_c0_g2	uncharacterized protein LOC21386794 [Morus notabilis]	-	-	GO:0005739(mitochondrion);GO:0005773(vacuole);GO:0008289(lipid binding);GO:0015914(phospholipid transport);GO:0016021(integral component of membrane)	ENOG410Z4S2(NA)	-	-	-	-	W9RI43.1 PF01852.17;START;	2.21	0.97	1.24317	up	5.90773e-05	0.00565823
TRINITY_DN19425_c2_g3	L-aspartate oxidase [Trema orientale]	AO	L-aspartate oxidase, chloroplastic OS=Arabidopsis thaliana GN=AO PE=1 SV=1	GO:0005739(mitochondrion);GO:0008734(L-aspartate oxidase activity);GO:0009435(NAD biosynthetic process);GO:0009507(chloroplast);GO:0044318(L-aspartate:fumarate oxidoreductase activity);GO:0055114(oxidation-reduction process)	COG0029(L-aspartate oxidase)	K00278	L-aspartate oxidase	EC:1.4.3.16	zju00250(Alanine, aspartate and glutamate metabolism);zju00760(Nicotinate and nicotinamide metabolism)	W9S0K2.1 PF00890.22;FAD_binding_2;	1.57	3.29	-1.00567	down	6.21183e-05	0.00590758
TRINITY_DN17678_c0_g1	PREDICTED: peptidyl-prolyl cis-trans isomerase FKBP12 [Fragaria vesca subsp. vesca]	FKBP12	Peptidyl-prolyl cis-trans isomerase FKBP12 OS=Vicia faba GN=FKBP12 PE=1 SV=1	GO:0003755(peptidyl-prolyl cis-trans isomerase activity);GO:0005528(FK506 binding);GO:0005789(endoplasmic reticulum membrane);GO:0061077(chaperone-mediated protein folding)	COG0545(Peptidyl-prolyl cis-trans isomerase)	NA	NA	NA	NA(NA)	W9R5D8.1 PF00254.26;FKBP_C;	2.21	7.21	-1.5367	down	6.41915e-05	0.00608333
TRINITY_DN8361_c0_g1	probable WRKY transcription factor 70 [Ziziphus jujuba]	WRKY70	Probable WRKY transcription factor 70 OS=Arabidopsis thaliana GN=WRKY70 PE=2 SV=1	GO:0003700(DNA binding transcription factor activity);GO:0005515(protein binding);GO:0005634(nucleus);GO:0006351(transcription, DNA-templated);GO:0006355(regulation of transcription, DNA-templated);GO:0009751(response to salicylic acid);GO:0009753(response to jasmonic acid);GO:0009862(systemic acquired resistance, salicylic acid mediated signaling pathway);GO:0009864(induced systemic resistance, …	ENOG410YZZY(Transcription factor)	K13459	disease resistance protein RPS2	-	adu04626(Plant-pathogen interaction)	W9RLV6.1 PF03106.13;WRKY;	0.47	1.53	-1.6328	down	6.51406e-05	0.00615168
TRINITY_DN22871_c2_g7	Leo1-like protein [Parasponia andersonii]	-	-	GO:0005634(nucleus);GO:0032968(positive regulation of transcription elongation from RNA polymerase II promoter);GO:1990269(RNA polymerase II C-terminal domain phosphoserine binding)	ENOG410XRI0(positive regulation of transcription elongation from RNA polymerase II promoter)	NA	NA	NA	NA(NA)	A0A0D2PY95.1 PF04004.11;Leo1;	11.66	6.14	1.00753	up	6.71525e-05	0.00631959
TRINITY_DN22919_c3_g4	hypothetical protein (mitochondrion) [Capsicum annuum]	-	-	-	-	-	-	-	-	-	4.56	9.97	-1.04597	down	7.06012e-05	0.00653037
TRINITY_DN477_c0_g1	cysteine-rich repeat secretory protein 38 [Ziziphus jujuba]	CRRSP38	Cysteine-rich repeat secretory protein 38 OS=Arabidopsis thaliana GN=CRRSP38 PE=2 SV=1	GO:0003674(molecular_function);GO:0005576(extracellular region);GO:0005618(cell wall);GO:0005773(vacuole);GO:0009737(response to abscisic acid)	ENOG410YIB0(cysteine-rich repeat secretory protein)	NA	NA	NA	NA(NA)	W9SD82.1 PF01657.15;Stress-antifung;	1.56	4	-1.28406	down	7.47603e-05	0.00686803
TRINITY_DN9016_c0_g3	Alpha/beta hydrolase fold [Trema orientale]	ABHD17B	Protein ABHD17B OS=Gallus gallus GN=ABHD17B PE=2 SV=1	GO:0005634(nucleus);GO:0008150(biological_process);GO:0016787(hydrolase activity)	COG1073(Hydrolase)	-	-	-	-	A0A0D2UB95.1 PF01738.16;DLH;	4.83	2.13	1.28886	up	8.11858e-05	0.00738299
TRINITY_DN21799_c2_g1	Histone H2B [Parasponia andersonii]	At1g08170	Histone H2B.2 OS=Arabidopsis thaliana GN=At1g08170 PE=2 SV=1	GO:0000788(nuclear nucleosome);GO:0003677(DNA binding);GO:0006334(nucleosome assembly)	ENOG4111NV5(Core component of nucleosome. Nucleosomes wrap and compact DNA into chromatin, limiting DNA accessibility to the cellular machineries which require DNA as a template. Histones thereby play a central role in transcription regulation, DNA repair, DNA replication and chromosomal stability. DNA accessibility is regulated via a complex set of post-translational modifications of histones, a…	NA	NA	NA	NA(NA)	W9SEA7.1 PF00125.22;Histone;	36.08	14.98	1.28886	up	8.11858e-05	0.00738299
TRINITY_DN22953_c1_g1	hypothetical protein EUGRSUZ_H02772 [Eucalyptus grandis]	SF3B4	Splicing factor 3B subunit 4 OS=Homo sapiens GN=SF3B4 PE=1 SV=1	GO:0003723(RNA binding);GO:0003729(mRNA binding);GO:0005634(nucleus);GO:0005730(nucleolus);GO:0009793(embryo development ending in seed dormancy)	ENOG410XPT4(Splicing factor 3B subunit 4)	K12831	splicing factor 3B subunit 4	-	cpap03040(Spliceosome)	B9RRM5.1 PF00076.20;RRM_1;	7.37	2.77	1.54282	up	8.23172e-05	0.00746076
TRINITY_DN21015_c0_g3	2-alkenal reductase (NADP(+)-dependent) isoform X1 [Prunus persica]	DBR	2-alkenal reductase (NADP(+)-dependent) OS=Nicotiana tabacum GN=DBR PE=1 SV=1	GO:0005737(cytoplasm);GO:0016491(oxidoreductase activity);GO:0055114(oxidation-reduction process)	COG2130(alcohol dehydrogenase)	NA	NA	NA	NA(NA)	M5VSA3.1 PF00107.24;ADH_zinc_N;	20.13	6.92	1.63964	up	8.61305e-05	0.0077384
TRINITY_DN20210_c0_g6	RuvB-like [Trema orientale]	ruvbl2	RuvB-like 2 OS=Xenopus laevis GN=ruvbl2 PE=2 SV=1	GO:0003678(DNA helicase activity);GO:0004003(ATP-dependent DNA helicase activity);GO:0005524(ATP binding);GO:0005634(nucleus);GO:0005730(nucleolus);GO:0006351(transcription, DNA-templated);GO:0009507(chloroplast);GO:0043141(ATP-dependent 5'-3' DNA helicase activity)	COG1224(ruvB-like)	NA	NA	NA	NA(NA)	W1Q0R5.1 PF06068.11;TIP49;	1.12	3.81	-1.63134	down	8.68484e-05	0.0077384
TRINITY_DN23713_c3_g3	-	-	-	-	-	-	-	-	-	-	2.76	7.92	-1.63134	down	8.68484e-05	0.0077384
TRINITY_DN22895_c0_g2	conserved oligomeric Golgi complex subunit 1 [Ziziphus jujuba]	-	-	GO:0000301(retrograde transport, vesicle recycling within Golgi);GO:0005794(Golgi apparatus);GO:0007030(Golgi organization)	ENOG410XR7E(component of oligomeric golgi complex 1)	NA	NA	NA	NA(NA)	-	2.8	1.1	1.40835	up	9.08665e-05	0.0080203
TRINITY_DN23120_c0_g5	PREDICTED: eukaryotic initiation factor 4A-2 [Solanum tuberosum]	-	Eukaryotic initiation factor 4A-2 OS=Nicotiana plumbaginifolia PE=2 SV=1	GO:0004004(ATP-dependent RNA helicase activity);GO:0006413(translational initiation);GO:0010468(regulation of gene expression);GO:0010501(RNA secondary structure unwinding)	COG0513(purine NTP-dependent helicase activity)	K03257	translation initiation factor 4A	-	sot03013(RNA transport)	P41377.1 PF00270.27;DEAD;	0.75	1.89	-1.27487	down	9.26417e-05	0.00815036
TRINITY_DN8592_c0_g1	PREDICTED: B-box zinc finger protein 20 [Prunus mume]	BBX21	B-box zinc finger protein 21 OS=Arabidopsis thaliana GN=BBX21 PE=1 SV=1	GO:0005634(nucleus);GO:0006355(regulation of transcription, DNA-templated);GO:0009640(photomorphogenesis)	ENOG410YIAM(Salt tolerance-like protein)	-	-	-	-	M5XYS9.1 PF00643.22;zf-B_box;	7.61	3.66	1.15339	up	9.32613e-05	0.00815176
TRINITY_DN8806_c0_g1	Ribosomal protein [Trema orientale]	rplL	50S ribosomal protein L7/L12 OS=Liberibacter africanus subsp. capensis GN=rplL PE=3 SV=1	GO:0003735(structural constituent of ribosome);GO:0006412(translation)	COG0222(Seems to be the binding site for several of the factors involved in protein synthesis and appears to be essential for accurate translation (By similarity))	K02935	large subunit ribosomal protein L7/L12	-	pper03010(Ribosome)	F6HX03.1 PF00542.17;Ribosomal_L12;	1.93	5.02	-1.27887	down	9.54424e-05	0.00828876
TRINITY_DN4478_c0_g1	ATP synthase CF0 subunit III (chloroplast) [Ficus racemosa]	atpH	ATP synthase subunit c, chloroplastic OS=Acorus americanus GN=atpH PE=3 SV=1	GO:0009536(plastid)	COG0636(F(1)F(0) ATP synthase produces ATP from ADP in the presence of a proton or sodium gradient. F-type ATPases consist of two structural domains, F(1) containing the extramembraneous catalytic core and F(0) containing the membrane proton channel, linked together by a central stalk and a peripheral stalk. During catalysis, ATP synthesis in the catalytic domain of F(1) is coupled via a rotary m…	K02110	F-type H+-transporting ATPase subunit c	-	thj00190(Oxidative phosphorylation);thj00195(Photosynthesis)	B3TN46.1 PF00137.19;ATP-synt_C;	13.84	7.09	1.09389	up	9.77812e-05	0.00846465
TRINITY_DN24302_c0_g1	hypothetical protein EUGRSUZ_B02168 [Eucalyptus grandis]	-	-	-	ENOG410XTIN(NA)	-	-	-	-	-	2.59	1.09	1.33522	up	9.89405e-05	0.00853765
TRINITY_DN20524_c1_g2	Parvalbumin [Parasponia andersonii]	CBL1	Calcineurin B-like protein 1 OS=Arabidopsis thaliana GN=CBL1 PE=1 SV=3	GO:0005509(calcium ion binding);GO:0005515(protein binding);GO:0005737(cytoplasm);GO:0005886(plasma membrane);GO:0006970(response to osmotic stress);GO:0009409(response to cold);GO:0009414(response to water deprivation);GO:0009651(response to salt stress);GO:0009738(abscisic acid-activated signaling pathway);GO:0009860(pollen tube growth);GO:0010118(stomatal movement);GO:0019722(calcium-mediated …	COG5126(Calcium-binding protein)	NA	NA	NA	NA(NA)	C4P7Y8.1 PF13499.4;EF-hand_7;	3.93	1.83	1.18239	up	0.000101498	0.0087027
TRINITY_DN21632_c2_g3	-	-	-	-	-	-	-	-	-	-	12.19	28	-1.04253	down	0.000103276	0.00882718
TRINITY_DN4789_c0_g2	uncharacterized protein At3g03773 isoform X1 [Morus notabilis]	At3g03773	Uncharacterized protein At3g03773 OS=Arabidopsis thaliana GN=At3g03773 PE=1 SV=1	GO:0003674(molecular_function);GO:0005634(nucleus);GO:0005737(cytoplasm);GO:0008150(biological_process);GO:0009507(chloroplast);GO:0010449(root meristem growth);GO:0010628(positive regulation of gene expression);GO:0051131(chaperone-mediated protein complex assembly);GO:0080037(negative regulation of cytokinin-activated signaling pathway);GO:2000012(regulation of auxin polar transport)	ENOG41121RT(Prostaglandin E synthase 3 (Cytosolic))	K15730	cytosolic prostaglandin-E synthase	EC:5.3.99.3	pavi00590(Arachidonic acid metabolism)	W9SGY2.1 PF04969.14;CS;	1.01	2.96	-1.46737	down	0.000104315	0.00888782
TRINITY_DN21691_c0_g1	Diphthamide synthesis DHP [Parasponia andersonii]	dph2	Diphthamide biosynthesis protein 2 OS=Danio rerio GN=dph2 PE=2 SV=1	GO:0017183(peptidyl-diphthamide biosynthetic process from peptidyl-histidine)	COG1736(diphthamide biosynthesis protein)	NA	NA	NA	NA(NA)	M5WGU4.1 PF01866.15;Diphthamide_syn;	13.57	5.91	1.36733	up	0.000107786	0.00915469
TRINITY_DN2831_c0_g1	-	-	-	-	-	-	-	-	-	-	1.07	3.21	-1.49434	down	0.00010848	0.00918479
TRINITY_DN24259_c0_g1	PREDICTED: ubiquitin-like modifier-activating enzyme 5 [Vitis vinifera]	Os02g0506500	Ubiquitin-like modifier-activating enzyme 5 OS=Oryza sativa subsp. japonica GN=Os02g0506500 PE=2 SV=1	GO:0005829(cytosol);GO:0061503(tRNA threonylcarbamoyladenosine dehydratase);GO:0061504(cyclic threonylcarbamoyladenosine biosynthetic process);GO:0071566(UFM1 activating enzyme activity);GO:0071569(protein ufmylation)	COG0476(small protein activating enzyme activity)	NA	NA	NA	NA(NA)	A9RCQ0.1 PF00899.19;ThiF;	1.29	4.01	-1.50929	down	0.0001104	0.00926023
TRINITY_DN24006_c1_g1	cytochrome P450 CYP82D47-like [Ziziphus jujuba]	CYP82A3	Cytochrome P450 82A3 OS=Glycine max GN=CYP82A3 PE=2 SV=1	GO:0016020(membrane);GO:0016709(oxidoreductase activity, acting on paired donors, with incorporation or reduction of molecular oxygen, NAD(P)H as one donor, and incorporation of one atom of oxygen);GO:0044550(secondary metabolite biosynthetic process)	COG2124(Cytochrome p450)	NA	NA	NA	NA(NA)	W9S173.1 PF00067.20;p450;	1.13	3.51	-1.56608	down	0.000113737	0.00951058
TRINITY_DN11731_c1_g1	-	-	-	-	-	-	-	-	-	-	6.39	2.29	1.62317	up	0.000115065	0.00954807
TRINITY_DN12506_c0_g2	uncharacterized protein LOC114077346 [Solanum pennellii]	AtMg01010	Uncharacterized mitochondrial protein AtMg01010 OS=Arabidopsis thaliana GN=AtMg01010 PE=4 SV=1	GO:0003674(molecular_function);GO:0005739(mitochondrion);GO:0008150(biological_process)	ENOG410YKEC(NADH dehydrogenase (ubiquinone) activity)	K02261	cytochrome c oxidase subunit 2	-	adu00190(Oxidative phosphorylation)	-	1.21	3.88	-1.58558	down	0.000115065	0.00954807
TRINITY_DN5571_c0_g1	protein transport protein Sec24-like At3g07100 [Ziziphus jujuba]	At3g07100	Protein transport protein Sec24-like At3g07100 OS=Arabidopsis thaliana GN=At3g07100 PE=2 SV=2	GO:0000139(Golgi membrane);GO:0005215(transporter activity);GO:0005515(protein binding);GO:0005737(cytoplasm);GO:0005789(endoplasmic reticulum membrane);GO:0005829(cytosol);GO:0006810(transport);GO:0006886(intracellular protein transport);GO:0006888(ER to Golgi vesicle-mediated transport);GO:0007029(endoplasmic reticulum organization);GO:0007030(Golgi organization);GO:0008270(zinc ion binding);GO…	COG5028(SEC24 family, member)	K14007	protein transport protein SEC24	-	zju04141(Protein processing in endoplasmic reticulum)	M5W7E6.1 PF04811.13;Sec23_trunk;	0.97	2.73	-1.41406	down	0.000123959	0.0100541
TRINITY_DN21887_c0_g1	beclin-1-like protein [Prunus avium]	ATG6	Beclin-1-like protein OS=Arabidopsis thaliana GN=ATG6 PE=1 SV=2	GO:0000045(autophagosome assembly);GO:0000407(phagophore assembly site);GO:0006995(cellular response to nitrogen starvation);GO:0032258(protein localization by the Cvt pathway);GO:0034271(phosphatidylinositol 3-kinase complex, class III, type I);GO:0034272(phosphatidylinositol 3-kinase complex, class III, type II);GO:0044804(autophagy of nucleus);GO:0045324(late endosome to vacuole transport)	ENOG410XQ85(beclin 1)	K08334	beclin	-	pavi04136(Autophagy - other eukaryotes)	I1LLC2.1 PF04111.10;APG6;	2.92	5.46	-1.21228	down	0.000125699	0.0101646
TRINITY_DN6842_c0_g1	octanoyltransferase [Parasponia andersonii]	-	-	-	ENOG410Y0MN(NA)	-	-	-	-	-	6.16	2.52	1.44952	up	0.000127341	0.0102667
TRINITY_DN19519_c0_g1	serine/threonine-protein phosphatase PP1 [Morus notabilis]	Os03g0268000	Serine/threonine-protein phosphatase PP1 OS=Oryza sativa subsp. japonica GN=Os03g0268000 PE=2 SV=2	GO:0000164(protein phosphatase type 1 complex);GO:0004722(protein serine/threonine phosphatase activity);GO:0005634(nucleus);GO:0006470(protein dephosphorylation);GO:0046872(metal ion binding)	ENOG410XPVF(serine threonine-protein phosphatase)	K06269	serine/threonine-protein phosphatase PP1 catalytic subunit	EC:3.1.3.16	mtr03015(mRNA surveillance pathway)	A0A072VY42.1 PF00149.26;Metallophos;	6.49	3	1.23026	up	0.000129988	0.0103871
TRINITY_DN22313_c2_g1	Glycosyl hydrolase [Trema orientale]	At5g04500	Glycosyltransferase family protein 64 protein C5 OS=Arabidopsis thaliana GN=At5g04500 PE=2 SV=1	GO:0006486(protein glycosylation);GO:0016021(integral component of membrane);GO:0016757(transferase activity, transferring glycosyl groups);GO:0046872(metal ion binding)	ENOG410XQYV(exostoses (multiple)-like 2)	-	-	-	-	M1C579.1 PF04616.12;Glyco_hydro_43;	1.39	0.64	1.18437	up	0.000131228	0.0104246
TRINITY_DN23836_c0_g2	Pseudouridine synthase [Parasponia andersonii]	Os02g0512300	RNA pseudouridine synthase 7 OS=Oryza sativa subsp. japonica GN=Os02g0512300 PE=2 SV=2	GO:0005739(mitochondrion);GO:0009982(pseudouridine synthase activity);GO:0019239(deaminase activity);GO:0031119(tRNA pseudouridine synthesis)	COG0564(pseudouridine synthase activity)	NA	NA	NA	NA(NA)	A0A067FMP9.1 PF00849.20;PseudoU_synth_2;	12.31	5.19	1.00235	up	0.000132078	0.0104311
TRINITY_DN21528_c0_g1	N-terminal acetyltransferase A, auxiliary subunit [Trema orientale]	-	-	GO:0005634(nucleus);GO:0008150(biological_process)	ENOG4111PIX(Nuclear Autoantigenic Sperm Protein)	NA	NA	NA	NA(NA)	A0A067K6V5.1 PF10516.7;SHNi-TPR;	1.4	3.07	-1.06745	down	0.000132083	0.0104311
TRINITY_DN22932_c1_g5	Regulator of chromosome condensation (RCC1) family with FYVE zinc finger domain-containing protein [Trema orientale]	-	-	GO:0005773(vacuole);GO:0005794(Golgi apparatus);GO:0005886(plasma membrane);GO:0046872(metal ion binding)	COG5184(regulator of chromosome condensation)	-	-	-	-	F6HFV9.1 PF16457.3;PH_12;	5.1	1.96	1.48422	up	0.000134138	0.0105625
TRINITY_DN24042_c0_g2	-	-	-	-	-	-	-	-	-	-	15.98	7.01	1.36272	up	0.000138614	0.0108517
TRINITY_DN20950_c0_g2	Fungal lipase-like [Parasponia andersonii]	-	-	GO:0004806(triglyceride lipase activity);GO:0006629(lipid metabolic process);GO:0016021(integral component of membrane);GO:0016787(hydrolase activity)	ENOG410XPD2(Lipase (class 3))	-	-	-	-	M5W293.1 PF01764.23;Lipase_3;	0.99	2.66	-1.36113	down	0.000138614	0.0108517
TRINITY_DN21917_c4_g1	Splicing factor-like protein [Trema orientale]	ARP1	Probable RNA-binding protein ARP1 OS=Arabidopsis thaliana GN=ARP1 PE=2 SV=1	GO:0003676(nucleic acid binding);GO:0003723(RNA binding);GO:0003729(mRNA binding);GO:0005634(nucleus);GO:0008150(biological_process)	ENOG4111PGT(RNA binding motif protein)	K12741	heterogeneous nuclear ribonucleoprotein A1/A3	-	smo03040(Spliceosome)	B9GPN6.1 PF00076.20;RRM_1;	0.73	1.62	-1.11555	down	0.000140106	0.0109157
TRINITY_DN24734_c0_g1	Inositol 3-kinase [Trema orientale]	At5g58730	Inositol 3-kinase OS=Arabidopsis thaliana GN=At5g58730 PE=2 SV=1	GO:0005524(ATP binding);GO:0010264(myo-inositol hexakisphosphate biosynthetic process);GO:0016301(kinase activity);GO:0016310(phosphorylation)	COG0524(pfkb domain protein)	K19517	1D-myo-inositol 3-kinase	EC:2.7.1.64	pavi00562(Inositol phosphate metabolism)	S8C639.1 PF00294.22;PfkB;	11.66	6.02	1.06765	up	0.000140253	0.0109157
TRINITY_DN4765_c0_g1	Profilin [Trema orientale]	-	Profilin-4 OS=Olea europaea PE=1 SV=1	GO:0003785(actin monomer binding);GO:0005938(cell cortex);GO:0015629(actin cytoskeleton);GO:0042989(sequestering of actin monomers)	ENOG41126PD(Binds to actin and affects the structure of the cytoskeleton. At high concentrations, profilin prevents the polymerization of actin, whereas it enhances it at low concentrations (By)	NA	NA	NA	NA(NA)	W9RV33.1 PF00235.17;Profilin;	8.53	3.84	1.28718	up	0.000140644	0.0109157
TRINITY_DN15337_c0_g1	probable arabinosyltransferase ARAD1 [Morus notabilis]	ARAD1	Probable arabinosyltransferase ARAD1 OS=Arabidopsis thaliana GN=ARAD1 PE=1 SV=1	GO:0003824(catalytic activity);GO:0005794(Golgi apparatus);GO:0006486(protein glycosylation);GO:0016020(membrane);GO:0016757(transferase activity, transferring glycosyl groups)	ENOG410XTFH(Exostosin)	K01228	mannosyl-oligosaccharide glucosidase	EC:3.2.1.106	obr00510(N-Glycan biosynthesis);obr04141(Protein processing in endoplasmic reticulum)	W9RS94.1 PF03016.13;Exostosin;	0.86	1.99	-1.13948	down	0.000142372	0.0110181
TRINITY_DN14306_c1_g1	WD repeat containing protein [Trema orientale]	-	-	GO:0005096(GTPase activator activity);GO:0005737(cytoplasm);GO:0005886(plasma membrane);GO:0017137(Rab GTPase binding);GO:0017157(regulation of exocytosis);GO:0019905(syntaxin binding)	ENOG410XS6Z(Lethal giant larvae homolog)	NA	NA	NA	NA(NA)	A0A0A0KM47.1 PF00957.19;Synaptobrevin;	2.56	1.05	1.37484	up	0.000143081	0.0110307
TRINITY_DN23009_c3_g3	-	-	-	-	-	-	-	-	-	-	16.28	5.89	1.59976	up	0.000152688	0.0115841
TRINITY_DN20659_c0_g3	Voltage dependent potassium channel [Trema orientale]	BPM3	BTB/POZ and MATH domain-containing protein 3 OS=Arabidopsis thaliana GN=BPM3 PE=1 SV=1	GO:0005515(protein binding);GO:0005634(nucleus);GO:0005829(cytosol);GO:0006970(response to osmotic stress);GO:0016567(protein ubiquitination);GO:0031396(regulation of protein ubiquitination);GO:0042802(identical protein binding);GO:0071472(cellular response to salt stress)	ENOG410XQV8(meprin and TRAF homology domain-containing protein MATH domain-containing protein)	NA	NA	NA	NA(NA)	B9SDZ9.1 PF00917.24;MATH;	6.92	3.53	1.05656	up	0.000160033	0.0120124
TRINITY_DN6856_c0_g1	Galacturonosyltransferase [Trema orientale]	GAUT9	Probable galacturonosyltransferase 9 OS=Arabidopsis thaliana GN=GAUT9 PE=2 SV=1	GO:0000139(Golgi membrane);GO:0005768(endosome);GO:0005794(Golgi apparatus);GO:0005802(trans-Golgi network);GO:0016021(integral component of membrane);GO:0016051(carbohydrate biosynthetic process);GO:0016757(transferase activity, transferring glycosyl groups);GO:0016758(transferase activity, transferring hexosyl groups);GO:0045489(pectin biosynthetic process);GO:0047262(polygalacturonate 4-alpha-…	ENOG411141T(Galacturonosyltransferase)	K13648	alpha-1,4-galacturonosyltransferase	EC:2.4.1.43	pmum00520(Amino sugar and nucleotide sugar metabolism)	W9RPG5.1 PF01501.18;Glyco_transf_8;	1.39	0.64	1.17765	up	0.000160039	0.0120124
TRINITY_DN12342_c0_g1	uncharacterized protein LOC21393877 isoform X1 [Morus notabilis]	-	-	GO:0003674(molecular_function);GO:0008150(biological_process)	ENOG410YHCZ(NA)	-	-	-	-	-	2.76	1.2	1.25686	up	0.000160262	0.0120124
TRINITY_DN27032_c0_g1	hypothetical protein EUGRSUZ_B02168 [Eucalyptus grandis]	-	-	-	ENOG410XTIN(NA)	-	-	-	-	-	1.41	3.34	-1.1799	down	0.000161595	0.0120567
TRINITY_DN21365_c0_g3	polyadenylate-binding protein RBP47-like isoform X1 [Ziziphus jujuba]	RBP47C	Polyadenylate-binding protein RBP47C OS=Arabidopsis thaliana GN=RBP47C PE=2 SV=1	GO:0003723(RNA binding);GO:0003729(mRNA binding);GO:0005634(nucleus);GO:0005737(cytoplasm);GO:0006397(mRNA processing);GO:0008143(poly(A) binding);GO:0009507(chloroplast)	COG0724(Rna-binding protein)	K03231	elongation factor 1-alpha	-	cam03013(RNA transport)	A0A059BR71.1 PF00076.20;RRM_1;	10.5	26.47	-1.14342	down	0.000163244	0.0121128
TRINITY_DN24075_c0_g1	intron-binding protein aquarius, partial [Morus notabilis]	Aqr	Intron-binding protein aquarius OS=Mus musculus GN=Aqr PE=1 SV=2	GO:0000398(mRNA splicing, via spliceosome);GO:0003729(mRNA binding);GO:0005634(nucleus);GO:0005681(spliceosomal complex);GO:0005829(cytosol);GO:0005886(plasma membrane);GO:0009507(chloroplast);GO:0016787(hydrolase activity)	ENOG410XPV8(Aquarius homolog (Mouse))	K12874	intron-binding protein aquarius	-	zju03040(Spliceosome)	M5XRY3.1 PF16399.3;Aquarius_N;	34.07	17	1.04684	up	0.000164922	0.0122038
TRINITY_DN17350_c0_g2	E3 ubiquitin-protein ligase RZFP34 [Morus notabilis]	MIEL1	E3 ubiquitin-protein ligase MIEL1 OS=Arabidopsis thaliana GN=MIEL1 PE=1 SV=1	GO:0005634(nucleus);GO:0005783(endoplasmic reticulum);GO:0008270(zinc ion binding);GO:0016567(protein ubiquitination);GO:0016740(transferase activity);GO:1902456(regulation of stomatal opening)	ENOG410XXHF(ring finger and CHY zinc finger)	K10144	RING finger and CHY zinc finger domain-containing protein 1	EC:2.3.2.27	zju04120(Ubiquitin mediated proteolysis)	A0A0D3FDS0.1 PF05495.10;zf-CHY;	0.88	2.5	-1.41514	down	0.000167219	0.0122656
TRINITY_DN19449_c0_g3	-	-	-	-	-	-	-	-	-	-	39.03	7.01	1.44723	up	0.000167219	0.0122656
TRINITY_DN15136_c1_g3	HECT domain containing protein [Trema orientale]	UPL7	E3 ubiquitin-protein ligase UPL7 OS=Arabidopsis thaliana GN=UPL7 PE=2 SV=1	GO:0004842(ubiquitin-protein transferase activity);GO:0005634(nucleus);GO:0005737(cytoplasm)	COG5021(ubiquitin protein ligase)	K10588	ubiquitin-protein ligase E3 B	EC:2.3.2.26	zju04120(Ubiquitin mediated proteolysis)	W9R8H4.1 PF00632.23;HECT;	1.41	3.17	-1.10605	down	0.000167466	0.0122656
TRINITY_DN21505_c0_g2	Sec14p-like phosphatidylinositol transfer family protein isoform 1 [Theobroma cacao]	SPCC23B6.04c	CRAL-TRIO domain-containing protein C23B6.04c OS=Schizosaccharomyces pombe (strain 972 / ATCC 24843) GN=SPCC23B6.04c PE=1 SV=1	GO:0005215(transporter activity);GO:0005634(nucleus);GO:0006810(transport)	ENOG410Y3Q0(CRAL TRIO domain protein)	K14399	polyribonucleotide 5'-hydroxyl-kinase	EC:2.7.1.78	csl03015(mRNA surveillance pathway)	A0A061FG75.1 PF00650.18;CRAL_TRIO;	4.46	6.68	-1.1818	down	0.000167574	0.0122656
TRINITY_DN23513_c0_g3	sodium/hydrogen exchanger 7, partial [Morus alba var. atropurpurea]	NHX7	Sodium/hydrogen exchanger 7 OS=Arabidopsis thaliana GN=NHX7 PE=1 SV=1	GO:0000302(response to reactive oxygen species);GO:0005515(protein binding);GO:0005886(plasma membrane);GO:0006814(sodium ion transport);GO:0006979(response to oxidative stress);GO:0009651(response to salt stress);GO:0009941(chloroplast envelope);GO:0015385(sodium:proton antiporter activity);GO:0015386(potassium:proton antiporter activity);GO:0016021(integral component of membrane);GO:0042542(res…	COG0025(Sodium hydrogen exchanger)	-	-	-	-	W9S2A1.1 PF00027.27;cNMP_binding;	4.03	2.04	1.04762	up	0.000175056	0.0127099
TRINITY_DN23127_c9_g1	-	-	-	-	-	-	-	-	-	-	29.14	33.77	-1.16402	down	0.000178409	0.0129186
TRINITY_DN19815_c1_g1	hypothetical protein PanWU01x14_265230 [Parasponia andersonii]	BAM3	Leucine-rich repeat receptor-like serine/threonine-protein kinase BAM3 OS=Arabidopsis thaliana GN=BAM3 PE=2 SV=3	GO:0004674(protein serine/threonine kinase activity);GO:0005524(ATP binding);GO:0005886(plasma membrane);GO:0006468(protein phosphorylation);GO:0007169(transmembrane receptor protein tyrosine kinase signaling pathway);GO:0010075(regulation of meristem growth);GO:0016021(integral component of membrane);GO:0030154(cell differentiation);GO:0046777(protein autophosphorylation);GO:0048437(floral organ…	COG4886(leucine Rich Repeat)	K20718	LRR receptor-like serine/threonine-protein kinase ERECTA	EC:2.7.11.1	hbr04016(MAPK signaling pathway - plant)	W9R4V6.1 PF08263.10;LRRNT_2;	5.05	2.16	1.35779	up	0.000179322	0.01295
TRINITY_DN18864_c0_g1	protein C2-DOMAIN ABA-RELATED 4-like isoform X2 [Prunus avium]	CAR5	Protein C2-DOMAIN ABA-RELATED 5 OS=Arabidopsis thaliana GN=CAR5 PE=2 SV=1	GO:0005096(GTPase activator activity);GO:0005515(protein binding);GO:0005543(phospholipid binding);GO:0005634(nucleus);GO:0005829(cytosol);GO:0005886(plasma membrane);GO:0006952(defense response);GO:0009651(response to salt stress);GO:0009738(abscisic acid-activated signaling pathway);GO:0009789(positive regulation of abscisic acid-activated signaling pathway);GO:0046872(metal ion binding);GO:190…	COG5038(Domain-Containing protein)	NA	NA	NA	NA(NA)	M5WVH6.1 PF00168.28;C2;	3.94	1.81	1.20476	up	0.000187418	0.0133093
TRINITY_DN13114_c1_g2	Phosphorylase kinase, gamma catalytic subunit [Trema orientale]	PDPK1	3-phosphoinositide-dependent protein kinase 1 OS=Arabidopsis thaliana GN=PDPK1 PE=1 SV=1	GO:0004674(protein serine/threonine kinase activity);GO:0005622(intracellular);GO:0018105(peptidyl-serine phosphorylation);GO:0035556(intracellular signal transduction)	ENOG410XRT8(3phosphoinositidedependent protein kinase)	NA	NA	NA	NA(NA)	A0A0J8B6Y2.1 PF00069.23;Pkinase;	2.46	0.89	1.52458	up	0.000187747	0.0133093
TRINITY_DN23632_c0_g1	Aminotransferase, class I/classII [Corchorus capsularis]	LCB2a	Long chain base biosynthesis protein 2a OS=Arabidopsis thaliana GN=LCB2a PE=1 SV=1	GO:0004758(serine C-palmitoyltransferase activity);GO:0005515(protein binding);GO:0005773(vacuole);GO:0005783(endoplasmic reticulum);GO:0005789(endoplasmic reticulum membrane);GO:0009507(chloroplast);GO:0009555(pollen development);GO:0009640(photomorphogenesis);GO:0016020(membrane);GO:0016021(integral component of membrane);GO:0030148(sphingolipid biosynthetic process);GO:0030170(pyridoxal phosph…	COG0156(8-Amino-7-oxononanoate synthase)	K00654	serine palmitoyltransferase	EC:2.3.1.50	ccaj00600(Sphingolipid metabolism)	A0A059A464.1 PF00155.19;Aminotran_1_2;	5.19	2.34	1.24252	up	0.000195222	0.013767
TRINITY_DN17071_c1_g3	uncharacterized protein LOC21397110 isoform X2 [Morus notabilis]	Cbei_0202	Uncharacterized protein Cbei_0202 OS=Clostridium beijerinckii (strain ATCC 51743 / NCIMB 8052) GN=Cbei_0202 PE=4 SV=2	GO:0009507(chloroplast);GO:0015979(photosynthesis)	COG2509(fad dependent oxidoreductase)	-	-	-	-	W9QMK2.1 PF00890.22;FAD_binding_2;	0.68	2.09	-1.53677	down	0.000202378	0.0141283
TRINITY_DN16756_c0_g1	uncharacterized protein LOC110767323 isoform X1 [Prunus avium]	-	-	GO:0005634(nucleus);GO:0008150(biological_process)	ENOG410YQU8(expressed protein)	NA	NA	NA	NA(NA)	-	13.35	6.41	1.21631	up	0.000202439	0.0141283
TRINITY_DN21345_c0_g1	DNA mismatch repair protein [Parasponia andersonii]	MLH1	DNA mismatch repair protein MLH1 OS=Arabidopsis thaliana GN=MLH1 PE=2 SV=1	GO:0000795(synaptonemal complex);GO:0003697(single-stranded DNA binding);GO:0005712(chiasma);GO:0006298(mismatch repair);GO:0016887(ATPase activity);GO:0032389(MutLalpha complex)	COG0323(This protein is involved in the repair of mismatches in DNA. It is required for dam-dependent methyl-directed DNA mismatch repair. May act as a molecular matchmaker , a protein that promotes the formation of a stable complex between two or more DNA-binding proteins in an ATP-dependent manner without itself being part of a final effector complex (By similarity))	K08734	DNA mismatch repair protein MLH1	-	pper03430(Mismatch repair)	M5XLJ4.1 PF13589.4;HATPase_c_3;	2.16	5.77	-1.31947	down	0.000207922	0.014326
TRINITY_DN19458_c0_g2	mating-type protein A-alpha Z4 [Morus notabilis]	-	-	GO:0003674(molecular_function);GO:0005634(nucleus);GO:0008150(biological_process)	ENOG410XNT2(solute carrier family 25 (mitochondrial iron transporter), member)	NA	NA	NA	NA(NA)	-	4.57	13.54	-1.39471	down	0.000213665	0.014658
TRINITY_DN17005_c0_g3	uncharacterized protein LOC107421396 isoform X2 [Ziziphus jujuba]	-	-	GO:0005634(nucleus);GO:0005737(cytoplasm)	ENOG410XQAS(Symplekin)	K06100	symplekin	-	zju03015(mRNA surveillance pathway)	W9RP41.1 PF11935.6;DUF3453;	2.35	1.11	1.15124	up	0.000213827	0.014658
TRINITY_DN17109_c0_g2	uncharacterized protein LOC21398774 [Morus notabilis]	-	-	GO:0003735(structural constituent of ribosome);GO:0005743(mitochondrial inner membrane);GO:0005762(mitochondrial large ribosomal subunit)	ENOG410XVHK(structural constituent of ribosome)	K02911	large subunit ribosomal protein L32	-	mcha03010(Ribosome)	W9RLM6.1 PF01783.21;Ribosomal_L32p;	5.18	12.42	-1.12038	down	0.000215249	0.0147181
TRINITY_DN13896_c0_g2	short-chain dehydrogenase TIC 32, chloroplastic-like isoform X2 [Hevea brasiliensis]	TIC32	Short-chain dehydrogenase TIC 32, chloroplastic OS=Arabidopsis thaliana GN=TIC32 PE=2 SV=1	GO:0016491(oxidoreductase activity);GO:0055114(oxidation-reduction process)	COG1028(Dehydrogenase reductase)	NA	NA	NA	NA(NA)	A0A0J8CF36.1 PF13561.4;adh_short_C2;	2.82	1.42	1.04405	up	0.000217139	0.0148099
TRINITY_DN12453_c0_g2	PREDICTED: actin cytoskeleton-regulatory complex protein pan1 [Theobroma cacao]	OHP2	Light-harvesting complex-like protein OHP2, chloroplastic OS=Arabidopsis thaliana GN=OHP2 PE=2 SV=1	GO:0003674(molecular_function);GO:0009507(chloroplast);GO:0009534(chloroplast thylakoid);GO:0009535(chloroplast thylakoid membrane);GO:0009642(response to light intensity);GO:0016021(integral component of membrane)	ENOG4111TTD(NA)	-	-	-	-	I1HP04.1 PF00504.19;Chloroa_b-bind;	7.6	3.42	1.26549	up	0.0002196	0.0148651
TRINITY_DN20782_c0_g1	PREDICTED: mitogen-activated protein kinase 9 isoform X1 [Pyrus x bretschneideri]	MPK12	Mitogen-activated protein kinase 12 OS=Oryza sativa subsp. japonica GN=MPK12 PE=1 SV=2	GO:0004707(MAP kinase activity);GO:0005524(ATP binding);GO:0005634(nucleus);GO:0005739(mitochondrion);GO:0005829(cytosol);GO:0007165(signal transduction);GO:0009738(abscisic acid-activated signaling pathway);GO:0010468(regulation of gene expression)	ENOG410XNY0(Mitogen-activated protein kinase)	K20538	mitogen-activated protein kinase 8	EC:2.7.11.24	pper04016(MAPK signaling pathway - plant)	W9QY19.1 PF00069.23;Pkinase;	2.85	1.3	1.26549	up	0.0002196	0.0148651
TRINITY_DN21389_c0_g6	Protein CROWDED NUCLEI [Trema orientale]	-	-	-	-	-	-	-	-	-	3.4	1.55	1.22134	up	0.000228126	0.0154036
TRINITY_DN15430_c0_g3	Saposin, chordata [Trema orientale]	-	-	GO:0001664(G-protein coupled receptor binding);GO:0005737(cytoplasm);GO:0008047(enzyme activator activity)	ENOG410XSI5(surfactant protein B)	NA	NA	NA	NA(NA)	M5W3Z5.1 PF05184.13;SapB_1;	7.9	21.5	-1.42837	down	0.000236571	0.0158586
TRINITY_DN14325_c0_g1	zinc finger CCCH domain-containing protein 6 [Morus notabilis]	Os04g0663200	Zinc finger CCCH domain-containing protein 30 OS=Oryza sativa subsp. japonica GN=Os04g0663200 PE=2 SV=3	GO:0003676(nucleic acid binding);GO:0003677(DNA binding);GO:0005515(protein binding);GO:0005634(nucleus);GO:0008150(biological_process);GO:0046872(metal ion binding)	ENOG4111W68(zinc finger CCCH domain-containing protein)	-	-	-	-	-	59.67	16.61	1.16765	up	0.000250346	0.0165725
TRINITY_DN22276_c3_g2	-	-	-	-	-	-	-	-	-	-	25.62	12.82	1.16765	up	0.000250346	0.0165725
TRINITY_DN20324_c0_g5	AP2/ERF transcription factor [Parasponia andersonii]	RAP2-7	Ethylene-responsive transcription factor RAP2-7 OS=Arabidopsis thaliana GN=RAP2-7 PE=2 SV=2	GO:0010227(floral organ abscission);GO:0048316(seed development);GO:0048461(flower structural organization);GO:0080187(floral organ senescence)	ENOG410YD13(Transcription factor)	NA	NA	NA	NA(NA)	A0A067G3U2.1 PF00847.18;AP2;	0.58	1.72	-1.4789	down	0.000252326	0.0166221
TRINITY_DN19611_c0_g2	-	-	-	-	-	-	-	-	-	-	14.07	33.94	-1.22653	down	0.000254269	0.0167094
TRINITY_DN20081_c0_g2	cytochrome c oxidase subunit 6b-2 [Ziziphus jujuba]	COX6B-3	Cytochrome c oxidase subunit 6b-3 OS=Arabidopsis thaliana GN=COX6B-3 PE=2 SV=2	GO:0004129(cytochrome-c oxidase activity);GO:0005739(mitochondrion);GO:0009507(chloroplast)	ENOG41121WM(cytochrome C oxidase)	K02267	cytochrome c oxidase subunit 6b	-	zju00190(Oxidative phosphorylation)	A0A059CKS4.1 PF02297.15;COX6B;	56.42	18.42	1.08678	up	0.000258671	0.0168755
TRINITY_DN23439_c1_g1	Pyruvate, phosphate dikinase [Trema orientale]	R1	Alpha-glucan water dikinase, chloroplastic OS=Citrus reticulata GN=R1 PE=2 SV=1	GO:0005515(protein binding);GO:0005524(ATP binding);GO:0005739(mitochondrion);GO:0005983(starch catabolic process);GO:0009507(chloroplast);GO:0009570(chloroplast stroma);GO:0009610(response to symbiotic fungus);GO:0009631(cold acclimation);GO:0009941(chloroplast envelope);GO:0016310(phosphorylation);GO:0046872(metal ion binding);GO:0050521(alpha-glucan, water dikinase activity)	-	NA	NA	NA	NA(NA)	-	3.31	1.64	1.39303	up	0.000262323	0.0169906
TRINITY_DN22210_c0_g2	RNA polymerase I termination factor [Morus notabilis]	-	-	GO:0003677(DNA binding);GO:0003700(DNA binding transcription factor activity);GO:0005634(nucleus)	COG5147(Myblike DNAbinding domain containing protein)	NA	NA	NA	NA(NA)	A0A067KUF3.1 PF13921.4;Myb_DNA-bind_6;	3.49	10.09	-1.36474	down	0.000262323	0.0169906
TRINITY_DN22570_c1_g3	AUGMIN subunit 8 [Ziziphus jujuba]	AUG8	AUGMIN subunit 8 OS=Arabidopsis thaliana GN=AUG8 PE=1 SV=1	GO:0005515(protein binding);GO:0005737(cytoplasm);GO:0005874(microtubule);GO:0007049(cell cycle);GO:0051301(cell division)	ENOG4111PSJ(expressed protein)	-	-	-	-	W9QMS0.1 PF04484.10;DUF566;	0.96	2.99	-1.51174	down	0.000267908	0.0172284
TRINITY_DN22894_c2_g1	uncharacterized membrane protein At1g16860-like isoform X5 [Arachis hypogaea]	At1g16860	Uncharacterized membrane protein At1g16860 OS=Arabidopsis thaliana GN=At1g16860 PE=1 SV=1	GO:0006511(ubiquitin-dependent protein catabolic process)	ENOG4111BIQ(NA)	-	-	-	-	-	0.88	2.43	-1.37399	down	0.00027273	0.0174553
TRINITY_DN23913_c3_g2	LOW QUALITY PROTEIN: uncharacterized protein LOC21399817 [Morus notabilis]	-	-	-	ENOG410Z3BB(NA)	-	-	-	-	-	2.71	1.51	1.207	up	0.000276795	0.017632
TRINITY_DN6013_c0_g2	Synaptobrevin [Parasponia andersonii]	VAMP727	Vesicle-associated membrane protein 727 OS=Arabidopsis thaliana GN=VAMP727 PE=2 SV=1	GO:0000149(SNARE binding);GO:0005484(SNAP receptor activity);GO:0005768(endosome);GO:0006623(protein targeting to vacuole);GO:0006887(exocytosis);GO:0006906(vesicle fusion);GO:0007033(vacuole organization);GO:0016020(membrane);GO:0016021(integral component of membrane);GO:0031201(SNARE complex);GO:0031901(early endosome membrane)	COG5143(Vesicle-associated membrane protein)	NA	NA	NA	NA(NA)	R0HHL0.1 PF13774.4;Longin;	1.54	4.08	-1.32134	down	0.000293035	0.0186225
TRINITY_DN24147_c4_g1	-	-	-	-	-	-	-	-	-	-	23.01	43.33	-1.05595	down	0.000294684	0.0186834
TRINITY_DN22370_c0_g1	rac-like GTP-binding protein 3 [Morus notabilis]	RAC3	Rac-like GTP-binding protein 3 OS=Oryza sativa subsp. japonica GN=RAC3 PE=2 SV=1	GO:0005515(protein binding)	COG1100(GTP-binding Protein)	K04392	Ras-related C3 botulinum toxin substrate 1	-	hbr04145(Phagosome);hbr04933(AGE-RAGE signaling pathway in diabetic complications)	M5WFA6.1 PF00071.20;Ras;	2.02	4.34	-1.03963	down	0.000296542	0.0187571
TRINITY_DN23166_c1_g1	SPX domain containing protein [Trema orientale]	PHO1;H3	Phosphate transporter PHO1 homolog 3 OS=Arabidopsis thaliana GN=PHO1;H3 PE=2 SV=2	GO:0005802(trans-Golgi network);GO:0005886(plasma membrane)	COG5409(Xenotropic and polytropic retrovirus receptor 1)	-	-	-	-	W9SAY2.1 PF03124.12;EXS;	2.87	5.97	-1.24413	down	0.000315767	0.0198339
TRINITY_DN23343_c0_g1	serine/threonine-protein kinase STY17 [Prunus persica]	STY17	Serine/threonine-protein kinase STY17 OS=Arabidopsis thaliana GN=STY17 PE=1 SV=1	GO:0004672(protein kinase activity);GO:0004674(protein serine/threonine kinase activity);GO:0004712(protein serine/threonine/tyrosine kinase activity);GO:0005524(ATP binding);GO:0005829(cytosol);GO:0006468(protein phosphorylation);GO:0009658(chloroplast organization);GO:0035556(intracellular signal transduction)	COG0515(Serine Threonine protein kinase)	NA	NA	NA	NA(NA)	-	12.05	6.29	1.0915	up	0.000328173	0.0204703
TRINITY_DN9514_c0_g1	histidinol-phosphate aminotransferase, chloroplastic [Morus notabilis]	HPA	Histidinol-phosphate aminotransferase, chloroplastic OS=Nicotiana plumbaginifolia GN=HPA PE=1 SV=1	GO:0000105(histidine biosynthetic process);GO:0004400(histidinol-phosphate transaminase activity);GO:0005737(cytoplasm);GO:0009507(chloroplast);GO:0009570(chloroplast stroma)	COG0079(Imidazole acetol-phosphate transaminase)	K00817	histidinol-phosphate aminotransferase	EC:2.6.1.9	zju00340(Histidine metabolism);zju00350(Tyrosine metabolism);zju00360(Phenylalanine metabolism);zju00400(Phenylalanine, tyrosine and tryptophan biosynthesis);zju00960(Tropane, piperidine and pyridine alkaloid biosynthesis)	W9QXS8.1 PF00155.19;Aminotran_1_2;	4.31	1.7	1.47965	up	0.000329839	0.0205268
TRINITY_DN2291_c0_g2	PREDICTED: FH protein interacting protein FIP2 isoform X2 [Malus domestica]	FIP2	FH protein interacting protein FIP2 OS=Arabidopsis thaliana GN=FIP2 PE=1 SV=1	GO:0005249(voltage-gated potassium channel activity);GO:0005515(protein binding);GO:0005576(extracellular region);GO:0005634(nucleus);GO:0006813(potassium ion transport);GO:0008076(voltage-gated potassium channel complex);GO:0016020(membrane);GO:0016567(protein ubiquitination);GO:0051260(protein homooligomerization)	COG1357(pathogenesis)	NA	NA	NA	NA(NA)	B9SI86.1 PF02214.20;BTB_2;	1.45	3.17	-1.06516	down	0.000344884	0.021267
TRINITY_DN15169_c0_g3	uncharacterized protein LOC111990605 [Quercus suber]	-	-	-	ENOG410Y65V(Retrotransposon protein)	K01426	amidase	EC:3.5.1.4	nsy00330(Arginine and proline metabolism);nsy00360(Phenylalanine metabolism);nsy00380(Tryptophan metabolism)	M0W1U1.1 PF00078.25;RVT_1;	1.43	3.93	-1.35297	down	0.00034774	0.0213763
TRINITY_DN23721_c1_g2	PREDICTED: heat shock 70 kDa protein-like [Malus domestica]	HSP70	Heat shock cognate 70 kDa protein OS=Petunia hybrida GN=HSP70 PE=2 SV=1	GO:0005524(ATP binding);GO:0005618(cell wall);GO:0005737(cytoplasm);GO:0005829(cytosol);GO:0005886(plasma membrane);GO:0006457(protein folding);GO:0009408(response to heat);GO:0009507(chloroplast);GO:0009615(response to virus);GO:0016020(membrane);GO:0016887(ATPase activity)	COG0443(Heat shock protein)	K03283	heat shock 70kDa protein 1/2/6/8	-	mdm03040(Spliceosome);mdm04141(Protein processing in endoplasmic reticulum);mdm04144(Endocytosis)	W9R5S6.1 PF00012.18;HSP70;	7.36	3.5	1.19863	up	0.00035131	0.0214984
TRINITY_DN22954_c0_g6	Plastid transcriptionally active protein [Trema orientale]	PTAC12	Protein PLASTID TRANSCRIPTIONALLY ACTIVE 12 OS=Arabidopsis thaliana GN=PTAC12 PE=1 SV=1	GO:0005634(nucleus);GO:0009295(nucleoid);GO:0009507(chloroplast);GO:0009508(plastid chromosome);GO:0042793(plastid transcription);GO:0045893(positive regulation of transcription, DNA-templated)	ENOG4111FQI(NA)	-	-	-	-	-	0.92	2.72	-1.48626	down	0.00035419	0.0215458
TRINITY_DN178_c0_g2	ribulose-1,5-bisphosphate carboxylase/oxygenase large subunit, partial (chloroplast) [Gethyllis ciliaris]	rbcL	Ribulose bisphosphate carboxylase large chain OS=Morus indica GN=rbcL PE=3 SV=1	GO:0016021(integral component of membrane);GO:0016339(calcium-dependent cell-cell adhesion via plasma membrane cell adhesion molecules)	COG1850(RuBisCO catalyzes two reactions the carboxylation of D- ribulose 1,5-bisphosphate, the primary event in carbon dioxide fixation, as well as the oxidative fragmentation of the pentose substrate)	K01601	ribulose-bisphosphate carboxylase large chain	EC:4.1.1.39	egr00630(Glyoxylate and dicarboxylate metabolism);egr00710(Carbon fixation in photosynthetic organisms)	A0A078G720.1 PF00016.18;RuBisCO_large;	2.11	0.79	1.52716	up	0.00035419	0.0215458
TRINITY_DN2083_c0_g1	malate dehydrogenase [Ulmus pumila]	MMDHI	Malate dehydrogenase, mitochondrial OS=Fragaria ananassa GN=MMDHI PE=1 SV=1	GO:0005507(copper ion binding);GO:0005618(cell wall);GO:0005739(mitochondrion);GO:0005759(mitochondrial matrix);GO:0005794(Golgi apparatus);GO:0005829(cytosol);GO:0005975(carbohydrate metabolic process);GO:0006099(tricarboxylic acid cycle);GO:0006108(malate metabolic process);GO:0009409(response to cold);GO:0009507(chloroplast);GO:0009651(response to salt stress);GO:0030060(L-malate dehydrogenase…	COG0039(Catalyzes the reversible oxidation of malate to oxaloacetate (By similarity))	K00026	malate dehydrogenase	EC:1.1.1.37	mdm00020(Citrate cycle (TCA cycle));mdm00620(Pyruvate metabolism);mdm00630(Glyoxylate and dicarboxylate metabolism);mdm00710(Carbon fixation in photosynthetic organisms);mdm00270(Cysteine and methionine metabolism)	M5WMU0.1 PF00056.21;Ldh_1_N;	43.53	19.79	1.06927	up	0.000359233	0.0217545
TRINITY_DN19770_c0_g1	Tyrosine-protein kinase [Trema orientale]	At2g40270	Inactive receptor-like serine/threonine-protein kinase At2g40270 OS=Arabidopsis thaliana GN=At2g40270 PE=2 SV=2	GO:0004672(protein kinase activity);GO:0005524(ATP binding);GO:0005886(plasma membrane);GO:0006468(protein phosphorylation);GO:0016021(integral component of membrane);GO:0016301(kinase activity)	COG0515(Serine Threonine protein kinase)	NA	NA	NA	NA(NA)	W9QIG3.1 PF07714.15;Pkinase_Tyr;	2.29	1.19	1.00273	up	0.000369632	0.022307
TRINITY_DN26476_c0_g1	hypothetical protein PanWU01x14_260440 [Parasponia andersonii]	-	-	GO:0003674(molecular_function);GO:0005634(nucleus);GO:0010227(floral organ abscission)	-	-	-	-	-	-	9.59	4.74	1.16702	up	0.000370007	0.022307
TRINITY_DN19204_c0_g2	probable plastidic glucose transporter 2 [Ziziphus jujuba]	At1g67300	Probable plastidic glucose transporter 2 OS=Arabidopsis thaliana GN=At1g67300 PE=2 SV=1	GO:0005351(carbohydrate:proton symporter activity);GO:0008643(carbohydrate transport);GO:0015144(carbohydrate transmembrane transporter activity);GO:0016020(membrane);GO:0016021(integral component of membrane);GO:0022857(transmembrane transporter activity);GO:0031969(chloroplast membrane);GO:0055085(transmembrane transport)	ENOG410XNQK(Transporter)	NA	NA	NA	NA(NA)	M5WGZ3.1 PF00083.22;Sugar_tr;	1.45	0.57	1.42105	up	0.000378996	0.0227473
TRINITY_DN13375_c0_g3	LRR domain containing protein [Trema orientale]	RGTA1	Geranylgeranyl transferase type-2 subunit alpha 1 OS=Arabidopsis thaliana GN=RGTA1 PE=1 SV=1	GO:0004663(Rab geranylgeranyltransferase activity);GO:0005968(Rab-protein geranylgeranyltransferase complex);GO:0018344(protein geranylgeranylation)	COG5536((alpha) subunit)	NA	NA	NA	NA(NA)	-	2.07	4.77	-1.11526	down	0.00038332	0.0229558
TRINITY_DN22946_c0_g2	nuclear poly(A) polymerase 1 isoform X2 [Morus notabilis]	PAPS1	Nuclear poly(A) polymerase 1 OS=Arabidopsis thaliana GN=PAPS1 PE=1 SV=1	GO:0004652(polynucleotide adenylyltransferase activity);GO:0005634(nucleus);GO:0006378(mRNA polyadenylation)	COG5186(polyA polymerase)	K14376	poly(A) polymerase	EC:2.7.7.19	csv03015(mRNA surveillance pathway)	A0A061FUH9.1 PF04928.15;PAP_central;	3.72	1.56	1.32829	up	0.000384864	0.0229973
TRINITY_DN21692_c0_g3	-	-	-	-	-	-	-	-	-	-	8.86	10.32	-1.20277	down	0.000406563	0.024049
TRINITY_DN17328_c0_g3	Glutamine cyclotransferase [Trema orientale]	QCT	Glutaminyl-peptide cyclotransferase OS=Arabidopsis thaliana GN=QCT PE=1 SV=1	GO:0003824(catalytic activity);GO:0005789(endoplasmic reticulum membrane);GO:0005886(plasma membrane);GO:0009507(chloroplast);GO:0016021(integral component of membrane);GO:0016603(glutaminyl-peptide cyclotransferase activity);GO:0017186(peptidyl-pyroglutamic acid biosynthetic process, using glutaminyl-peptide cyclotransferase)	COG3823(Glutamine cyclotransferase)	-	-	-	-	A0A067JQH7.1 PF05096.10;Glu_cyclase_2;	4.23	1.97	1.17789	up	0.000406563	0.024049
TRINITY_DN21641_c0_g1	-	-	-	-	-	-	-	-	-	-	13.33	5.98	1.35411	up	0.0004225	0.0248072
TRINITY_DN23790_c2_g1	Matrilin, coiled-coil trimerization domain containing protein [Trema orientale]	BRK1	Protein BRICK 1 OS=Arabidopsis thaliana GN=BRK1 PE=1 SV=1	GO:0000902(cell morphogenesis);GO:0005515(protein binding);GO:0005737(cytoplasm);GO:0005856(cytoskeleton);GO:0005886(plasma membrane);GO:0007163(establishment or maintenance of cell polarity);GO:0008064(regulation of actin polymerization or depolymerization);GO:0010090(trichome morphogenesis);GO:0030041(actin filament polymerization);GO:0031209(SCAR complex);GO:0042802(identical protein binding);…	ENOG4111UHX(BRICK1, SCAR WAVE actin-nucleating complex subunit)	NA	NA	NA	NA(NA)	D7LE26.1 PF07173.10;GRDP-like;	10.95	4.85	1.35411	up	0.0004225	0.0248072
TRINITY_DN20656_c1_g4	putative E3 ubiquitin-protein ligase XBAT35 isoform X1 [Jatropha curcas]	XBOS34	Probable E3 ubiquitin-protein ligase XBOS34 OS=Oryza sativa subsp. japonica GN=XBOS34 PE=2 SV=1	GO:0000151(ubiquitin ligase complex);GO:0004842(ubiquitin-protein transferase activity);GO:0005634(nucleus);GO:0005737(cytoplasm);GO:0008270(zinc ion binding);GO:0016567(protein ubiquitination);GO:0031625(ubiquitin protein ligase binding);GO:0046872(metal ion binding)	ENOG410XNPA(protein ubiquitination)	-	-	-	-	M1BG24.1 PF13920.4;zf-C3HC4_3;	5.35	2.53	1.1837	up	0.000426635	0.0249956
TRINITY_DN23394_c0_g3	surfeit locus protein 2 isoform X2 [Citrus sinensis]	-	-	-	ENOG410ZKD2(surfeit locus protein)	-	-	-	-	A0A067E1Q6.1 PF05477.9;SURF2;	19.62	9.06	1.28752	up	0.000438362	0.0256271
TRINITY_DN13778_c0_g1	serine hydroxymethyltransferase 7-like [Rosa chinensis]	SHM7	Serine hydroxymethyltransferase 7 OS=Arabidopsis thaliana GN=SHM7 PE=2 SV=1	GO:0004372(glycine hydroxymethyltransferase activity);GO:0005634(nucleus);GO:0005737(cytoplasm);GO:0006544(glycine metabolic process);GO:0006563(L-serine metabolic process);GO:0019264(glycine biosynthetic process from serine);GO:0030170(pyridoxal phosphate binding);GO:0035999(tetrahydrofolate interconversion);GO:0044030(regulation of DNA methylation);GO:0046500(S-adenosylmethionine metabolic proc…	COG0112(Catalyzes the reversible interconversion of serine and glycine with tetrahydrofolate (THF) serving as the one-carbon carrier. This reaction serves as the major source of one-carbon groups required for the biosynthesis of purines, thymidylate, methionine, and other important biomolecules. Also exhibits THF- independent aldolase activity toward beta-hydroxyamino acids, producing glycine and…	K00600	glycine hydroxymethyltransferase	EC:2.1.2.1	vvi00630(Glyoxylate and dicarboxylate metabolism);vvi00260(Glycine, serine and threonine metabolism);vvi00460(Cyanoamino acid metabolism);vvi00670(One carbon pool by folate)	F6H906.1 PF00464.17;SHMT;	0.96	2.11	-1.08776	down	0.000445635	0.0259451
TRINITY_DN1509_c0_g1	protein phosphatase 2C 70 [Morus notabilis]	KAPP	Protein phosphatase 2C 70 OS=Arabidopsis thaliana GN=KAPP PE=1 SV=2	GO:0004721(phosphoprotein phosphatase activity);GO:0004722(protein serine/threonine phosphatase activity);GO:0005515(protein binding);GO:0005576(extracellular region);GO:0005886(plasma membrane);GO:0006470(protein dephosphorylation);GO:0007165(signal transduction);GO:0009934(regulation of meristem structural organization);GO:0016021(integral component of membrane);GO:0016301(kinase activity);GO:0…	COG0631(Phosphatase)	NA	NA	NA	NA(NA)	W9QVB4.1 PF00481.19;PP2C;	1.92	4.08	-1.02602	down	0.000445722	0.0259451
TRINITY_DN5786_c0_g1	hypothetical protein PanWU01x14_260440 [Parasponia andersonii]	-	-	GO:0003674(molecular_function);GO:0005634(nucleus);GO:0010227(floral organ abscission)	-	-	-	-	-	-	7.35	3.26	1.29817	up	0.000460449	0.026423
TRINITY_DN12513_c0_g2	Peptidyl-tRNA hydrolase, PTH [Trema orientale]	PTRHD1	Putative peptidyl-tRNA hydrolase PTRHD1 OS=Bos taurus GN=PTRHD1 PE=2 SV=2	GO:0004045(aminoacyl-tRNA hydrolase activity)	ENOG4111N6W(peptidyl-tRNA hydrolase domain containing 1)	K20781	peptidyl serine alpha-galactosyltransferase	EC:2.4.1.-	mng00514(Other types of O-glycan biosynthesis)	A0A059CXD7.1 PF01981.14;PTH2;	8.74	4.33	1.13895	up	0.000462519	0.0264665
TRINITY_DN23831_c1_g1	-	-	-	-	-	-	-	-	-	-	9.21	24.07	-1.08795	down	0.000466832	0.0266195
TRINITY_DN3810_c0_g2	PREDICTED: PRA1 family protein F3-like [Juglans regia]	PRA1F2	PRA1 family protein F2 OS=Arabidopsis thaliana GN=PRA1F2 PE=1 SV=1	GO:0003674(molecular_function);GO:0005783(endoplasmic reticulum);GO:0005789(endoplasmic reticulum membrane);GO:0009507(chloroplast);GO:0016021(integral component of membrane);GO:0016192(vesicle-mediated transport)	COG5130(Prenylated RAB acceptor)	NA	NA	NA	NA(NA)	A0A067KX74.1 PF03208.17;PRA1;	3.46	1.29	1.50212	up	0.000467602	0.0266195
TRINITY_DN23232_c2_g9	-	-	-	-	-	-	-	-	-	-	1.34	2.9	-1.21175	down	0.00047084	0.0267162
TRINITY_DN21078_c0_g4	Glycosyl transferase [Parasponia andersonii]	SQD2	Sulfoquinovosyl transferase SQD2 OS=Arabidopsis thaliana GN=SQD2 PE=1 SV=1	GO:0005886(plasma membrane);GO:0008194(UDP-glycosyltransferase activity);GO:0009247(glycolipid biosynthetic process);GO:0009507(chloroplast);GO:0009536(plastid);GO:0009941(chloroplast envelope);GO:0016021(integral component of membrane);GO:0016036(cellular response to phosphate starvation);GO:0016757(transferase activity, transferring glycosyl groups);GO:0031969(chloroplast membrane);GO:0046506(s…	COG0438(Glycosyl transferase (Group 1)	K06119	sulfoquinovosyltransferase	EC:2.4.1.-	adu00561(Glycerolipid metabolism)	A0A067JKG7.1 PF00534.18;Glycos_transf_1;	1.91	4.64	-1.18736	down	0.000492138	0.0276344
TRINITY_DN19721_c0_g2	C2 domain containing protein [Trema orientale]	CAR11	Protein C2-DOMAIN ABA-RELATED 11 OS=Arabidopsis thaliana GN=CAR11 PE=1 SV=1	GO:0005773(vacuole);GO:0005886(plasma membrane);GO:0009738(abscisic acid-activated signaling pathway);GO:0046872(metal ion binding)	COG5038(Domain-Containing protein)	K12486	stromal membrane-associated protein	-	pda04144(Endocytosis)	W9QNM0.1 PF00168.28;C2;	14.25	7.44	1.09724	up	0.000500083	0.0279643
TRINITY_DN7236_c1_g1	hypothetical protein CDL15_Pgr009016 [Punica granatum]	FIP37	FKBP12-interacting protein of 37 kDa OS=Arabidopsis thaliana GN=FIP37 PE=1 SV=1	GO:0000381(regulation of alternative mRNA splicing, via spliceosome);GO:0005634(nucleus);GO:0080009(mRNA methylation)	ENOG410XNW7(wilms tumor 1 associated protein)	-	-	-	-	W9RIB6.1 PF17098.3;Wtap;	2.08	5.05	-1.18988	down	0.000517672	0.02871
TRINITY_DN22340_c2_g4	-	-	-	-	-	-	-	-	-	-	18.8	6.77	1.41291	up	0.000535418	0.0295728
TRINITY_DN20532_c0_g4	triphosphate tunel metalloenzyme 3 [Ziziphus jujuba]	TTM3	Triphosphate tunel metalloenzyme 3 OS=Arabidopsis thaliana GN=TTM3 PE=1 SV=1	GO:0005524(ATP binding);GO:0005634(nucleus);GO:0016887(ATPase activity);GO:0048364(root development);GO:0050355(triphosphatase activity)	ENOG4111IHI(Adenylate cyclase)	-	-	-	-	A0A059CLM2.1 PF01928.19;CYTH;	7.47	17.2	-1.05227	down	0.000541304	0.0297153
TRINITY_DN18796_c0_g2	PREDICTED: helicase protein MOM1-like [Malus domestica]	-	-	-	COG0553(helicase)	NA	NA	NA	NA(NA)	-	1.25	2.71	-1.05227	down	0.000541304	0.0297153
TRINITY_DN20904_c0_g1	basic-leucine zipper transcription factor A-like [Prunus avium]	-	-	-	ENOG410YV1P(PB1 domain containing protein, expressed)	-	-	-	-	-	1.41	3.14	-1.07514	down	0.000550183	0.0300808
TRINITY_DN22725_c0_g7	protein QUIRKY [Populus trichocarpa]	QKY	Protein QUIRKY OS=Arabidopsis thaliana GN=QKY PE=2 SV=1	GO:0005509(calcium ion binding);GO:0005544(calcium-dependent phospholipid binding);GO:0005886(plasma membrane)	ENOG410YF68(C2 domain-containing protein)	-	-	-	-	B9I5V8.2 PF00168.28;C2;	13	5.39	1.43244	up	0.000561363	0.0304306
TRINITY_DN26441_c0_g1	Subtilase [Trema orientale]	SBT1.7	Subtilisin-like protease SBT1.7 OS=Arabidopsis thaliana GN=SBT1.7 PE=1 SV=1	GO:0004252(serine-type endopeptidase activity);GO:0005618(cell wall)	COG1404(peptidase (S8 and S53, subtilisin, kexin, sedolisin)	-	-	-	-	V4RWQ6.1 PF00082.20;Peptidase_S8;	3.79	1.58	1.34787	up	0.000563342	0.0304306
TRINITY_DN23202_c5_g1	hypothetical protein DVH24_004308 [Malus domestica]	VIT_19s0014g03930	tRNA (guanine(37)-N1)-methyltransferase 1 OS=Vitis vinifera GN=VIT_19s0014g03930 PE=3 SV=1	GO:0005634(nucleus);GO:0005759(mitochondrial matrix);GO:0008033(tRNA processing);GO:0016740(transferase activity);GO:0030488(tRNA methylation);GO:0052906(tRNA (guanine(37)-N(1))-methyltransferase activity)	COG2520(Specifically methylates the N1 position of guanosine-37 in various cytoplasmic and mitochondrial tRNAs. Methylation is not dependent on the nature of the nucleoside 5' of the target nucleoside. This is the first step in the biosynthesis of wybutosine (yW), a modified base adjacent to the anticodon of tRNAs and required for accurate decoding (By similarity))	NA	NA	NA	NA(NA)	-	3.71	10.36	-1.30998	down	0.000563342	0.0304306
TRINITY_DN21311_c0_g3	desumoylating isopeptidase 1 isoform X1 [Morus notabilis]	-	-	GO:0003674(molecular_function);GO:0005634(nucleus);GO:0005737(cytoplasm);GO:0008150(biological_process)	ENOG4111H3Z(Desumoylating isopeptidase)	-	-	-	-	-	7.01	3.18	1.27958	up	0.000576244	0.0309419
TRINITY_DN19717_c0_g2	uncharacterized protein LOC21399383 [Morus notabilis]	-	-	GO:0005886(plasma membrane)	ENOG410XYZ0(NA)	K01695	tryptophan synthase alpha chain	EC:4.2.1.20	nsy00260(Glycine, serine and threonine metabolism);nsy00400(Phenylalanine, tyrosine and tryptophan biosynthesis)	-	1.07	2.64	-1.22594	down	0.000578727	0.0310136
TRINITY_DN12806_c1_g1	equilibrative nucleotide transporter 3-like [Carica papaya]	ENT3	Equilibrative nucleotide transporter 3 OS=Arabidopsis thaliana GN=ENT3 PE=1 SV=1	GO:0005337(nucleoside transmembrane transporter activity);GO:0005886(plasma membrane);GO:0015858(nucleoside transport);GO:0015864(pyrimidine nucleoside transport);GO:0016021(integral component of membrane);GO:1901642(nucleoside transmembrane transport)	ENOG410Y3MT(solute carrier family 29 (nucleoside transporters), member)	NA	NA	NA	NA(NA)	A0A061GFW3.1 PF01733.16;Nucleoside_tran;	1.51	4.35	-1.41954	down	0.000588384	0.0314687
TRINITY_DN21087_c0_g4	hypothetical protein TorRG33x02_034780 [Trema orientale]	-	-	GO:0003746(translation elongation factor activity);GO:0006414(translational elongation);GO:0009507(chloroplast)	ENOG4110NMN(Protein of unknown function (DUF810))	-	-	-	-	-	1.14	3.07	-1.31789	down	0.000593123	0.0316594
TRINITY_DN17005_c0_g1	uncharacterized protein LOC107421396 isoform X2 [Ziziphus jujuba]	-	-	GO:0005634(nucleus);GO:0005737(cytoplasm)	ENOG410XQAS(Symplekin)	K06100	symplekin	-	zju03015(mRNA surveillance pathway)	W9RP41.1 PF11935.6;DUF3453;	0.98	2.18	-1.19819	down	0.000605452	0.0320013
TRINITY_DN14769_c0_g2	NRAMP-like metal transporter [Trema orientale]	NRAMP2	Metal transporter Nramp2 OS=Arabidopsis thaliana GN=NRAMP2 PE=2 SV=1	GO:0005384(manganese ion transmembrane transporter activity);GO:0005634(nucleus);GO:0005802(trans-Golgi network);GO:0006875(cellular metal ion homeostasis);GO:0010015(root morphogenesis);GO:0015103(inorganic anion transmembrane transporter activity);GO:0016021(integral component of membrane);GO:0030001(metal ion transport);GO:0046873(metal ion transmembrane transporter activity);GO:0048767(root h…	COG1914(H( )-stimulated, divalent metal cation uptake system (By similarity))	NA	NA	NA	NA(NA)	V4SGN1.1 PF01566.16;Nramp;	3.41	1.56	1.23323	up	0.00061055	0.0322077
TRINITY_DN19668_c0_g2	PREDICTED: probable protein S-acyltransferase 23 [Fragaria vesca subsp. vesca]	PAT24	Protein S-acyltransferase 24 OS=Arabidopsis thaliana GN=PAT24 PE=2 SV=1	GO:0000035(acyl binding);GO:0000139(Golgi membrane);GO:0005768(endosome);GO:0005794(Golgi apparatus);GO:0005802(trans-Golgi network);GO:0009932(cell tip growth);GO:0016021(integral component of membrane);GO:0016417(S-acyltransferase activity);GO:0019706(protein-cysteine S-palmitoyltransferase activity);GO:0030659(cytoplasmic vesicle membrane)	COG0666(Ankyrin Repeat);COG5273(Zinc finger, DHHC-type containing)	NA	NA	NA	NA(NA)	A0A022PU71.1 PF01529.18;zf-DHHC;	1.49	3.32	-1.43391	down	0.000616405	0.0322645
TRINITY_DN13317_c0_g2	Alpha-crystallin, subunit A [Trema orientale]	ACD22.3	Alpha-crystallin domain-containing protein 22.3 OS=Arabidopsis thaliana GN=ACD22.3 PE=1 SV=1	GO:0003674(molecular_function);GO:0005634(nucleus);GO:0005730(nucleolus);GO:0008150(biological_process)	ENOG41118EA(NA)	-	-	-	-	M5WHR5.1 PF00011.19;HSP20;	7.69	15.21	-1.08927	down	0.000626988	0.0325969
TRINITY_DN18058_c0_g3	PREDICTED: uncharacterized protein LOC100249661 [Vitis vinifera]	RHG1A	Probable E3 ubiquitin-protein ligase RHG1A OS=Arabidopsis thaliana GN=RHG1A PE=2 SV=1	GO:0005634(nucleus);GO:0008270(zinc ion binding)	ENOG41121N2(zinc ion binding)	NA	NA	NA	NA(NA)	F6HAI1.1 PF13639.4;zf-RING_2;	0.87	1.98	-1.11834	down	0.000626988	0.0325969
TRINITY_DN20380_c0_g4	pentatricopeptide repeat-containing protein At3g06430, chloroplastic [Momordica charantia]	EMB2750	Pentatricopeptide repeat-containing protein At3g06430, chloroplastic OS=Arabidopsis thaliana GN=EMB2750 PE=2 SV=1	GO:0004519(endonuclease activity);GO:0005739(mitochondrion);GO:0009451(RNA modification);GO:0009507(chloroplast);GO:0009553(embryo sac development);GO:0009555(pollen development);GO:0009793(embryo development ending in seed dormancy);GO:0019843(rRNA binding);GO:0048868(pollen tube development)	ENOG410Z7Z7(Pentatricopeptide repeat-containing protein)	-	-	-	-	W9RIY7.1 PF13041.4;PPR_2;	1.21	2.9	-1.17396	down	0.000627583	0.0325969
TRINITY_DN23766_c4_g2	Peptidyl-prolyl cis-trans isomerase, FKBP-type [Trema orientale]	FKBP53	Peptidyl-prolyl cis-trans isomerase FKBP53 OS=Arabidopsis thaliana GN=FKBP53 PE=1 SV=1	GO:0003755(peptidyl-prolyl cis-trans isomerase activity);GO:0005528(FK506 binding);GO:0005789(endoplasmic reticulum membrane);GO:0061077(chaperone-mediated protein folding)	COG0545(Peptidyl-prolyl cis-trans isomerase)	NA	NA	NA	NA(NA)	A0A0K9P1Y7.1 PF03066.13;Nucleoplasmin;	1.55	3.31	-1.03105	down	0.000634612	0.0327729
TRINITY_DN23251_c0_g1	hypothetical protein L484_025836 [Morus notabilis]	-	-	-	-	-	-	-	-	-	3.78	8.34	-1.03105	down	0.000634612	0.0327729
TRINITY_DN16917_c0_g3	PREDICTED: protein FAR1-RELATED SEQUENCE 11 [Gossypium hirsutum]	FRS11	Protein FAR1-RELATED SEQUENCE 11 OS=Arabidopsis thaliana GN=FRS11 PE=2 SV=1	GO:0005515(protein binding);GO:0005634(nucleus);GO:0006355(regulation of transcription, DNA-templated);GO:0008270(zinc ion binding);GO:0009639(response to red or far red light)	ENOG410YDZ2(protein FAR1-RELATED SEQUENCE)	NA	NA	NA	NA(NA)	A0A061GZJ8.1 PF04434.15;SWIM;	1.42	3.61	-1.23421	down	0.000644633	0.0331636
TRINITY_DN22117_c0_g1	PREDICTED: putative receptor-like protein kinase At3g47110 [Juglans regia]	At3g47570	Probable LRR receptor-like serine/threonine-protein kinase At3g47570 OS=Arabidopsis thaliana GN=At3g47570 PE=2 SV=1	GO:0004674(protein serine/threonine kinase activity);GO:0005524(ATP binding);GO:0005886(plasma membrane);GO:0006468(protein phosphorylation);GO:0007169(transmembrane receptor protein tyrosine kinase signaling pathway);GO:0009507(chloroplast);GO:0016021(integral component of membrane);GO:0016301(kinase activity)	COG0515(Serine Threonine protein kinase);COG4886(leucine Rich Repeat)	NA	NA	NA	NA(NA)	I1L5B2.2 PF00069.23;Pkinase;	1	3.16	-1.35925	down	0.000658114	0.0337287
TRINITY_DN527_c0_g1	arabinosyltransferase RRA3-like [Ziziphus jujuba]	RRA3	Arabinosyltransferase RRA3 OS=Arabidopsis thaliana GN=RRA3 PE=2 SV=1	GO:0000139(Golgi membrane);GO:0005768(endosome);GO:0005794(Golgi apparatus);GO:0005802(trans-Golgi network);GO:0016021(integral component of membrane);GO:0016757(transferase activity, transferring glycosyl groups);GO:0042546(cell wall biogenesis);GO:0071555(cell wall organization);GO:0080147(root hair cell development)	ENOG410YBEW(Nucleotide-diphospho-sugar transferase)	K20783	arabinosyltransferase	EC:2.4.2.-	zju00514(Other types of O-glycan biosynthesis)	-	5.69	2.71	1.2004	up	0.000674933	0.0343301
TRINITY_DN23788_c1_g3	PREDICTED: probable aquaporin SIP2-1 [Populus euphratica]	-	-	GO:0005887(integral component of plasma membrane);GO:0009992(cellular water homeostasis);GO:0015250(water channel activity);GO:0015254(glycerol channel activity);GO:0034220(ion transmembrane transport)	COG0580(Channel that permits osmotically driven movement of water in both directions. It is involved in the osmoregulation and in the maintenance of cell turgor during volume expansion in rapidly growing cells. It mediates rapid entry or exit of water in response to abrupt changes in osmolarity (By similarity))	NA	NA	NA	NA(NA)	A0A061EVN1.1 PF00230.18;MIP;	10.75	5.69	1.25105	up	0.00068116	0.0345187
TRINITY_DN19321_c0_g6	hypothetical protein JCGZ_04743 [Jatropha curcas]	MED23	Mediator of RNA polymerase II transcription subunit 23 OS=Arabidopsis thaliana GN=MED23 PE=1 SV=1	GO:0003674(molecular_function);GO:0005634(nucleus)	ENOG410ZH5R(Mediator complex subunit 23)	NA	NA	NA	NA(NA)	-	0.98	2.3	-1.15429	down	0.000681198	0.0345187
TRINITY_DN16779_c0_g2	hypothetical protein PanWU01x14_245670 [Parasponia andersonii]	-	-	-	ENOG410YCVJ(expressed protein)	-	-	-	-	-	1.17	3.32	-1.36984	down	0.000693457	0.0349125
TRINITY_DN23029_c3_g1	nucleotidyl transferase [Parasponia andersonii]	-	-	-	COG5260(domain) containing)	-	-	-	-	-	23.85	25.34	-1.0394	down	0.00069414	0.0349125
TRINITY_DN6043_c0_g2	probable E3 ubiquitin-protein ligase RHC1A [Morus notabilis]	RHC1A	Probable E3 ubiquitin-protein ligase RHC1A OS=Arabidopsis thaliana GN=RHC1A PE=2 SV=1	GO:0000209(protein polyubiquitination);GO:0043161(proteasome-mediated ubiquitin-dependent protein catabolic process);GO:0061630(ubiquitin protein ligase activity)	ENOG41121N2(zinc ion binding)	NA	NA	NA	NA(NA)	I1JIT5.1 PF13639.4;zf-RING_2;	1.05	2.43	-1.13485	down	0.000696347	0.0349584
TRINITY_DN26956_c0_g1	Ribosomal protein L34 [Corchorus capsularis]	RPL34	50S ribosomal protein L34, chloroplastic OS=Arabidopsis thaliana GN=RPL34 PE=2 SV=1	GO:0003735(structural constituent of ribosome);GO:0005840(ribosome);GO:0006412(translation);GO:0009507(chloroplast);GO:0019843(rRNA binding);GO:0042254(ribosome biogenesis)	ENOG410Y1JV(ribosomal protein l34)	K02914	large subunit ribosomal protein L34	-	gra03010(Ribosome)	D7TJJ7.1 PF00468.15;Ribosomal_L34;	22.91	12.28	1.07611	up	0.000724463	0.0359688
TRINITY_DN26032_c0_g1	uncharacterized protein LOC112094100 [Morus notabilis]	-	-	GO:0003674(molecular_function);GO:0005739(mitochondrion);GO:0048367(shoot system development)	ENOG410ZD85(DVL family)	-	-	-	-	-	3.48	10.39	-1.38125	down	0.000730758	0.0361661
TRINITY_DN25465_c0_g1	aquaporin PIP2-1 [Morus notabilis]	PIP2-5	Probable aquaporin PIP2-5 OS=Arabidopsis thaliana GN=PIP2-5 PE=1 SV=1	GO:0005773(vacuole);GO:0005887(integral component of plasma membrane);GO:0009506(plasmodesma);GO:0009992(cellular water homeostasis);GO:0015250(water channel activity);GO:0015254(glycerol channel activity);GO:0034220(ion transmembrane transport)	COG0580(Channel that permits osmotically driven movement of water in both directions. It is involved in the osmoregulation and in the maintenance of cell turgor during volume expansion in rapidly growing cells. It mediates rapid entry or exit of water in response to abrupt changes in osmolarity (By similarity))	NA	NA	NA	NA(NA)	W9S2U7.1 PF00230.18;MIP;	7.53	17.17	-1.02884	down	0.000732818	0.036184
TRINITY_DN21662_c6_g5	uncharacterized protein A4U43_C08F34530 [Asparagus officinalis]	RS2Z32	Serine/arginine-rich splicing factor RS2Z32 OS=Arabidopsis thaliana GN=RS2Z32 PE=1 SV=1	GO:0000245(spliceosomal complex assembly);GO:0000398(mRNA splicing, via spliceosome);GO:0003676(nucleic acid binding);GO:0005515(protein binding);GO:0005634(nucleus);GO:0005681(spliceosomal complex);GO:0005829(cytosol);GO:0008270(zinc ion binding);GO:0008380(RNA splicing);GO:0016607(nuclear speck)	ENOG4111N8Y(serine arginine-rich splicing factor)	K12896	splicing factor, arginine/serine-rich 7	-	sly03040(Spliceosome)	-	2.53	6.84	-1.29521	down	0.000756638	0.037292
TRINITY_DN22453_c0_g4	Serine carboxypeptidase-like [Parasponia andersonii]	CXP;2-3	Serine carboxypeptidase II-3 OS=Hordeum vulgare GN=CXP;2-3 PE=2 SV=1	GO:0004185(serine-type carboxypeptidase activity);GO:0051603(proteolysis involved in cellular protein catabolic process)	COG2939(carboxy-peptidase)	NA	NA	NA	NA(NA)	F6H1D7.1 PF00450.20;Peptidase_S10;	4.79	2.32	1.13796	up	0.000760136	0.0373962
TRINITY_DN19779_c0_g1	AP2/ERF transcription factor [Parasponia andersonii]	ERF2	Ethylene-responsive transcription factor 2 OS=Nicotiana tabacum GN=ERF2 PE=2 SV=1	GO:0003677(DNA binding);GO:0003700(DNA binding transcription factor activity);GO:0005634(nucleus);GO:0005643(nuclear pore);GO:0006351(transcription, DNA-templated);GO:0006355(regulation of transcription, DNA-templated);GO:0006952(defense response);GO:0009873(ethylene-activated signaling pathway);GO:0010087(phloem or xylem histogenesis);GO:0010200(response to chitin);GO:0045893(positive regulation…	ENOG410YJV7(Transcription factor)	NA	NA	NA	NA(NA)	A0A0D2N3K9.1 PF00847.18;AP2;	1.97	0.81	1.35608	up	0.000800376	0.0388103
TRINITY_DN23549_c2_g3	-	-	-	-	-	-	-	-	-	-	3.84	11.92	-1.32636	down	0.000800376	0.0388103
TRINITY_DN14916_c0_g1	hypothetical protein PanWU01x14_179370 [Parasponia andersonii]	-	-	-	ENOG4111EDE(NA)	-	-	-	-	-	9.64	4.53	1.28201	up	0.000807467	0.0389608
TRINITY_DN19392_c2_g1	uncharacterized protein LOC21401357 isoform X1 [Morus notabilis]	-	-	GO:0008422(beta-glucosidase activity);GO:0009651(response to salt stress);GO:0009725(response to hormone);GO:0019762(glucosinolate catabolic process)	ENOG410YQWH(NA)	-	-	-	-	-	3.41	5.27	-1.00155	down	0.000807916	0.0389608
TRINITY_DN11869_c1_g2	protein RETICULATA-RELATED 1, chloroplastic [Morus notabilis]	-	-	-	-	-	-	-	-	-	7.54	16.95	-1.0094	down	0.000809627	0.0389608
TRINITY_DN22870_c2_g8	Thiamine phosphate synthase [Parasponia andersonii]	FZL	Probable transmembrane GTPase FZO-like, chloroplastic OS=Arabidopsis thaliana GN=FZL PE=1 SV=1	GO:0003824(catalytic activity);GO:0005525(GTP binding);GO:0009507(chloroplast);GO:0009535(chloroplast thylakoid membrane);GO:0009706(chloroplast inner membrane);GO:0009707(chloroplast outer membrane);GO:0010027(thylakoid membrane organization);GO:0010228(vegetative to reproductive phase transition of meristem);GO:0016021(integral component of membrane);GO:0016787(hydrolase activity);GO:0031969(ch…	COG0699(Dynamin family)	-	-	-	-	D7TPB4.1 PF02581.15;TMP-TENI;	3.7	1.91	1.04284	up	0.000809676	0.0389608
TRINITY_DN1740_c0_g1	hypothetical protein COLO4_06548 [Corchorus olitorius]	At3g28580	AAA-ATPase At3g28580 OS=Arabidopsis thaliana GN=At3g28580 PE=2 SV=1	GO:0000304(response to singlet oxygen);GO:0005524(ATP binding);GO:0005783(endoplasmic reticulum);GO:0005886(plasma membrane);GO:0009737(response to abscisic acid);GO:0016021(integral component of membrane);GO:0016787(hydrolase activity);GO:0016887(ATPase activity)	COG0465(Acts as a processive, ATP-dependent zinc metallopeptidase for both cytoplasmic and membrane proteins. Plays a role in the quality control of integral membrane proteins (By similarity))	NA	NA	NA	NA(NA)	M5WCT0.1 PF00004.27;AAA;	1.18	2.45	-1.00043	down	0.000847662	0.0403072
TRINITY_DN18437_c0_g3	F-box domain containing protein [Trema orientale]	EBF1	EIN3-binding F-box protein 1 OS=Arabidopsis thaliana GN=EBF1 PE=1 SV=1	GO:0004842(ubiquitin-protein transferase activity);GO:0005515(protein binding);GO:0005634(nucleus);GO:0006511(ubiquitin-dependent protein catabolic process);GO:0009723(response to ethylene);GO:0009873(ethylene-activated signaling pathway);GO:0010105(negative regulation of ethylene-activated signaling pathway);GO:0016567(protein ubiquitination)	ENOG410ZPKV(EIN3-binding F-box protein)	K14515	EIN3-binding F-box protein	-	pxb04016(MAPK signaling pathway - plant);pxb04075(Plant hormone signal transduction)	B9IMY8.1 PF00646.31;F-box;	1.21	3.51	-1.42158	down	0.000854382	0.0404857
TRINITY_DN18554_c0_g2	Zinc finger, C2H [Trema orientale]	-	-	GO:0003676(nucleic acid binding);GO:0008150(biological_process);GO:0008270(zinc ion binding);GO:0016021(integral component of membrane);GO:0043565(sequence-specific DNA binding)	ENOG4111M6J(zinc finger)	-	-	-	-	-	4.26	6.7	-1.25958	down	0.000855913	0.0404857
TRINITY_DN21233_c0_g3	-	-	-	-	-	-	-	-	-	-	10.17	4.68	1.29367	up	0.000855913	0.0404857
TRINITY_DN4676_c0_g1	Transmembrane protein [Trema orientale]	UVR8	Ultraviolet-B receptor UVR8 OS=Arabidopsis thaliana GN=UVR8 PE=1 SV=1	GO:0005509(calcium ion binding);GO:0005544(calcium-dependent phospholipid binding);GO:0005886(plasma membrane)	COG5184(regulator of chromosome condensation)	K10615	E3 ubiquitin-protein ligase HERC4	EC:2.3.2.26	atr04120(Ubiquitin mediated proteolysis)	A0A061F1J7.1 PF00415.16;RCC1;	1.42	3.01	-1.00728	down	0.000893726	0.0417882
TRINITY_DN18894_c0_g2	Organic solute transporter subunit alpha/Transmembrane protein [Parasponia andersonii]	-	-	GO:0005215(transporter activity);GO:0006810(transport);GO:0016021(integral component of membrane)	ENOG410XQ3V(transmembrane protein 184B)	-	-	-	-	-	3.96	1.99	1.08788	up	0.000894278	0.0417882
TRINITY_DN19853_c0_g5	LMBR1 domain-containing protein 2 homolog A [Morus notabilis]	-	-	GO:0003674(molecular_function);GO:0008150(biological_process);GO:0009507(chloroplast);GO:0016021(integral component of membrane)	ENOG410XR8P(LMBR1 domain containing 2)	-	-	-	-	-	4.2	2.12	1.06999	up	0.000940112	0.0435853
TRINITY_DN23874_c2_g9	-	-	-	-	-	-	-	-	-	-	30.23	15.88	1.06908	up	0.000946542	0.0437011
TRINITY_DN214_c0_g1	Protein phosphatase [Trema orientale]	At4g03415	Probable protein phosphatase 2C 52 OS=Arabidopsis thaliana GN=At4g03415 PE=2 SV=1	GO:0004721(phosphoprotein phosphatase activity);GO:0004722(protein serine/threonine phosphatase activity);GO:0005634(nucleus);GO:0005886(plasma membrane);GO:0006470(protein dephosphorylation);GO:0046872(metal ion binding)	COG0631(Phosphatase)	NA	NA	NA	NA(NA)	A0A0D2VYW5.1 PF00481.19;PP2C;	0.93	2.55	-1.35577	down	0.000949785	0.043776
TRINITY_DN22616_c2_g7	probable methyltransferase PMT3 [Morus notabilis]	At1g04430	Probable methyltransferase PMT8 OS=Arabidopsis thaliana GN=At1g04430 PE=2 SV=1	GO:0005768(endosome);GO:0005774(vacuolar membrane);GO:0005802(trans-Golgi network);GO:0008757(S-adenosylmethionine-dependent methyltransferase activity);GO:0032259(methylation)	ENOG410YDXK(Methyltransferase)	NA	NA	NA	NA(NA)	W9S078.1 PF03141.14;Methyltransf_29;	0.5	1.13	-1.12297	down	0.000987517	0.0449063
TRINITY_DN3882_c0_g1	-	-	-	-	-	-	-	-	-	-	29.29	15.33	1.07184	up	0.000999787	0.0452095
TRINITY_DN22448_c0_g1	tRNA-guanine(15) transglycosylase-like [Trema orientale]	AGAP005542	Queuine tRNA-ribosyltransferase accessory subunit 2 OS=Anopheles gambiae GN=AGAP005542 PE=3 SV=3	GO:0005737(cytoplasm);GO:0008479(queuine tRNA-ribosyltransferase activity);GO:0008616(queuosine biosynthetic process)	COG0343(Exchanges the guanine residue with 7-aminomethyl-7- deazaguanine in tRNAs with GU(N) anticodons (tRNA-Asp, -Asn, -His and -Tyr). After this exchange, a cyclopentendiol moiety is attached to the 7-aminomethyl group of 7-deazaguanine, resulting in the hypermodified nucleoside queuosine (Q) (7-(((4,5-cis- dihydroxy-2-cyclopenten-1-yl)amino)methyl)-7-deazaguanosine) (By similarity))	NA	NA	NA	NA(NA)	W9RC06.1 PF01702.16;TGT;	5.25	2.68	1.07184	up	0.000999787	0.0452095
TRINITY_DN22742_c0_g13	phosphatidylinositol 4-kinase beta 2 isoform X1 [Arabidopsis lyrata subsp. lyrata]	PI4KB1	Phosphatidylinositol 4-kinase beta 1 OS=Arabidopsis thaliana GN=PI4KB1 PE=1 SV=1	GO:0004430(1-phosphatidylinositol 4-kinase activity);GO:0005515(protein binding);GO:0005634(nucleus);GO:0005794(Golgi apparatus);GO:0005829(cytosol);GO:0005886(plasma membrane);GO:0006661(phosphatidylinositol biosynthetic process);GO:0009507(chloroplast);GO:0009860(pollen tube growth);GO:0016020(membrane);GO:0016301(kinase activity);GO:0017137(Rab GTPase binding);GO:0030659(cytoplasmic vesicle me…	ENOG410XPH3(phosphatidylinositol 4-kinase)	K19801	phosphatidylinositol 4-kinase B	EC:2.7.1.67	aly00562(Inositol phosphate metabolism);aly04070(Phosphatidylinositol signaling system)	R0H536.1 PF00454.25;PI3_PI4_kinase;	2.9	1.16	1.4031	up	0.00100613	0.0452155
TRINITY_DN10920_c0_g1	hypothetical protein GLYMA_19G126700 [Glycine max]	PPD6	PsbP domain-containing protein 6, chloroplastic OS=Arabidopsis thaliana GN=PPD6 PE=1 SV=1	GO:0005509(calcium ion binding);GO:0005515(protein binding);GO:0009507(chloroplast);GO:0009534(chloroplast thylakoid);GO:0009543(chloroplast thylakoid lumen);GO:0009570(chloroplast stroma);GO:0009579(thylakoid);GO:0009654(photosystem II oxygen evolving complex);GO:0015979(photosynthesis);GO:0019898(extrinsic component of membrane);GO:0031977(thylakoid lumen)	ENOG411207S(PsbP domain-containing protein 6)	NA	NA	NA	NA(NA)	A0A096RLA3.1 PF01789.14;PsbP;	3.12	1.25	1.4031	up	0.00100613	0.0452155
TRINITY_DN16088_c0_g2	uncharacterized protein LOC21387931 isoform X2 [Morus notabilis]	-	-	GO:0005634(nucleus);GO:0008150(biological_process);GO:0016874(ligase activity)	ENOG410YCWJ(expressed protein)	K01191	alpha-mannosidase	EC:3.2.1.24	pxb00511(Other glycan degradation)	W9RSF6.1 PF07800.10;DUF1644;	1.11	0.43	1.4031	up	0.00100613	0.0452155
TRINITY_DN23713_c3_g1	-	-	-	-	-	-	-	-	-	-	9.64	18	-1.02273	down	0.00105412	0.0469042
TRINITY_DN22586_c0_g7	Aspartic peptidase [Parasponia andersonii]	-	Aspartic proteinase OS=Cucurbita pepo PE=2 SV=1	GO:0005783(endoplasmic reticulum)	ENOG410XNV7(aspartic)	NA	NA	NA	NA(NA)	A0A067GI16.1 PF00026.21;Asp;	1.32	2.84	-1.03367	down	0.00105701	0.0469551
TRINITY_DN26761_c0_g1	photosystem II 47 kDa protein (chloroplast) [Hemiptelea davidii]	psbB	Photosystem II CP47 reaction center protein OS=Vitis vinifera GN=psbB PE=3 SV=1	GO:0009536(plastid)	ENOG410XQ0W(Photosystem II)	K02704	photosystem II CP47 chlorophyll apoprotein	-	vvi00195(Photosynthesis)	C5XLE8.1 PF00421.17;PSII;	7.12	2.96	1.4243	up	0.00106592	0.0472732
TRINITY_DN1088_c0_g1	RPM1-interacting protein 4 [Ricinus communis]	RIN4	RPM1-interacting protein 4 OS=Arabidopsis thaliana GN=RIN4 PE=1 SV=1	GO:0002237(response to molecule of bacterial origin);GO:0005515(protein binding);GO:0005634(nucleus);GO:0005886(plasma membrane);GO:0006468(protein phosphorylation);GO:0009626(plant-type hypersensitive response);GO:0009816(defense response to bacterium, incompatible interaction);GO:0010204(defense response signaling pathway, resistance gene-independent);GO:0012505(endomembrane system);GO:0016020(…	ENOG410YR29(RPM1-interacting protein)	K13456	RPM1-interacting protein 4	-	rcu04626(Plant-pathogen interaction)	V7AKN6.1 PF05627.9;AvrRpt-cleavage;	25.87	9.86	1.27295	up	0.00108016	0.0476339
TRINITY_DN24748_c0_g1	protein ENHANCED DISEASE RESISTANCE 2-like [Morus notabilis]	EDR2L	Protein ENHANCED DISEASE RESISTANCE 2-like OS=Arabidopsis thaliana GN=EDR2L PE=2 SV=1	GO:0003674(molecular_function);GO:0005634(nucleus);GO:0008150(biological_process)	ENOG410XQC9(Protein of unknown function (DUF1336))	-	-	-	-	W9S9Y9.1 PF07059.10;DUF1336;	2.42	1.15	1.17264	up	0.00108111	0.0476339

## Sheet: CDT-3d vs CK
Gene_ID	Annotation	Name	swissprot_description	GO_Term	NOG	KOEntry	KODescription	EC	KEGG_Pathway	Pfam_description	CDT_3d_TPM	CK_TPM	log2FC	regulation	pvalue	FDR
TRINITY_DN22973_c1_g2	PREDICTED: protein EXORDIUM-like [Fragaria vesca subsp. vesca]	EXO	Protein EXORDIUM OS=Arabidopsis thaliana GN=EXO PE=2 SV=1	GO:0003674(molecular_function);GO:0005576(extracellular region);GO:0005615(extracellular space);GO:0005618(cell wall);GO:0005794(Golgi apparatus);GO:0005829(cytosol);GO:0009505(plant-type cell wall);GO:0009741(response to brassinosteroid);GO:0048046(apoplast)	ENOG41107QF(phosphate-induced protein 1 conserved region domain containing protein, expressed)	K14299	nucleoporin SEH1	-	mdm03013(RNA transport)	B9RJM7.1 PF04674.10;Phi_1;	125.98	0.68	7.21935	up	2.24771e-120	6.09106e-116
TRINITY_DN22973_c1_g4	PREDICTED: protein EXORDIUM-like [Juglans regia]	EXO	Protein EXORDIUM OS=Arabidopsis thaliana GN=EXO PE=2 SV=1	GO:0003674(molecular_function);GO:0005576(extracellular region);GO:0005615(extracellular space);GO:0005618(cell wall);GO:0005794(Golgi apparatus);GO:0005829(cytosol);GO:0009505(plant-type cell wall);GO:0009741(response to brassinosteroid);GO:0048046(apoplast)	ENOG410YFUT(Phi-1 protein)	-	-	-	-	W9R7W8.1 PF04674.10;Phi_1;	241.61	1.39	7.14034	up	5.7586e-120	7.80262e-116
TRINITY_DN24024_c0_g1	Xyloglucan endotransglucosylase/hydrolase [Trema orientale]	XTH23	Probable xyloglucan endotransglucosylase/hydrolase protein 23 OS=Arabidopsis thaliana GN=XTH23 PE=2 SV=1	GO:0004553(hydrolase activity, hydrolyzing O-glycosyl compounds);GO:0005576(extracellular region);GO:0005618(cell wall);GO:0005794(Golgi apparatus);GO:0010411(xyloglucan metabolic process);GO:0016762(xyloglucan:xyloglucosyl transferase activity);GO:0016798(hydrolase activity, acting on glycosyl bonds);GO:0042546(cell wall biogenesis);GO:0048046(apoplast);GO:0071555(cell wall organization)	COG2273(hydrolase family 16)	K14504	xyloglucan:xyloglucosyl transferase TCH4	EC:2.4.1.207	zju04075(Plant hormone signal transduction)	V7CBQ5.1 PF00722.19;Glyco_hydro_16;	260.49	3.65	6.46161	up	2.0224e-107	1.82683e-103
TRINITY_DN8532_c0_g1	putative wound-induced protein, partial [Prunus dulcis]	-	-	GO:0003674(molecular_function);GO:0005634(nucleus);GO:0009611(response to wounding)	ENOG410YZKG(wound induced protein)	-	-	-	-	M5WMN0.1 PF12609.6;DUF3774;	440.32	3.57	6.71973	up	3.46142e-105	2.34503e-101
TRINITY_DN14151_c0_g2	PREDICTED: calcium-binding protein PBP1-like [Prunus mume]	PBP1	Calcium-binding protein PBP1 OS=Arabidopsis thaliana GN=PBP1 PE=1 SV=1	GO:0005509(calcium ion binding)	COG5126(Calcium-binding protein)	K10840	centrin-2	-	zju03420(Nucleotide excision repair)	M5WVS2.1 PF13833.4;EF-hand_8;	643.3	11.07	5.7785	up	7.97322e-88	4.32132e-84
TRINITY_DN23875_c0_g2	NAC domain containing protein [Parasponia andersonii]	NAC081	Protein ATAF2 OS=Arabidopsis thaliana GN=NAC081 PE=1 SV=1	GO:0003677(DNA binding);GO:0005515(protein binding);GO:0005634(nucleus);GO:0006351(transcription, DNA-templated);GO:0007275(multicellular organism development);GO:0008361(regulation of cell size);GO:0009416(response to light stimulus);GO:0009611(response to wounding);GO:0009620(response to fungus);GO:0009744(response to sucrose);GO:0009751(response to salicylic acid);GO:0009753(response to jasmon…	ENOG410YE96(Nac domain-containing protein)	-	-	-	-	W9R0J7.1 PF02365.13;NAM;	130.28	3.64	5.68019	up	1.39423e-84	6.29702e-81
TRINITY_DN22336_c4_g2	hypothetical protein BevumaM_p019 (mitochondrion) [Beta vulgaris subsp. maritima]	COX1	Cytochrome c oxidase subunit 1 OS=Arabidopsis thaliana GN=COX1 PE=3 SV=1	GO:0005739(mitochondrion)	COG0843(Cytochrome C oxidase subunit I)	K02256	cytochrome c oxidase subunit 1	EC:1.9.3.1	ath00190(Oxidative phosphorylation)	Q0P3F1.1 PF00115.18;COX1;	0.88	25.41	-5.14536	down	2.91466e-78	1.12835e-74
TRINITY_DN20303_c1_g1	GATA transcription factor [Trema orientale]	GATA8	GATA transcription factor 8 OS=Arabidopsis thaliana GN=GATA8 PE=2 SV=1	GO:0000977(RNA polymerase II regulatory region sequence-specific DNA binding);GO:0001085(RNA polymerase II transcription factor binding);GO:0001228(transcriptional activator activity, RNA polymerase II transcription regulatory region sequence-specific DNA binding);GO:0003682(chromatin binding);GO:0005634(nucleus);GO:0005667(transcription factor complex);GO:0030154(cell differentiation)	COG5641(Transcription factor)	NA	NA	NA	NA(NA)	A0A061FP83.1 PF00320.25;GATA;	41.38	1.15	4.86741	up	1.0453e-74	3.54083e-71
TRINITY_DN14008_c0_g2	Cytochrome P450 [Trema orientale]	CYP707A1	Abscisic acid 8'-hydroxylase 1 OS=Arabidopsis thaliana GN=CYP707A1 PE=2 SV=1	GO:0007275(multicellular organism development);GO:0009687(abscisic acid metabolic process);GO:0010268(brassinosteroid homeostasis);GO:0010295((+)-abscisic acid 8'-hydroxylase activity);GO:0016125(sterol metabolic process);GO:0016132(brassinosteroid biosynthetic process)	COG2124(Cytochrome p450)	K09843	(+)-abscisic acid 8'-hydroxylase	EC:1.14.13.93	cit00906(Carotenoid biosynthesis)	V4UWN0.1 PF00067.20;p450;	22.36	0.4	5.53714	up	4.29887e-73	1.29439e-69
TRINITY_DN23594_c2_g5	PREDICTED: probable indole-3-acetic acid-amido synthetase GH3.1 [Malus domestica]	GH3.2	Probable indole-3-acetic acid-amido synthetase GH3.2 OS=Oryza sativa subsp. japonica GN=GH3.2 PE=2 SV=1	GO:0009416(response to light stimulus);GO:0009733(response to auxin)	ENOG410XQH0(Indole-3-acetic acid-amido synthetase)	K14487	auxin responsive GH3 gene family	-	mdm04075(Plant hormone signal transduction)	M5W865.1 PF03321.11;GH3;	0.71	22.01	-5.23089	down	1.08472e-72	2.93949e-69
TRINITY_DN23251_c2_g3	ribosomal protein S3 [Citrullus lanatus]	YRPS3	Ribosomal protein S3, mitochondrial OS=Petunia hybrida GN=YRPS3 PE=2 SV=1	GO:0003735(structural constituent of ribosome);GO:0005739(mitochondrion);GO:0022627(cytosolic small ribosomal subunit)	COG0092(Binds the lower part of the 30S subunit head. Binds mRNA in the 70S ribosome, positioning it for translation (By similarity))	K02982	small subunit ribosomal protein S3	-	nnu03010(Ribosome)	M1FN38.1 PF00252.16;Ribosomal_L16;	1.18	20.58	-4.42423	down	4.97176e-69	1.22482e-65
TRINITY_DN14008_c0_g1	abscisic acid 8'-hydroxylase 1-like [Hevea brasiliensis]	CYP707A1	Abscisic acid 8'-hydroxylase 1 OS=Arabidopsis thaliana GN=CYP707A1 PE=2 SV=1	GO:0007275(multicellular organism development);GO:0009687(abscisic acid metabolic process);GO:0010268(brassinosteroid homeostasis);GO:0010295((+)-abscisic acid 8'-hydroxylase activity);GO:0016125(sterol metabolic process);GO:0016132(brassinosteroid biosynthetic process)	COG2124(Cytochrome p450)	K09843	(+)-abscisic acid 8'-hydroxylase	EC:1.14.13.93	hbr00906(Carotenoid biosynthesis)	V4UWN0.1 PF00067.20;p450;	41.91	1.46	4.53407	up	1.44608e-68	3.26562e-65
TRINITY_DN6026_c0_g2	NADH dehydrogenase subunit 6 [Brassica napus]	ND6	NADH-ubiquinone oxidoreductase chain 6 OS=Arabidopsis thaliana GN=ND6 PE=2 SV=1	GO:0005739(mitochondrion)	COG0839(NADH dehydrogenase subunit j)	K03884	NADH-ubiquinone oxidoreductase chain 6	EC:1.6.5.3	bna00190(Oxidative phosphorylation)	K3Z2L2.1 PF00499.18;Oxidored_q3;	0.63	18.57	-5.16614	down	6.42378e-65	1.33906e-61
TRINITY_DN19892_c0_g2	hypothetical protein CK203_013397 [Vitis vinifera]	-	-	-	-	-	-	-	-	-	37.15	1.23	4.62154	up	1.26058e-63	2.30817e-60
TRINITY_DN22839_c0_g1	cationic peroxidase 2-like [Quercus suber]	PNC2	Cationic peroxidase 2 OS=Arachis hypogaea GN=PNC2 PE=2 SV=1	GO:0004601(peroxidase activity);GO:0009505(plant-type cell wall);GO:0009664(plant-type cell wall organization)	ENOG4111ADF(Cationic peroxidase)	K00430	peroxidase	EC:1.11.1.7	tcc00940(Phenylpropanoid biosynthesis)	A0A061E1J9.1 PF00141.21;peroxidase;	24.09	0.46	5.3871	up	1.28017e-63	2.30817e-60
TRINITY_DN23401_c1_g1	hypothetical protein L484_016856 [Morus notabilis]	-	-	-	-	-	-	-	-	-	89.89	2.32	5.00122	up	1.36281e-63	2.30817e-60
TRINITY_DN11523_c1_g1	unknown [Lotus japonicus]	CCMC	Putative cytochrome c biosynthesis ccmC-like mitochondrial protein OS=Arabidopsis thaliana GN=CCMC PE=2 SV=4	GO:0005739(mitochondrion);GO:0005886(plasma membrane);GO:0015886(heme transport);GO:0055114(oxidation-reduction process)	COG0755(cytochrome c)	K00430	peroxidase	EC:1.11.1.7	rcu00940(Phenylpropanoid biosynthesis)	P92527.4 PF01578.18;Cytochrom_C_asm;	0.82	15.46	-4.53787	down	1.52405e-63	2.42943e-60
TRINITY_DN5647_c0_g2	protein ALP1-like [Prunus yedoensis var. nudiflora]	At3g55350	Protein ALP1-like OS=Arabidopsis thaliana GN=At3g55350 PE=2 SV=1	GO:0005634(nucleus);GO:0005774(vacuolar membrane);GO:0005886(plasma membrane);GO:0009507(chloroplast);GO:0016020(membrane)	ENOG411206Y(transposon protein)	NA	NA	NA	NA(NA)	M5VPE7.1 PF13359.4;DDE_Tnp_4;	37.01	1.67	4.17481	up	4.5127e-62	6.79387e-59
TRINITY_DN23251_c2_g1	uncharacterized protein LOC111382786 [Olea europaea var. sylvestris]	ND4L	NADH-ubiquinone oxidoreductase chain 4L OS=Arabidopsis thaliana GN=ND4L PE=2 SV=2	GO:0005739(mitochondrion);GO:0008137(NADH dehydrogenase (ubiquinone) activity);GO:0030964(NADH dehydrogenase complex);GO:0045272(plasma membrane respiratory chain complex I)	COG0713(NDH-1 shuttles electrons from NADH, via FMN and iron- sulfur (Fe-S) centers, to quinones in the respiratory chain. The immediate electron acceptor for the enzyme in this species is believed to be ubiquinone. Couples the redox reaction to proton translocation (for every two electrons transferred, four hydrogen ions are translocated across the cytoplasmic membrane), and thus conserves the r…	K03882	NADH-ubiquinone oxidoreductase chain 4L	EC:1.6.5.3	mdm00190(Oxidative phosphorylation)	Q8HCN5.1 PF00420.22;Oxidored_q2;	0.7	13.69	-4.58508	down	7.0436e-62	1.0046e-58
TRINITY_DN22838_c1_g1	ribosomal protein S4 [Citrullus lanatus]	RPS4	Ribosomal protein S4, mitochondrial OS=Arabidopsis thaliana GN=RPS4 PE=2 SV=2	GO:0003735(structural constituent of ribosome);GO:0015935(small ribosomal subunit);GO:0019843(rRNA binding);GO:0045903(positive regulation of translational fidelity)	ENOG410YEHI(ribosomal protein S4)	K02986	small subunit ribosomal protein S4	-	nta03010(Ribosome)	U5FGW2.1 PF01479.23;S4;	1.82	24.13	-4.13458	down	3.28217e-59	4.44718e-56
TRINITY_DN23629_c0_g1	AP2/ERF transcription factor [Trema orientale]	RAP2-2	Ethylene-responsive transcription factor RAP2-2 OS=Arabidopsis thaliana GN=RAP2-2 PE=1 SV=2	GO:0001666(response to hypoxia);GO:0003677(DNA binding);GO:0003700(DNA binding transcription factor activity);GO:0005515(protein binding);GO:0005634(nucleus);GO:0006351(transcription, DNA-templated);GO:0006355(regulation of transcription, DNA-templated);GO:0009873(ethylene-activated signaling pathway);GO:0010468(regulation of gene expression)	ENOG410YR4U(Transcription factor)	NA	NA	NA	NA(NA)	A0A0K9PYL3.1 PF00847.18;AP2;	119.27	6.6	3.87607	up	8.0292e-59	1.03611e-55
TRINITY_DN22336_c1_g2	hypothetical protein BevumaM_p019 (mitochondrion) [Beta vulgaris subsp. maritima]	COX1	Cytochrome c oxidase subunit 1 OS=Beta vulgaris GN=COX1 PE=3 SV=2	GO:0005739(mitochondrion)	COG0843(Cytochrome C oxidase subunit I)	K02256	cytochrome c oxidase subunit 1	EC:1.9.3.1	bvg00190(Oxidative phosphorylation)	W5DXT5.1 PF00115.18;COX1;	1.15	27.13	-4.83194	down	1.01866e-58	1.25475e-55
TRINITY_DN23409_c1_g14	ATPase (mitochondrion) [Camellia sinensis]	ATP9	ATP synthase subunit 9, mitochondrial OS=Arabidopsis thaliana GN=ATP9 PE=2 SV=2	GO:0005739(mitochondrion);GO:0008289(lipid binding);GO:0015078(proton transmembrane transporter activity);GO:0015986(ATP synthesis coupled proton transport);GO:0015991(ATP hydrolysis coupled proton transport);GO:0016021(integral component of membrane);GO:0016887(ATPase activity);GO:0045263(proton-transporting ATP synthase complex, coupling factor F(o))	ENOG41123ET(subunit 9)	K02128	F-type H+-transporting ATPase subunit c	-	ccaj00190(Oxidative phosphorylation)	P60112.2 PF00137.19;ATP-synt_C;	23.18	282.15	-3.85809	down	1.24422e-57	1.46596e-54
TRINITY_DN26071_c0_g1	hypothetical protein CISIN_1g046579mg [Citrus sinensis]	At5g07610	F-box protein At5g07610 OS=Arabidopsis thaliana GN=At5g07610 PE=2 SV=1	GO:0004842(ubiquitin-protein transferase activity);GO:0019005(SCF ubiquitin ligase complex);GO:0031146(SCF-dependent proteasomal ubiquitin-dependent protein catabolic process)	ENOG410YS8Z(F-box protein)	NA	NA	NA	NA(NA)	B9R9X5.1 PF00646.31;F-box;	19.89	0.58	4.81037	up	2.50978e-57	2.83386e-54
TRINITY_DN23379_c3_g2	hypothetical protein L484_017734 [Morus notabilis]	-	-	-	-	-	-	-	-	-	527.14	31.57	4.02817	up	6.12743e-57	6.64188e-54
TRINITY_DN13276_c1_g1	sequence-specific DNA binding transcription factor [Trema orientale]	-	-	GO:0003700(DNA binding transcription factor activity);GO:0005515(protein binding);GO:0005634(nucleus);GO:0005886(plasma membrane);GO:0006355(regulation of transcription, DNA-templated);GO:0010629(negative regulation of gene expression);GO:1900037(regulation of cellular response to hypoxia)	ENOG410YFKW(NA)	-	-	-	-	W9RKH8.1 PF13837.4;Myb_DNA-bind_4;	15.97	0.44	4.84261	up	8.80798e-56	9.18028e-53
TRINITY_DN11523_c0_g2	ATPase subunit 4 (mitochondrion) [Nelumbo nucifera]	-	ATP synthase protein MI25 OS=Triticum timopheevii PE=3 SV=1	GO:0005739(mitochondrion)	ENOG410YFZM(ATP synthase protein)	-	-	-	-	B9T9Z4.1 PF05405.12;Mt_ATP-synt_B;	0.35	9.25	-5.00957	down	1.7672e-55	1.77368e-52
TRINITY_DN22108_c0_g1	uncharacterized protein LOC105635576 [Jatropha curcas]	-	-	GO:0003674(molecular_function);GO:0005634(nucleus);GO:0008150(biological_process)	ENOG410YR2X(NA)	-	-	-	-	-	22.66	0.64	4.82287	up	2.60446e-55	2.52065e-52
TRINITY_DN2807_c0_g1	abscisic acid receptor PYL4 [Ziziphus jujuba]	PYL4	Abscisic acid receptor PYL4 OS=Arabidopsis thaliana GN=PYL4 PE=1 SV=1	GO:0004864(protein phosphatase inhibitor activity);GO:0005634(nucleus);GO:0005737(cytoplasm);GO:0009738(abscisic acid-activated signaling pathway);GO:0010427(abscisic acid binding);GO:0080163(regulation of protein serine/threonine phosphatase activity)	ENOG4111MYF(abscisic acid receptor)	K14496	abscisic acid receptor PYR/PYL family	-	zju04016(MAPK signaling pathway - plant);zju04075(Plant hormone signal transduction)	W9RE60.1 PF10604.7;Polyketide_cyc2;	22.48	0.64	4.86519	up	3.08627e-54	2.88396e-51
TRINITY_DN21740_c2_g3	Cellulose synthase [Trema orientale]	CSLD2	Cellulose synthase-like protein D2 OS=Oryza sativa subsp. indica GN=CSLD2 PE=3 SV=1	GO:0000271(polysaccharide biosynthetic process);GO:0000977(RNA polymerase II regulatory region sequence-specific DNA binding);GO:0005768(endosome);GO:0005794(Golgi apparatus);GO:0005802(trans-Golgi network);GO:0005886(plasma membrane);GO:0009409(response to cold);GO:0009832(plant-type cell wall biogenesis);GO:0016757(transferase activity, transferring glycosyl groups);GO:0016759(cellulose synthas…	COG1215(Glycosyl transferase, family 2)	NA	NA	NA	NA(NA)	W9R1Y5.1 PF03552.12;Cellulose_synt;	5.46	0.19	4.54655	up	9.14602e-54	8.2616e-51
TRINITY_DN22838_c1_g3	ribosomal protein S4 [Citrullus lanatus]	RPS4	Ribosomal protein S4, mitochondrial OS=Arabidopsis thaliana GN=RPS4 PE=2 SV=2	GO:0003735(structural constituent of ribosome);GO:0015935(small ribosomal subunit);GO:0019843(rRNA binding);GO:0045903(positive regulation of translational fidelity)	ENOG410YEHI(ribosomal protein S4)	K02986	small subunit ribosomal protein S4	-	rcu03010(Ribosome)	U5FGW2.1 PF01479.23;S4;	0.83	14.16	-4.36652	down	1.04004e-53	9.09167e-51
TRINITY_DN23409_c1_g2	hypothetical protein (mitochondrion) [Nicotiana tabacum]	RPS1	Ribosomal protein S1, mitochondrial OS=Marchantia polymorpha GN=RPS1 PE=3 SV=2	GO:0005739(mitochondrion)	ENOG410Y520((ribosomal) protein)	K02261	cytochrome c oxidase subunit 2	-	zju00190(Oxidative phosphorylation)	-	1.03	13.44	-4.00833	down	1.31412e-53	1.11285e-50
TRINITY_DN4633_c0_g2	LRR domain containing protein [Trema orientale]	LRX4	Leucine-rich repeat extensin-like protein 4 OS=Arabidopsis thaliana GN=LRX4 PE=1 SV=1	GO:0005199(structural constituent of cell wall);GO:0005576(extracellular region);GO:0005618(cell wall);GO:0009505(plant-type cell wall);GO:0009506(plasmodesma);GO:0071555(cell wall organization)	ENOG410Y973(leucine-rich repeat extensin-like protein)	-	-	-	-	A0A078HWP9.1 PF08263.10;LRRNT_2;	16.49	0.68	4.30522	up	1.56525e-53	1.28536e-50
TRINITY_DN23049_c0_g1	TGA transcription factor [Trema orientale]	DOGL2	Protein DOG1-like 2 OS=Arabidopsis thaliana GN=DOGL2 PE=3 SV=2	GO:0005634(nucleus);GO:0006351(transcription, DNA-templated);GO:0043565(sequence-specific DNA binding);GO:0080167(response to karrikin)	ENOG4111P9G(NA)	K14431	transcription factor TGA	-	pda04075(Plant hormone signal transduction)	W9R0J4.1 PF14144.4;DOG1;	49.46	2.8	3.86746	up	2.68207e-53	2.13769e-50
TRINITY_DN22773_c3_g5	ATPase subunit 1 (mitochondrion) [Humulus lupulus]	ATPA	ATP synthase subunit alpha, mitochondrial OS=Oenothera biennis GN=ATPA PE=3 SV=1	GO:0005739(mitochondrion)	COG0056(Produces ATP from ADP in the presence of a proton gradient across the membrane. The alpha chain is a regulatory subunit (By similarity))	K02132	F-type H+-transporting ATPase subunit alpha	-	nnu00190(Oxidative phosphorylation)	W5CAT7.1 PF00006.23;ATP-synt_ab;	57.08	137.19	-3.4728	down	4.21522e-53	3.26366e-50
TRINITY_DN25996_c0_g1	probable protein phosphatase 2C 25 [Morus notabilis]	At2g30020	Probable protein phosphatase 2C 25 OS=Arabidopsis thaliana GN=At2g30020 PE=1 SV=1	GO:0004722(protein serine/threonine phosphatase activity);GO:0005634(nucleus);GO:0006470(protein dephosphorylation);GO:0009536(plastid);GO:0009611(response to wounding);GO:0009620(response to fungus);GO:0009738(abscisic acid-activated signaling pathway);GO:0046872(metal ion binding);GO:0050832(defense response to fungus)	COG0631(Phosphatase)	NA	NA	NA	NA(NA)	W9RUR9.1 PF00481.19;PP2C;	26.71	1.1	4.29769	up	5.39891e-53	4.06403e-50
TRINITY_DN5300_c0_g1	probable calcium-binding protein CML25 [Morus notabilis]	CML25	Probable calcium-binding protein CML25 OS=Arabidopsis thaliana GN=CML25 PE=2 SV=1	GO:0005509(calcium ion binding)	COG5126(Calcium-binding protein)	K13448	calcium-binding protein CML	-	mcha04626(Plant-pathogen interaction)	W9SF34.1 PF13499.4;EF-hand_7;	72.43	4.04	3.88245	up	2.30017e-52	1.68466e-49
TRINITY_DN23251_c2_g2	ribosomal protein S3 (mitochondrion) [Nelumbo nucifera]	YRPS3	Ribosomal protein S3, mitochondrial OS=Petunia hybrida GN=YRPS3 PE=2 SV=1	GO:0003735(structural constituent of ribosome);GO:0005739(mitochondrion);GO:0022627(cytosolic small ribosomal subunit)	COG0092(Binds the lower part of the 30S subunit head. Binds mRNA in the 70S ribosome, positioning it for translation (By similarity))	K02982	small subunit ribosomal protein S3	-	nnu03010(Ribosome)	M1FN38.1 PF00252.16;Ribosomal_L16;	6.1	57.88	-3.54402	down	1.05503e-51	7.52376e-49
TRINITY_DN1740_c0_g2	putative mitochondrial chaperone BCS1-B [Morus notabilis]	AATP1	AAA-ATPase ASD, mitochondrial OS=Arabidopsis thaliana GN=AATP1 PE=1 SV=1	GO:0005524(ATP binding);GO:0005739(mitochondrion);GO:0005783(endoplasmic reticulum);GO:0005886(plasma membrane);GO:0009409(response to cold);GO:0009414(response to water deprivation);GO:0009651(response to salt stress);GO:0009737(response to abscisic acid);GO:0010154(fruit development);GO:0010431(seed maturation);GO:0016021(integral component of membrane);GO:0016887(ATPase activity);GO:0031966(mi…	COG0465(Acts as a processive, ATP-dependent zinc metallopeptidase for both cytoplasmic and membrane proteins. Plays a role in the quality control of integral membrane proteins (By similarity))	NA	NA	NA	NA(NA)	M5WCT0.1 PF00004.27;AAA;	30.59	1.79	3.79932	up	1.21151e-51	8.4181e-49
TRINITY_DN23409_c1_g1	ATPase (mitochondrion) [Camellia sinensis]	ATP9	ATP synthase subunit 9, mitochondrial OS=Arabidopsis thaliana GN=ATP9 PE=2 SV=2	GO:0005739(mitochondrion);GO:0008289(lipid binding);GO:0015078(proton transmembrane transporter activity);GO:0015986(ATP synthesis coupled proton transport);GO:0015991(ATP hydrolysis coupled proton transport);GO:0016021(integral component of membrane);GO:0016887(ATPase activity);GO:0045263(proton-transporting ATP synthase complex, coupling factor F(o))	ENOG41123ET(subunit 9)	K02128	F-type H+-transporting ATPase subunit c	-	ccaj00190(Oxidative phosphorylation)	P60112.2 PF00137.19;ATP-synt_C;	27.44	265.69	-3.53841	down	2.52825e-51	1.71283e-48
TRINITY_DN7373_c0_g1	LOB domain-containing protein 41 [Ziziphus jujuba]	LBD41	LOB domain-containing protein 41 OS=Arabidopsis thaliana GN=LBD41 PE=2 SV=1	GO:0005634(nucleus);GO:0006355(regulation of transcription, DNA-templated)	ENOG410YBK4(lob domain-containing protein)	-	-	-	-	A0A087HG56.1 PF03195.12;DUF260;	60.47	3.89	3.66317	up	5.78487e-51	3.82351e-48
TRINITY_DN11415_c0_g1	PREDICTED: zinc finger protein ZAT12 [Malus domestica]	ZAT12	Zinc finger protein ZAT12 OS=Arabidopsis thaliana GN=ZAT12 PE=2 SV=1	GO:0003700(DNA binding transcription factor activity);GO:0005634(nucleus);GO:0010200(response to chitin);GO:0043565(sequence-specific DNA binding);GO:0044212(transcription regulatory region DNA binding)	COG5048(Zinc finger protein)	-	-	-	-	A0A059D4T8.1 PF13912.4;zf-C2H2_6;	38.54	1.1	4.8294	up	6.29912e-51	4.06428e-48
TRINITY_DN18327_c0_g2	hypothetical protein TorRG33x02_173440 [Trema orientale]	-	-	GO:0003674(molecular_function);GO:0005634(nucleus);GO:0008150(biological_process)	ENOG410YCGU(Protein of unknown function (DUF1005))	-	-	-	-	W9QZR1.1 PF06219.10;DUF1005;	20.39	0.69	4.59577	up	4.89471e-50	3.08469e-47
TRINITY_DN19098_c0_g1	cytochrome c biogenesis FN (mitochondrion) [Ricinus communis]	-	Probable cytochrome c biosynthesis protein OS=Oenothera berteroana PE=2 SV=3	GO:0005739(mitochondrion)	COG1138(cytochrome c-type biogenesis protein)	-	-	-	-	M1FN36.1 PF01578.18;Cytochrom_C_asm;	0.47	6.7	-4.12453	down	6.3652e-50	3.92024e-47
TRINITY_DN22490_c1_g1	Wound-responsive family protein [Trema orientale]	-	-	GO:0003674(molecular_function);GO:0005634(nucleus);GO:0009611(response to wounding)	ENOG410YZKG(wound induced protein)	-	-	-	-	W9RRT7.1 PF12609.6;DUF3774;	507.05	40.29	3.54809	up	5.4626e-49	3.28957e-46
TRINITY_DN22481_c1_g5	ribosomal protein S12C [Medicago truncatula]	RPS12	Ribosomal protein S12, mitochondrial OS=Helianthus annuus GN=RPS12 PE=2 SV=1	GO:0003735(structural constituent of ribosome);GO:0005840(ribosome);GO:0006412(translation)	COG0048(Interacts with and stabilizes bases of the 16S rRNA that are involved in tRNA selection in the A site and with the mRNA backbone. Located at the interface of the 30S and 50S subunits, it traverses the body of the 30S subunit contacting proteins on the other side and probably holding the rRNA structure together. The combined cluster of proteins S8, S12 and S17 appears to hold together the …	K02950	small subunit ribosomal protein S12	-	nto03010(Ribosome)	P92532.2 PF00164.23;Ribosom_S12_S23;	3.53	50.21	-4.09057	down	1.80016e-48	1.06049e-45
TRINITY_DN22723_c0_g1	-	-	-	-	-	-	-	-	-	-	102.86	3.84	4.57312	up	2.25626e-48	1.3009e-45
TRINITY_DN19612_c0_g1	Protein phosphatase [Parasponia andersonii]	At2g30020	Probable protein phosphatase 2C 25 OS=Arabidopsis thaliana GN=At2g30020 PE=1 SV=1	GO:0004722(protein serine/threonine phosphatase activity);GO:0005634(nucleus);GO:0006470(protein dephosphorylation);GO:0009536(plastid);GO:0009611(response to wounding);GO:0009620(response to fungus);GO:0009738(abscisic acid-activated signaling pathway);GO:0046872(metal ion binding);GO:0050832(defense response to fungus)	COG0631(Phosphatase)	NA	NA	NA	NA(NA)	W9RUR9.1 PF00481.19;PP2C;	60.69	4.52	3.44838	up	3.53328e-48	1.99475e-45
TRINITY_DN23444_c1_g2	Coatomer beta subunit [Trema orientale]	PUB21	U-box domain-containing protein 21 OS=Arabidopsis thaliana GN=PUB21 PE=2 SV=1	GO:0004842(ubiquitin-protein transferase activity);GO:0005634(nucleus);GO:0010200(response to chitin);GO:0016567(protein ubiquitination)	ENOG410Y3P9(Ubox domain-containing protein)	NA	NA	NA	NA(NA)	W9RV04.1 PF04564.13;U-box;	20.25	1.35	3.92806	up	7.89816e-48	4.368e-45
TRINITY_DN19599_c1_g1	Mitochondrial brown fat uncoupling protein [Parasponia andersonii]	PUMP5	Mitochondrial uncoupling protein 5 OS=Arabidopsis thaliana GN=PUMP5 PE=2 SV=1	GO:0003735(structural constituent of ribosome);GO:0006412(translation)	ENOG410XQHU(Mitochondrial)	NA	NA	NA	NA(NA)	A0A067K0M9.1 PF00153.25;Mito_carr;	26.09	1.42	3.89778	up	8.76975e-48	4.75303e-45
TRINITY_DN21507_c0_g3	WRKY domain containing protein [Trema orientale]	WRKY40	Probable WRKY transcription factor 40 OS=Arabidopsis thaliana GN=WRKY40 PE=1 SV=1	GO:0002237(response to molecule of bacterial origin);GO:0003700(DNA binding transcription factor activity);GO:0005515(protein binding);GO:0005634(nucleus);GO:0006351(transcription, DNA-templated);GO:0006355(regulation of transcription, DNA-templated);GO:0009611(response to wounding);GO:0009751(response to salicylic acid);GO:0010200(response to chitin);GO:0031347(regulation of defense response);GO…	ENOG410YHES(WRKY transcription factor)	K18834	WRKY transcription factor 1	-	pxb04626(Plant-pathogen interaction)	A0A072UHF0.1 PF03106.13;WRKY;	23.75	0.88	4.34129	up	1.11512e-47	5.92521e-45
TRINITY_DN22588_c3_g3	Exonuclease/helicase-like [Trema orientale]	NEN3	Protein NEN3 OS=Arabidopsis thaliana GN=NEN3 PE=2 SV=1	GO:0003676(nucleic acid binding);GO:0004527(exonuclease activity);GO:0005622(intracellular);GO:0005634(nucleus);GO:0008408(3'-5' exonuclease activity);GO:0016740(transferase activity);GO:0046872(metal ion binding)	ENOG4111I48(Exonuclease)	-	-	-	-	A0A0A0LSC3.1 PF00929.22;RNase_T;	21.41	0.99	3.81854	up	5.8354e-47	3.04103e-44
TRINITY_DN22077_c0_g3	protein SRC2 [Prunus persica]	-	-	GO:0003674(molecular_function);GO:0005575(cellular_component);GO:0008150(biological_process)	ENOG410YIGG(C2 domain-containing protein)	NA	NA	NA	NA(NA)	W9R331.1 PF00168.28;C2;	100.25	6.03	3.80056	up	6.16349e-47	3.1514e-44
TRINITY_DN3801_c0_g1	abscisic acid receptor PYL4 [Ziziphus jujuba]	PYL4	Abscisic acid receptor PYL4 OS=Arabidopsis thaliana GN=PYL4 PE=1 SV=1	GO:0004864(protein phosphatase inhibitor activity);GO:0005634(nucleus);GO:0005737(cytoplasm);GO:0009738(abscisic acid-activated signaling pathway);GO:0010427(abscisic acid binding);GO:0080163(regulation of protein serine/threonine phosphatase activity)	ENOG4111MYF(abscisic acid receptor)	K14496	abscisic acid receptor PYR/PYL family	-	zju04016(MAPK signaling pathway - plant);zju04075(Plant hormone signal transduction)	W9RE60.1 PF10604.7;Polyketide_cyc2;	21.44	0.89	4.26793	up	9.88956e-47	4.96291e-44
TRINITY_DN23003_c0_g2	ribosomal protein L2 (mitochondrion) [Oryza minuta]	RPL2	60S ribosomal protein L2, mitochondrial OS=Oryza sativa GN=RPL2 PE=3 SV=1	GO:0005739(mitochondrion)	COG0090(One of the primary rRNA binding proteins. Required for association of the 30S and 50S subunits to form the 70S ribosome, for tRNA binding and peptide bond formation. It has been suggested to have peptidyltransferase activity)	K02965	small subunit ribosomal protein S19	-	nnu03010(Ribosome)	K3Z2M0.1 PF03947.16;Ribosomal_L2_C;	1.43	13.37	-3.40786	down	1.41755e-46	6.98438e-44
TRINITY_DN22919_c3_g2	hypothetical protein C5167_051002 [Papaver somniferum]	NAD7	NADH dehydrogenase [ubiquinone] iron-sulfur protein 2 OS=Arabidopsis thaliana GN=NAD7 PE=1 SV=2	GO:0005739(mitochondrion)	COG0649(NDH-1 shuttles electrons from NADH, via FMN and iron- sulfur (Fe-S) centers, to quinones in the respiratory chain. The immediate electron acceptor for the enzyme in this species is believed to be ubiquinone. Couples the redox reaction to proton translocation (for every two electrons transferred, four hydrogen ions are translocated across the cytoplasmic membrane), and thus conserves the r…	K03935	NADH dehydrogenase (ubiquinone) Fe-S protein 2	EC:1.6.5.3 1.6.99.3	bna00190(Oxidative phosphorylation)	C1KRI7.1 PF00346.17;Complex1_49kDa;	2.55	27.4	-3.30863	down	6.08309e-46	2.94367e-43
TRINITY_DN23960_c2_g11	ribosomal protein S13 (mitochondrion) [Ricinus communis]	RPS13	Ribosomal protein S13, mitochondrial OS=Nicotiana tabacum GN=RPS13 PE=3 SV=2	GO:0005739(mitochondrion);GO:0005829(cytosol);GO:0006412(translation);GO:0015935(small ribosomal subunit);GO:0042254(ribosome biogenesis)	COG0099(Located at the top of the head of the 30S subunit, it contacts several helices of the 16S rRNA. In the 70S ribosome it contacts the 23S rRNA (bridge B1a) and protein L5 of the 50S subunit (bridge B1b), connecting the 2 subunits)	K02952	small subunit ribosomal protein S13	-	rcu03010(Ribosome)	Q6R9D3.1 PF00416.20;Ribosomal_S13;	0.87	10.45	-3.88088	down	1.81578e-45	8.63261e-43
TRINITY_DN18466_c0_g1	UDP-glycosyltransferase 74G1-like [Ziziphus jujuba]	UGT74G1	UDP-glycosyltransferase 74G1 OS=Stevia rebaudiana GN=UGT74G1 PE=1 SV=1	GO:0009813(flavonoid biosynthetic process);GO:0043231(intracellular membrane-bounded organelle);GO:0052696(flavonoid glucuronidation);GO:0080043(quercetin 3-O-glucosyltransferase activity);GO:0080044(quercetin 7-O-glucosyltransferase activity)	COG1819(Transferase)	NA	NA	NA	NA(NA)	A0A067L9Z4.1 PF00201.16;UDPGT;	25.41	1.38	3.89579	up	2.57602e-45	1.20358e-42
TRINITY_DN23409_c1_g8	uncharacterized protein LOC107406162 [Ziziphus jujuba]	-	-	-	-	K02261	cytochrome c oxidase subunit 2	-	zju00190(Oxidative phosphorylation)	-	13.03	111.14	-3.39182	down	3.13339e-45	1.43918e-42
TRINITY_DN22336_c2_g1	cytochrome c oxidase subunit 1 [Citrullus lanatus]	COX1	Cytochrome c oxidase subunit 1 OS=Arabidopsis thaliana GN=COX1 PE=3 SV=1	GO:0005739(mitochondrion)	COG0843(Cytochrome C oxidase subunit I)	K02256	cytochrome c oxidase subunit 1	EC:1.9.3.1	ath00190(Oxidative phosphorylation)	Q0P3F1.1 PF00115.18;COX1;	0.81	11.41	-4.11422	down	5.31116e-45	2.39879e-42
TRINITY_DN19098_c0_g2	cytochrome c biogenesis FN (mitochondrion) [Ricinus communis]	-	Probable cytochrome c biosynthesis protein OS=Oenothera berteroana PE=2 SV=3	GO:0005739(mitochondrion)	COG1138(cytochrome c-type biogenesis protein)	-	-	-	-	M1FN36.1 PF01578.18;Cytochrom_C_asm;	0.44	5.42	-3.91565	down	1.63491e-44	7.26303e-42
TRINITY_DN2363_c1_g1	Phosphate-induced protein [Parasponia andersonii]	EXL5	Protein EXORDIUM-like 5 OS=Arabidopsis thaliana GN=EXL5 PE=2 SV=1	GO:0005576(extracellular region);GO:0005615(extracellular space);GO:0006629(lipid metabolic process);GO:0016298(lipase activity);GO:0048046(apoplast)	ENOG410Y43B(phosphate-induced protein 1 conserved region domain containing protein, expressed)	-	-	-	-	W9SMV4.1 PF04674.10;Phi_1;	36.16	1.97	3.89637	up	2.03518e-44	8.89537e-42
TRINITY_DN21582_c0_g1	Protein BPS [Parasponia andersonii]	-	-	-	ENOG4111ACI(NA)	-	-	-	-	W9RW47.1 PF03087.12;DUF241;	43.16	3.11	3.49601	up	2.87121e-44	1.23503e-41
TRINITY_DN18856_c0_g2	calcium-binding protein CP1 [Ziziphus jujuba]	-	-	GO:0005509(calcium ion binding)	COG5126(Calcium-binding protein)	K02183	calmodulin	-	zju04016(MAPK signaling pathway - plant);zju04070(Phosphatidylinositol signaling system);zju04626(Plant-pathogen interaction)	W9S3W8.1 PF13499.4;EF-hand_7;	124.76	10.51	3.28319	up	3.63107e-44	1.53748e-41
TRINITY_DN22189_c4_g1	cytochrome c oxidase subunit 2 (mitochondrion) [Gossypium hirsutum]	COX2	Cytochrome c oxidase subunit 2 OS=Arabidopsis thaliana GN=COX2 PE=1 SV=2	GO:0005739(mitochondrion)	COG1622(Subunits I and II form the functional core of the enzyme complex. Electrons originating in cytochrome c are transferred via heme a and Cu(A) to the binuclear center formed by heme a3 and Cu(B) (By similarity))	K02261	cytochrome c oxidase subunit 2	-	bvg00190(Oxidative phosphorylation)	Q02226.1 PF00116.18;COX2;	4.46	46.88	-3.65846	down	5.39014e-44	2.24719e-41
TRINITY_DN21741_c1_g7	hypothetical protein GOBAR_DD10890 [Gossypium barbadense]	-	-	-	ENOG41106QF(NA)	-	-	-	-	-	119.68	812.32	-3.0613	down	1.50566e-43	6.18211e-41
TRINITY_DN6085_c1_g1	hypothetical protein JCGZ_07227 [Jatropha curcas]	-	-	-	-	-	-	-	-	-	361.94	25.3	3.5877	up	4.01384e-43	1.62345e-40
TRINITY_DN18466_c0_g2	UDP-glucuronosyl/UDP-glucosyltransferase [Trema orientale]	UGT74E2	UDP-glycosyltransferase 74E2 OS=Arabidopsis thaliana GN=UGT74E2 PE=1 SV=1	GO:0009813(flavonoid biosynthetic process);GO:0043231(intracellular membrane-bounded organelle);GO:0052696(flavonoid glucuronidation);GO:0080043(quercetin 3-O-glucosyltransferase activity);GO:0080044(quercetin 7-O-glucosyltransferase activity)	COG1819(Transferase)	NA	NA	NA	NA(NA)	A0A067L9Z4.1 PF00201.16;UDPGT;	45.91	3.23	3.53776	up	4.24559e-43	1.69193e-40
TRINITY_DN14151_c0_g1	PREDICTED: calcium-binding protein PBP1 [Cucumis melo]	PBP1	Calcium-binding protein PBP1 OS=Arabidopsis thaliana GN=PBP1 PE=1 SV=1	GO:0005509(calcium ion binding)	COG5126(Calcium-binding protein)	K10840	centrin-2	-	zju03420(Nucleotide excision repair)	M5WVS2.1 PF13833.4;EF-hand_8;	1190.84	125.11	3.19547	up	4.78127e-43	1.87779e-40
TRINITY_DN19354_c2_g1	Protein phosphatase [Parasponia andersonii]	At4g33920	Probable protein phosphatase 2C 63 OS=Arabidopsis thaliana GN=At4g33920 PE=2 SV=1	GO:0004722(protein serine/threonine phosphatase activity);GO:0006470(protein dephosphorylation);GO:0046872(metal ion binding)	COG0631(Phosphatase)	NA	NA	NA	NA(NA)	W9RJM8.1 PF00481.19;PP2C;	15.56	0.88	3.84747	up	5.60224e-43	2.16879e-40
TRINITY_DN21741_c1_g3	hypothetical protein (mitochondrion) [Vicia faba]	-	Uncharacterized protein ORF91 OS=Phalaenopsis aphrodite subsp. formosana PE=4 SV=1	-	ENOG4111P6Q(NA)	-	-	-	-	-	57.97	396.05	-3.05654	down	5.99852e-43	2.28949e-40
TRINITY_DN22786_c0_g9	hypothetical protein L195_g003854 [Trifolium pratense]	-	-	-	-	-	-	-	-	-	0.39	6.25	-4.31067	down	7.26387e-43	2.73394e-40
TRINITY_DN20231_c1_g3	Acyl hydrolase [Trema orientale]	SAG101	Senescence-associated carboxylesterase 101 OS=Arabidopsis thaliana GN=SAG101 PE=1 SV=1	GO:0002230(positive regulation of defense response to virus by host);GO:0004806(triglyceride lipase activity);GO:0005515(protein binding);GO:0005634(nucleus);GO:0005737(cytoplasm);GO:0006629(lipid metabolic process);GO:0006952(defense response);GO:0007568(aging);GO:0009507(chloroplast);GO:0016020(membrane);GO:0016021(integral component of membrane);GO:0016042(lipid catabolic process);GO:0016787(h…	ENOG410Y5MT(senescence-associated gene 101)	K18875	enhanced disease susceptibility 1 protein	-	hbr04626(Plant-pathogen interaction)	W9SE68.1 PF01764.23;Lipase_3;	15.83	0.97	3.73737	up	9.11763e-43	3.38464e-40
TRINITY_DN21000_c0_g1	transcription factor MYB44-like [Ziziphus jujuba]	MYB44	Transcription factor MYB44 OS=Arabidopsis thaliana GN=MYB44 PE=2 SV=1	GO:0000981(RNA polymerase II transcription factor activity, sequence-specific DNA binding);GO:0001135(transcription factor activity, RNA polymerase II transcription factor recruiting);GO:0003677(DNA binding);GO:0003700(DNA binding transcription factor activity);GO:0005515(protein binding);GO:0005634(nucleus);GO:0006351(transcription, DNA-templated);GO:0006355(regulation of transcription, DNA-temp…	COG5147(Myblike DNAbinding domain containing protein)	NA	NA	NA	NA(NA)	A0A067KZQ6.1 PF13921.4;Myb_DNA-bind_6;	78.16	7.03	3.17997	up	1.33004e-42	4.87063e-40
TRINITY_DN23960_c2_g2	ribosomal protein S3 (mitochondrion) [Leucaena trichandra]	ND1	NADH-ubiquinone oxidoreductase chain 1 OS=Oenothera berteroana GN=ND1 PE=2 SV=1	GO:0005739(mitochondrion)	ENOG4112CVE(ribosomal protein s10)	K02946	small subunit ribosomal protein S10	-	spen03010(Ribosome)	Q1XGA7.1 PF00146.19;NADHdh;	2.43	21.54	-3.22689	down	2.51751e-42	9.09627e-40
TRINITY_DN22826_c3_g1	GRAM domain containing protein [Trema orientale]	At5g13200	GEM-like protein 5 OS=Arabidopsis thaliana GN=At5g13200 PE=1 SV=1	GO:0003674(molecular_function);GO:0005737(cytoplasm);GO:0009793(embryo development ending in seed dormancy);GO:0009845(seed germination);GO:0010029(regulation of seed germination);GO:0098755(maintenance of seed dormancy by absisic acid)	ENOG410YCSJ(GEM-like protein)	K03868	RING-box protein 1	EC:2.3.2.32	gmx04141(Protein processing in endoplasmic reticulum);gmx04120(Ubiquitin mediated proteolysis);gmx03420(Nucleotide excision repair)	W9RP21.1 PF02893.18;GRAM;	45.73	3.67	3.34591	up	4.10897e-42	1.46512e-39
TRINITY_DN22826_c3_g2	GRAM domain containing protein [Parasponia andersonii]	At5g13200	GEM-like protein 5 OS=Arabidopsis thaliana GN=At5g13200 PE=1 SV=1	GO:0003674(molecular_function);GO:0005737(cytoplasm);GO:0009793(embryo development ending in seed dormancy);GO:0009845(seed germination);GO:0010029(regulation of seed germination);GO:0098755(maintenance of seed dormancy by absisic acid)	ENOG410YCSJ(GEM-like protein)	K03868	RING-box protein 1	EC:2.3.2.32	gmx04141(Protein processing in endoplasmic reticulum);gmx04120(Ubiquitin mediated proteolysis);gmx03420(Nucleotide excision repair)	W9RP21.1 PF02893.18;GRAM;	118	11.23	3.09902	up	6.14635e-42	2.16312e-39
TRINITY_DN23409_c1_g11	putative mitochondrial protein [Morus notabilis]	AtMg00660	Uncharacterized mitochondrial protein AtMg00660 OS=Arabidopsis thaliana GN=AtMg00660 PE=4 SV=1	-	ENOG410YMUZ(NA)	-	-	-	-	-	1.89	15.57	-3.31581	down	6.857e-42	2.38228e-39
TRINITY_DN23461_c0_g5	Signal transduction response regulator [Trema orientale]	-	-	GO:0006979(response to oxidative stress);GO:0016020(membrane)	ENOG41117EX(NA)	-	-	-	-	W9R3T5.1 PF14559.4;TPR_19;	40.36	2.82	3.54305	up	1.00596e-41	3.4507e-39
TRINITY_DN23161_c0_g2	scopoletin glucosyltransferase [Morus notabilis]	UGT73C3	UDP-glycosyltransferase 73C3 OS=Arabidopsis thaliana GN=UGT73C3 PE=2 SV=1	GO:0009813(flavonoid biosynthetic process);GO:0043231(intracellular membrane-bounded organelle);GO:0052696(flavonoid glucuronidation);GO:0080043(quercetin 3-O-glucosyltransferase activity);GO:0080044(quercetin 7-O-glucosyltransferase activity)	COG1819(Transferase)	NA	NA	NA	NA(NA)	M5WBH2.1 PF00201.16;UDPGT;	76.19	7.75	3.17948	up	1.07955e-41	3.65684e-39
TRINITY_DN23125_c11_g1	ribosomal protein L5 (mitochondrion) [Cynomorium coccineum]	RPL5	60S ribosomal protein L5, mitochondrial OS=Arabidopsis thaliana GN=RPL5 PE=2 SV=1	GO:0003735(structural constituent of ribosome);GO:0006412(translation);GO:0015935(small ribosomal subunit)	ENOG410Y5K9(NA)	K02954	small subunit ribosomal protein S14	-	thj03010(Ribosome)	A0A096U9T0.1 PF00673.19;Ribosomal_L5_C;	1.74	15.86	-3.48179	down	1.24939e-41	4.17989e-39
TRINITY_DN6651_c0_g1	PREDICTED: probable CCR4-associated factor 1 homolog 11 [Juglans regia]	CAF1-11	Probable CCR4-associated factor 1 homolog 11 OS=Arabidopsis thaliana GN=CAF1-11 PE=2 SV=1	GO:0000175(3'-5'-exoribonuclease activity);GO:0000288(nuclear-transcribed mRNA catabolic process, deadenylation-dependent decay);GO:0030014(CCR4-NOT complex)	COG5228(Ccr4-not transcription complex, subunit)	K12581	CCR4-NOT transcription complex subunit 7/8	-	pavi03018(RNA degradation)	B9MYV0.1 PF04857.18;CAF1;	64.75	5.65	3.22619	up	2.79888e-41	9.24963e-39
TRINITY_DN21628_c1_g1	putative DNA-directed RNA polymerase (chloroplast) [Rosa chinensis]	rpoC2	DNA-directed RNA polymerase subunit beta'' OS=Morus indica GN=rpoC2 PE=3 SV=1	GO:0000428(DNA-directed RNA polymerase complex);GO:0003899(DNA-directed 5'-3' RNA polymerase activity)	COG0086(DNA-dependent RNA polymerase catalyzes the transcription of DNA into RNA using the four ribonucleoside triphosphates as substrates (By similarity))	K03046	DNA-directed RNA polymerase subunit beta'	EC:2.7.7.6	zju00230(Purine metabolism);zju00240(Pyrimidine metabolism);zju03020(RNA polymerase)	E3W0I3.1 PF04998.15;RNA_pol_Rpb1_5;	23.27	2.26	3.05859	up	3.94317e-41	1.28742e-38
TRINITY_DN18427_c0_g1	PREDICTED: 14 kDa proline-rich protein DC2.15-like [Nelumbo nucifera]	EARLI1	Lipid transfer protein EARLI 1 OS=Arabidopsis thaliana GN=EARLI1 PE=1 SV=1	GO:0006869(lipid transport);GO:0008289(lipid binding)	ENOG410ZMQE(14 kDa proline-rich protein DC2.15-like)	NA	NA	NA	NA(NA)	B9RD76.1 PF14547.4;Hydrophob_seed;	60.75	4.67	3.42298	up	4.24187e-41	1.36846e-38
TRINITY_DN22088_c0_g8	NADH dehydrogenase subunit 4 (mitochondrion) [Oryza minuta]	-	-	-	-	K03881	NADH-ubiquinone oxidoreductase chain 4	EC:1.6.5.3	hbr00190(Oxidative phosphorylation)	-	0.47	4.33	-3.49373	down	4.88977e-41	1.55892e-38
TRINITY_DN22496_c2_g2	Chorismate mutase [Trema orientale]	CM2	Chorismate mutase 2 OS=Arabidopsis thaliana GN=CM2 PE=1 SV=1	GO:0004106(chorismate mutase activity);GO:0005737(cytoplasm);GO:0005829(cytosol);GO:0009073(aromatic amino acid family biosynthetic process);GO:0009507(chloroplast);GO:0046417(chorismate metabolic process)	COG1605(Chorismate mutase)	K01850	chorismate mutase	EC:5.4.99.5	zju00400(Phenylalanine, tyrosine and tryptophan biosynthesis)	-	22.94	0.82	4.08674	up	6.97554e-41	2.19803e-38
TRINITY_DN21473_c0_g1	Vacuolar import/degradation, Vid27-related [Trema orientale]	CYPRO4	Protein CYPRO4 OS=Cynara cardunculus GN=CYPRO4 PE=2 SV=1	GO:0003674(molecular_function);GO:0005737(cytoplasm)	COG5167(vacuolar import and degradation protein)	-	-	-	-	M5W2E7.1 PF08553.8;VID27;	17.62	1.49	3.26153	up	1.30987e-40	4.08001e-38
TRINITY_DN18579_c0_g5	AAA-ATPase At2g46620 [Morus notabilis]	At2g46620	AAA-ATPase At2g46620 OS=Arabidopsis thaliana GN=At2g46620 PE=2 SV=1	GO:0005524(ATP binding);GO:0005886(plasma membrane);GO:0016887(ATPase activity)	COG0465(Acts as a processive, ATP-dependent zinc metallopeptidase for both cytoplasmic and membrane proteins. Plays a role in the quality control of integral membrane proteins (By similarity))	NA	NA	NA	NA(NA)	W9RDM4.1 PF00004.27;AAA;	19.51	0.88	4.17143	up	1.77444e-40	5.43058e-38
TRINITY_DN11282_c0_g4	GRAS transcription factor [Trema orientale]	SCL8	Scarecrow-like protein 8 OS=Arabidopsis thaliana GN=SCL8 PE=2 SV=1	GO:0003700(DNA binding transcription factor activity);GO:0005634(nucleus);GO:0006355(regulation of transcription, DNA-templated);GO:0043565(sequence-specific DNA binding)	ENOG410YA1H(GRAS domain family)	NA	NA	NA	NA(NA)	M5XS40.1 PF03514.12;GRAS;	6.34	0.3	4.0963	up	1.79406e-40	5.43058e-38
TRINITY_DN1518_c0_g1	protein ALP1-like [Ziziphus jujuba]	At3g55350	Protein ALP1-like OS=Arabidopsis thaliana GN=At3g55350 PE=2 SV=1	GO:0005634(nucleus);GO:0005774(vacuolar membrane);GO:0005886(plasma membrane);GO:0009507(chloroplast);GO:0016020(membrane)	ENOG411206Y(transposon protein)	NA	NA	NA	NA(NA)	A0A067KQG6.1 PF13359.4;DDE_Tnp_4;	40.1	3.56	3.19585	up	1.80358e-40	5.43058e-38
TRINITY_DN14629_c0_g1	GATA transcription factor 5 [Ziziphus jujuba]	GATA5	GATA transcription factor 5 OS=Arabidopsis thaliana GN=GATA5 PE=2 SV=1	GO:0000977(RNA polymerase II regulatory region sequence-specific DNA binding);GO:0001085(RNA polymerase II transcription factor binding);GO:0001228(transcriptional activator activity, RNA polymerase II transcription regulatory region sequence-specific DNA binding);GO:0003682(chromatin binding);GO:0005634(nucleus);GO:0005667(transcription factor complex);GO:0030154(cell differentiation)	COG5641(Transcription factor)	NA	NA	NA	NA(NA)	V4RVJ4.1 PF00320.25;GATA;	14.2	0.86	3.75172	up	2.8476e-40	8.4799e-38
TRINITY_DN23409_c1_g4	PREDICTED: LOW QUALITY PROTEIN: NADH-ubiquinone oxidoreductase chain 5-like [Gossypium hirsutum]	ND5	NADH-ubiquinone oxidoreductase chain 5 OS=Triticum aestivum GN=ND5 PE=3 SV=1	GO:0005739(mitochondrion)	COG1009(subunit l)	K03883	NADH-ubiquinone oxidoreductase chain 5	EC:1.6.5.3	ghi00190(Oxidative phosphorylation)	P29388.3 PF00361.18;Proton_antipo_M;	7.57	43.24	-2.99595	down	3.24248e-40	9.55085e-38
TRINITY_DN21741_c1_g2	BnaCnng12640D [Brassica napus]	-	Uncharacterized protein ORF91 OS=Phalaenopsis aphrodite subsp. formosana PE=4 SV=1	-	ENOG4111PC4(Pfam:Cw-hydrolase)	K02108	F-type H+-transporting ATPase subunit a	-	aip00190(Oxidative phosphorylation);aip00195(Photosynthesis)	-	58.85	364.7	-2.92686	down	3.36033e-40	9.79157e-38
TRINITY_DN23705_c1_g1	crocetin glucosyltransferase, chloroplastic [Morus notabilis]	UGT75L6	Crocetin glucosyltransferase, chloroplastic OS=Gardenia jasminoides GN=UGT75L6 PE=1 SV=1	GO:0009813(flavonoid biosynthetic process);GO:0043231(intracellular membrane-bounded organelle);GO:0052696(flavonoid glucuronidation);GO:0080043(quercetin 3-O-glucosyltransferase activity);GO:0080044(quercetin 7-O-glucosyltransferase activity)	COG1819(Transferase)	NA	NA	NA	NA(NA)	A0A0D2SA49.1 PF00201.16;UDPGT;	56.13	4.83	3.13796	up	5.1135e-40	1.47416e-37
TRINITY_DN26680_c0_g1	cysteine proteinase inhibitor 5-like [Ziziphus jujuba]	-	Cysteine proteinase inhibitor 1 OS=Actinidia deliciosa PE=1 SV=1	GO:0004869(cysteine-type endopeptidase inhibitor activity)	ENOG410YZDC(Cysteine proteinase inhibitor)	NA	NA	NA	NA(NA)	W9R7F6.1 PF16845.3;SQAPI;	116.19	9.05	3.43618	up	9.41552e-40	2.6858e-37
TRINITY_DN21473_c0_g3	Vacuolar import/degradation, Vid27-related [Trema orientale]	CYPRO4	Protein CYPRO4 OS=Cynara cardunculus GN=CYPRO4 PE=2 SV=1	GO:0003674(molecular_function);GO:0005737(cytoplasm)	COG5167(vacuolar import and degradation protein)	-	-	-	-	M5W2E7.1 PF08553.8;VID27;	35.36	3.28	3.13577	up	1.11363e-39	3.14357e-37
TRINITY_DN23987_c1_g1	cellulose synthase A catalytic subunit 2 [UDP-forming] [Morus notabilis]	CESA9	Probable cellulose synthase A catalytic subunit 9 [UDP-forming] OS=Arabidopsis thaliana GN=CESA9 PE=2 SV=1	GO:0000977(RNA polymerase II regulatory region sequence-specific DNA binding);GO:0005794(Golgi apparatus);GO:0005886(plasma membrane);GO:0009832(plant-type cell wall biogenesis);GO:0009833(plant-type primary cell wall biogenesis);GO:0010214(seed coat development);GO:0016021(integral component of membrane);GO:0016757(transferase activity, transferring glycosyl groups);GO:0016759(cellulose synthase…	COG1215(Glycosyl transferase, family 2)	NA	NA	NA	NA(NA)	I1K4U7.1 PF03552.12;Cellulose_synt;	8.81	0.58	3.61744	up	2.14812e-39	6.00122e-37
TRINITY_DN4633_c0_g1	putative leucine-rich repeat-containing, plant-type, leucine-rich repeat domain, L [Rosa chinensis]	LRX4	Leucine-rich repeat extensin-like protein 4 OS=Arabidopsis thaliana GN=LRX4 PE=1 SV=1	GO:0005199(structural constituent of cell wall);GO:0005576(extracellular region);GO:0005618(cell wall);GO:0009505(plant-type cell wall);GO:0009506(plasmodesma);GO:0071555(cell wall organization)	ENOG410Y973(leucine-rich repeat extensin-like protein)	-	-	-	-	A0A078DX68.1 PF13855.4;LRR_8;	19.27	0.99	3.99478	up	5.95072e-39	1.64549e-36
TRINITY_DN20195_c0_g1	uncharacterized protein LOC21404923 [Morus notabilis]	-	-	GO:0003674(molecular_function);GO:0005768(endosome);GO:0005794(Golgi apparatus);GO:0005802(trans-Golgi network);GO:0008150(biological_process);GO:0016021(integral component of membrane)	ENOG4111Z8X(NA)	-	-	-	-	-	8.49	0.43	4.02243	up	6.06073e-39	1.65899e-36
TRINITY_DN23125_c2_g2	hypothetical protein LSAT_9X5080 [Lactuca sativa]	AtMg00030	Uncharacterized mitochondrial protein AtMg00030 OS=Arabidopsis thaliana GN=AtMg00030 PE=4 SV=1	-	ENOG410Z9WV(NA)	-	-	-	-	-	393.85	2762.18	-2.86882	down	1.47458e-38	3.99596e-36
TRINITY_DN19343_c0_g3	Copper-resistance protein [Trema orientale]	-	L-ascorbate oxidase homolog OS=Nicotiana tabacum PE=2 SV=1	GO:0005507(copper ion binding);GO:0009505(plant-type cell wall);GO:0009506(plasmodesma);GO:0016722(oxidoreductase activity, oxidizing metal ions)	COG2132(Multicopper oxidase)	NA	NA	NA	NA(NA)	A0A061DG39.1 PF07731.12;Cu-oxidase_2;	6.5	0.29	4.16707	up	1.52537e-38	4.09268e-36
TRINITY_DN20195_c0_g2	uncharacterized protein LOC21404923 [Morus notabilis]	-	-	GO:0003674(molecular_function);GO:0005768(endosome);GO:0005794(Golgi apparatus);GO:0005802(trans-Golgi network);GO:0008150(biological_process);GO:0016021(integral component of membrane)	ENOG4111Z8X(NA)	-	-	-	-	-	8.27	0.42	3.98955	up	4.56993e-38	1.21412e-35
TRINITY_DN23163_c0_g1	Uroporphyrin-III C-methyltransferase [Trema orientale]	cysG	Siroheme synthase OS=Acinetobacter baylyi (strain ATCC 33305 / BD413 / ADP1) GN=cysG PE=3 SV=1	GO:0004851(uroporphyrin-III C-methyltransferase activity);GO:0019354(siroheme biosynthetic process)	COG0007(Multifunctional enzyme that catalyzes the SAM-dependent methylation of uroporphyrinogen III at position C-2 and C-7 to form precorrin-2 and then position C-12 or C-18 to form trimethylpyrrocorphin 2. It also catalyzes the conversion of precorrin-2 into siroheme. This reaction consists of the NAD- dependent oxidation of precorrin-2 into sirohydrochlorin and its subsequent ferrochelation in…	K02303	uroporphyrin-III C-methyltransferase	EC:2.1.1.107	zju00860(Porphyrin and chlorophyll metabolism)	W9R9J7.1 PF00590.18;TP_methylase;	25.13	2.2	3.2859	up	7.61977e-38	2.00474e-35
TRINITY_DN25792_c0_g1	hypothetical protein BVRB_020780, partial [Beta vulgaris subsp. vulgaris]	-	-	-	ENOG4111PC4(Pfam:Cw-hydrolase)	K02108	F-type H+-transporting ATPase subunit a	-	aip00190(Oxidative phosphorylation);aip00195(Photosynthesis)	-	49.79	300.81	-2.871	down	9.85037e-38	2.56669e-35
TRINITY_DN18579_c0_g4	AAA-ATPase At2g46620 [Morus notabilis]	At2g46620	AAA-ATPase At2g46620 OS=Arabidopsis thaliana GN=At2g46620 PE=2 SV=1	GO:0005524(ATP binding);GO:0005886(plasma membrane);GO:0016887(ATPase activity)	COG0465(Acts as a processive, ATP-dependent zinc metallopeptidase for both cytoplasmic and membrane proteins. Plays a role in the quality control of integral membrane proteins (By similarity))	NA	NA	NA	NA(NA)	W9RDM4.1 PF00004.27;AAA;	11.1	0.75	3.60217	up	1.10021e-37	2.83948e-35
TRINITY_DN23251_c3_g3	Ycf1 (chloroplast) [Ulmus davidiana var. japonica]	TIC214	Protein TIC 214 OS=Morus indica GN=TIC214 PE=3 SV=1	-	ENOG4112D2K(Its presence in a non-photosynthetic plant (Epifagus virginiana) and experiments in tobacco indicate that it may have a function which is probably not related to photosynthesis)	-	-	-	-	A4GYX4.1 PF05758.10;Ycf1;	65.35	7.13	2.89829	up	1.18715e-37	3.03495e-35
TRINITY_DN22411_c1_g11	hypothetical protein CQW23_33511 [Capsicum baccatum]	-	-	-	ENOG410XWUN(protein Sb1211s002020 source)	-	-	-	-	-	863.7	5044.23	-2.79011	down	2.9185e-37	7.39144e-35
TRINITY_DN22400_c0_g3	PREDICTED: LOW QUALITY PROTEIN: NADH-ubiquinone oxidoreductase chain 5-like [Gossypium hirsutum]	ND5	NADH-ubiquinone oxidoreductase chain 5 OS=Triticum aestivum GN=ND5 PE=3 SV=1	GO:0005739(mitochondrion)	COG1009(subunit l)	K03883	NADH-ubiquinone oxidoreductase chain 5	EC:1.6.5.3	ghi00190(Oxidative phosphorylation)	P29388.3 PF00361.18;Proton_antipo_M;	1.6	10.11	-3.17064	down	3.01566e-37	7.56678e-35
TRINITY_DN19432_c0_g3	probable galacturonosyltransferase-like 10 [Prunus avium]	GATL10	Probable galacturonosyltransferase-like 10 OS=Arabidopsis thaliana GN=GATL10 PE=2 SV=1	GO:0000271(polysaccharide biosynthetic process);GO:0005794(Golgi apparatus);GO:0016757(transferase activity, transferring glycosyl groups)	ENOG41106K3(glycosyltransferase 8 domain containing)	NA	NA	NA	NA(NA)	M5X3F6.1 PF01501.18;Glyco_transf_8;	19.16	0.92	4.07996	up	9.40054e-37	2.33711e-34
TRINITY_DN21540_c0_g2	BTB-kelch protein [Parasponia andersonii]	At3g27220	Kelch repeat-containing protein At3g27220 OS=Arabidopsis thaliana GN=At3g27220 PE=2 SV=1	GO:0005768(endosome);GO:0005794(Golgi apparatus);GO:0005802(trans-Golgi network);GO:0005886(plasma membrane);GO:0008150(biological_process)	ENOG4110X8D(Kelch repeat-containing F-box family protein)	-	-	-	-	A0A067DY93.1 PF01344.23;Kelch_1;	12.45	0.81	3.63245	up	1.11008e-36	2.73474e-34
TRINITY_DN22511_c2_g3	-	-	-	-	-	-	-	-	-	-	56.92	2.83	3.85024	up	1.42564e-36	3.4805e-34
TRINITY_DN13729_c0_g1	hypothetical protein TorRG33x02_251620 [Trema orientale]	-	-	GO:0003674(molecular_function);GO:0005634(nucleus);GO:0008150(biological_process)	ENOG410YCGU(Protein of unknown function (DUF1005))	-	-	-	-	W9RP23.1 PF06219.10;DUF1005;	11.75	0.62	3.94288	up	1.72664e-36	4.1777e-34
TRINITY_DN22146_c0_g1	hypothetical protein GOBAR_AA31648 [Gossypium barbadense]	-	-	-	ENOG4111UA7(NA)	-	-	-	-	-	172.72	974.45	-2.75616	down	2.83186e-36	6.79121e-34
TRINITY_DN22809_c1_g5	unnamed protein product, partial [Brassica rapa]	ND1	NADH-ubiquinone oxidoreductase chain 1 OS=Oenothera berteroana GN=ND1 PE=2 SV=1	GO:0005739(mitochondrion)	COG1005(NDH-1 shuttles electrons from NADH, via FMN and iron- sulfur (Fe-S) centers, to quinones in the respiratory chain. The immediate electron acceptor for the enzyme in this species is believed to be ubiquinone. Couples the redox reaction to proton translocation (for every two electrons transferred, four hydrogen ions are translocated across the cytoplasmic membrane), and thus conserves the r…	K03878	NADH-ubiquinone oxidoreductase chain 1	EC:1.6.5.3	bna00190(Oxidative phosphorylation)	Q1XGA7.1 PF00146.19;NADHdh;	6.78	58.39	-3.04124	down	2.91641e-36	6.93261e-34
TRINITY_DN22773_c3_g6	hypothetical protein AXX17_ATUG02840 (mitochondrion) [Arabidopsis thaliana]	NAD9	NADH dehydrogenase [ubiquinone] iron-sulfur protein 3 OS=Arabidopsis thaliana GN=NAD9 PE=1 SV=2	GO:0005739(mitochondrion)	COG0852(NDH-1 shuttles electrons from NADH, via FMN and iron- sulfur (Fe-S) centers, to quinones in the respiratory chain. The immediate electron acceptor for the enzyme in this species is believed to be ubiquinone. Couples the redox reaction to proton translocation (for every two electrons transferred, four hydrogen ions are translocated across the cytoplasmic membrane), and thus conserves the r…	K03936	NADH dehydrogenase (ubiquinone) Fe-S protein 3	EC:1.6.5.3 1.6.99.3	bna00190(Oxidative phosphorylation)	Q35322.2 PF00329.17;Complex1_30kDa;	4.22	28.18	-3.0303	down	3.20671e-36	7.5564e-34
TRINITY_DN22384_c0_g1	-	-	-	-	-	-	-	-	-	-	134.08	760.25	-2.75957	down	4.01718e-36	9.38461e-34
TRINITY_DN21940_c0_g3	Vacuolar protein sorting-associated protein [Trema orientale]	IST1	IST1 homolog OS=Homo sapiens GN=IST1 PE=1 SV=1	GO:0003674(molecular_function)	ENOG410YG52(positive regulation of collateral sprouting)	K19476	vacuolar protein sorting-associated protein IST1	-	pavi04144(Endocytosis)	B9MW42.1 PF03398.12;Ist1;	22.73	2.35	2.97399	up	5.42812e-36	1.25724e-33
TRINITY_DN23079_c3_g7	cellulose synthase A catalytic subunit 2 [UDP-forming] [Morus notabilis]	CESA9	Probable cellulose synthase A catalytic subunit 9 [UDP-forming] OS=Arabidopsis thaliana GN=CESA9 PE=2 SV=1	GO:0000977(RNA polymerase II regulatory region sequence-specific DNA binding);GO:0005794(Golgi apparatus);GO:0005886(plasma membrane);GO:0009832(plant-type cell wall biogenesis);GO:0009833(plant-type primary cell wall biogenesis);GO:0010214(seed coat development);GO:0016021(integral component of membrane);GO:0016757(transferase activity, transferring glycosyl groups);GO:0016759(cellulose synthase…	COG1215(Glycosyl transferase, family 2)	NA	NA	NA	NA(NA)	I1K4U7.1 PF03552.12;Cellulose_synt;	11.47	1	3.21584	up	6.36928e-36	1.46272e-33
TRINITY_DN21283_c0_g2	CBS domain-containing protein CBSX5 [Morus notabilis]	CBSX5	CBS domain-containing protein CBSX5 OS=Arabidopsis thaliana GN=CBSX5 PE=2 SV=2	GO:0009611(response to wounding)	ENOG4111QFC(CBS domain-containing protein)	-	-	-	-	M5WWY9.1 PF00571.26;CBS;	27.74	2.71	3.06422	up	1.524e-35	3.47049e-33
TRINITY_DN204_c0_g1	UDP-glucuronosyl/UDP-glucosyltransferase [Trema orientale]	UGT74C1	UDP-glycosyltransferase 74C1 OS=Arabidopsis thaliana GN=UGT74C1 PE=2 SV=1	GO:0009813(flavonoid biosynthetic process);GO:0043231(intracellular membrane-bounded organelle);GO:0052696(flavonoid glucuronidation);GO:0080043(quercetin 3-O-glucosyltransferase activity);GO:0080044(quercetin 7-O-glucosyltransferase activity)	COG1819(Transferase)	NA	NA	NA	NA(NA)	B9T2H3.1 PF00201.16;UDPGT;	40.6	2.59	3.70841	up	2.30656e-35	5.20879e-33
TRINITY_DN23511_c0_g1	UDP-glucuronosyl/UDP-glucosyltransferase [Trema orientale]	UGT85A24	7-deoxyloganetin glucosyltransferase OS=Gardenia jasminoides GN=UGT85A24 PE=1 SV=1	GO:0009813(flavonoid biosynthetic process);GO:0043231(intracellular membrane-bounded organelle);GO:0052696(flavonoid glucuronidation);GO:0080043(quercetin 3-O-glucosyltransferase activity);GO:0080044(quercetin 7-O-glucosyltransferase activity)	COG1819(Transferase)	NA	NA	NA	NA(NA)	M5XCL3.1 PF00201.16;UDPGT;	45.82	5.17	2.84218	up	2.37584e-35	5.32089e-33
TRINITY_DN22088_c0_g3	hypothetical protein Ccrd_001132, partial [Cynara cardunculus var. scolymus]	ND4	NADH-ubiquinone oxidoreductase chain 4 OS=Triticum aestivum GN=ND4 PE=2 SV=2	GO:0005739(mitochondrion)	COG1008(subunit m)	K03881	NADH-ubiquinone oxidoreductase chain 4	EC:1.6.5.3	bvg00190(Oxidative phosphorylation)	P93313.2 PF00361.18;Proton_antipo_M;	5.82	29.02	-2.76322	down	1.14789e-34	2.54972e-32
TRINITY_DN23125_c6_g1	hypothetical protein DVH24_017845 [Malus domestica]	KCS11	3-ketoacyl-CoA synthase 11 OS=Arabidopsis thaliana GN=KCS11 PE=1 SV=1	GO:0005634(nucleus);GO:0006633(fatty acid biosynthetic process);GO:0009409(response to cold);GO:0009416(response to light stimulus);GO:0016021(integral component of membrane);GO:0102336(3-oxo-arachidoyl-CoA synthase activity);GO:0102337(3-oxo-cerotoyl-CoA synthase activity);GO:0102338(3-oxo-lignoceronyl-CoA synthase activity);GO:0102756(very-long-chain 3-ketoacyl-CoA synthase activity)	ENOG410Y5VH(3-ketoacyl-coa synthase)	K15397	3-ketoacyl-CoA synthase	EC:2.3.1.199	pxb00062(Fatty acid elongation)	V4WCT2.1 PF08392.10;FAE1_CUT1_RppA;	8.5	0.66	3.3761	up	1.31964e-34	2.9074e-32
TRINITY_DN16648_c0_g1	stress-response A/B barrel domain-containing protein UP3 [Morus notabilis]	UP3	Stress-response A/B barrel domain-containing protein UP3 OS=Arabidopsis thaliana GN=UP3 PE=2 SV=1	GO:0003674(molecular_function);GO:0005777(peroxisome);GO:0005829(cytosol);GO:0008150(biological_process);GO:0009507(chloroplast);GO:0009570(chloroplast stroma)	ENOG4111VSH(stress responsive A B Barrel domain containing protein, expressed)	K13346	peroxin-10	-	bdi04146(Peroxisome)	A0A072V2W0.1 PF07876.10;Dabb;	50.98	6.13	3.26456	up	2.43504e-34	5.32154e-32
TRINITY_DN7366_c0_g1	linoleate 13S-lipoxygenase 3-1, chloroplastic [Morus notabilis]	LOX3.1	Linoleate 13S-lipoxygenase 3-1, chloroplastic OS=Solanum tuberosum GN=LOX3.1 PE=1 SV=1	GO:0016165(linoleate 13S-lipoxygenase activity)	ENOG410YN4N(Plant lipoxygenase may be involved in a number of diverse aspects of plant physiology including growth and development, pest resistance, and senescence or responses to wounding (By similarity))	K00454	lipoxygenase	EC:1.13.11.12	cpap00591(Linoleic acid metabolism);cpap00592(alpha-Linolenic acid metabolism)	W9QWQ0.1 PF00305.17;Lipoxygenase;	6.29	0.31	4.03775	up	2.83554e-34	6.14722e-32
TRINITY_DN24998_c0_g1	Protein phosphatase [Parasponia andersonii]	At2g30020	Probable protein phosphatase 2C 25 OS=Arabidopsis thaliana GN=At2g30020 PE=1 SV=1	GO:0004722(protein serine/threonine phosphatase activity);GO:0005634(nucleus);GO:0006470(protein dephosphorylation);GO:0009536(plastid);GO:0009611(response to wounding);GO:0009620(response to fungus);GO:0009738(abscisic acid-activated signaling pathway);GO:0046872(metal ion binding);GO:0050832(defense response to fungus)	COG0631(Phosphatase)	NA	NA	NA	NA(NA)	-	159.26	16.24	3.09909	up	4.128e-34	8.87814e-32
TRINITY_DN6462_c0_g2	Polyphenol oxidase [Trema orientale]	-	Polyphenol oxidase, chloroplastic OS=Malus domestica PE=2 SV=1	GO:0004503(monophenol monooxygenase activity);GO:0036263(L-DOPA monooxygenase activity)	ENOG410XSH6(polyphenol oxidase)	K00422	polyphenol oxidase	EC:1.10.3.1	mdm00350(Tyrosine metabolism);mdm00950(Isoquinoline alkaloid biosynthesis)	B9HYL4.1 PF00264.18;Tyrosinase;	6.76	0.45	3.60008	up	4.63216e-34	9.88401e-32
TRINITY_DN7408_c0_g1	pectinesterase 3 [Prunus avium]	MPE3	Pectinesterase 3 OS=Phaseolus vulgaris GN=MPE3 PE=2 SV=1	GO:0030599(pectinesterase activity);GO:0046910(pectinesterase inhibitor activity);GO:0071944(cell periphery)	COG4677(pectinesterase)	K01051	pectinesterase	EC:3.1.1.11	pavi00040(Pentose and glucuronate interconversions)	F6HXK9.1 PF04043.13;PMEI;	13.72	0.83	3.78578	up	5.41617e-34	1.14666e-31
TRINITY_DN1315_c0_g1	COBRA-like protein [Trema orientale]	COBL7	COBRA-like protein 7 OS=Arabidopsis thaliana GN=COBL7 PE=1 SV=2	GO:0003674(molecular_function);GO:0005768(endosome);GO:0005783(endoplasmic reticulum);GO:0005794(Golgi apparatus);GO:0005802(trans-Golgi network);GO:0005886(plasma membrane);GO:0009506(plasmodesma);GO:0010215(cellulose microfibril organization);GO:0016049(cell growth);GO:0031225(anchored component of membrane);GO:0046658(anchored component of plasma membrane)	ENOG410ZHV6(cobra-like protein)	K10956	protein transport protein SEC61 subunit alpha	-	obr03060(Protein export);obr04141(Protein processing in endoplasmic reticulum);obr04145(Phagosome)	W9RPS9.1 PF04833.13;COBRA;	6.87	0.35	3.9709	up	7.49519e-34	1.57451e-31
TRINITY_DN23049_c0_g2	Protein DOG1-like [Actinidia chinensis var. chinensis]	DOGL3	Protein DOG1-like 3 OS=Arabidopsis thaliana GN=DOGL3 PE=2 SV=1	GO:0005634(nucleus);GO:0006351(transcription, DNA-templated);GO:0043565(sequence-specific DNA binding);GO:0080167(response to karrikin)	ENOG4111P9G(NA)	-	-	-	-	W9R0J4.1 PF14144.4;DOG1;	16.01	1.14	3.96772	up	8.81864e-34	1.83828e-31
TRINITY_DN20687_c0_g1	Xanthine dehydrogenase C subunit [Trema orientale]	At5g44400	Berberine bridge enzyme-like 26 OS=Arabidopsis thaliana GN=At5g44400 PE=2 SV=1	GO:0005576(extracellular region);GO:0005618(cell wall);GO:0005737(cytoplasm);GO:0009055(electron transfer activity);GO:0009506(plasmodesma);GO:0016614(oxidoreductase activity, acting on CH-OH group of donors);GO:0050660(flavin adenine dinucleotide binding);GO:0055114(oxidation-reduction process)	COG0277(FAD linked oxidase domain protein)	K01187	alpha-glucosidase	EC:3.2.1.20	lang00052(Galactose metabolism);lang00500(Starch and sucrose metabolism)	W9RI73.1 PF01565.21;FAD_binding_4;	32.94	3.78	2.82897	up	1.1176e-33	2.31189e-31
TRINITY_DN21940_c0_g2	Vacuolar protein sorting-associated protein [Trema orientale]	-	-	GO:0003674(molecular_function)	ENOG410YG52(positive regulation of collateral sprouting)	K19476	vacuolar protein sorting-associated protein IST1	-	pavi04144(Endocytosis)	B9MW42.1 PF03398.12;Ist1;	26.62	2.58	3.07372	up	1.25089e-33	2.56801e-31
TRINITY_DN11282_c0_g3	GRAS transcription factor [Trema orientale]	SCL8	Scarecrow-like protein 8 OS=Arabidopsis thaliana GN=SCL8 PE=2 SV=1	GO:0003700(DNA binding transcription factor activity);GO:0005634(nucleus);GO:0006355(regulation of transcription, DNA-templated);GO:0043565(sequence-specific DNA binding)	ENOG410YA1H(GRAS domain family)	NA	NA	NA	NA(NA)	M5XS40.1 PF03514.12;GRAS;	7.74	0.64	3.2901	up	1.47029e-33	2.99574e-31
TRINITY_DN22786_c0_g1	hypothetical protein GOBAR_AA34242 [Gossypium barbadense]	ND2	NADH-ubiquinone oxidoreductase chain 2 OS=Arabidopsis thaliana GN=ND2 PE=2 SV=2	GO:0005739(mitochondrion)	COG1007(NDH-1 shuttles electrons from NADH, via FMN and iron- sulfur (Fe-S) centers, to quinones in the respiratory chain. The immediate electron acceptor for the enzyme in this species is believed to be ubiquinone. Couples the redox reaction to proton translocation (for every two electrons transferred, four hydrogen ions are translocated across the cytoplasmic membrane), and thus conserves the r…	K03879	NADH-ubiquinone oxidoreductase chain 2	EC:1.6.5.3	bvg00190(Oxidative phosphorylation)	-	2.71	19.08	-3.10685	down	1.7339e-33	3.50649e-31
TRINITY_DN23452_c1_g9	hypothetical protein DVH24_015809 [Malus domestica]	-	-	-	ENOG410Y1GU(NA)	-	-	-	-	-	6273.74	35951.5	-2.6163	down	1.76213e-33	3.53719e-31
TRINITY_DN17405_c0_g4	Methyltransferase FkbM [Parasponia andersonii]	-	-	GO:0005737(cytoplasm);GO:0008757(S-adenosylmethionine-dependent methyltransferase activity);GO:0032259(methylation)	ENOG410Y23W(NA)	-	-	-	-	W9QTV1.1 PF05050.10;Methyltransf_21;	8.56	0.56	3.63129	up	2.96207e-33	5.90214e-31
TRINITY_DN14397_c0_g2	probable xyloglucan glycosyltransferase 12 [Ziziphus jujuba]	CSLC12	Probable xyloglucan glycosyltransferase 12 OS=Arabidopsis thaliana GN=CSLC12 PE=1 SV=1	GO:0000139(Golgi membrane);GO:0005794(Golgi apparatus);GO:0009506(plasmodesma);GO:0016021(integral component of membrane);GO:0016757(transferase activity, transferring glycosyl groups);GO:0016759(cellulose synthase activity);GO:0071555(cell wall organization)	COG1215(Glycosyl transferase, family 2)	NA	NA	NA	NA(NA)	I1JTT4.1 PF13641.4;Glyco_tranf_2_3;	4.14	0.21	3.98271	up	3.39082e-33	6.70715e-31
TRINITY_DN21646_c1_g4	RNA polymerase alpha subunit (chloroplast) [Ulmus davidiana]	rpoA	DNA-directed RNA polymerase subunit alpha OS=Cucumis sativus GN=rpoA PE=3 SV=1	GO:0009536(plastid)	COG0202(DNA-dependent RNA polymerase catalyzes the transcription of DNA into RNA using the four ribonucleoside triphosphates as substrates (By similarity))	K03040	DNA-directed RNA polymerase subunit alpha	EC:2.7.7.6	pper00230(Purine metabolism);pper00240(Pyrimidine metabolism);pper03020(RNA polymerase)	E3W0M5.1 PF01193.22;RNA_pol_L;	87.31	10.66	2.74379	up	4.44132e-33	8.7214e-31
TRINITY_DN3579_c0_g1	Glycosyl transferase [Trema orientale]	GATL9	Probable galacturonosyltransferase-like 9 OS=Arabidopsis thaliana GN=GATL9 PE=2 SV=1	GO:0000271(polysaccharide biosynthetic process);GO:0005794(Golgi apparatus);GO:0016757(transferase activity, transferring glycosyl groups)	ENOG410ZJKS(galacturonosyltransferase-like 9-like)	NA	NA	NA	NA(NA)	W9RD88.1 PF01501.18;Glyco_transf_8;	8.76	0.66	3.41085	up	6.41846e-33	1.25132e-30
TRINITY_DN23629_c0_g2	AP2/ERF transcription factor [Parasponia andersonii]	RAP2-2	Ethylene-responsive transcription factor RAP2-2 OS=Arabidopsis thaliana GN=RAP2-2 PE=1 SV=2	GO:0009620(response to fungus)	ENOG410YR4U(Transcription factor)	NA	NA	NA	NA(NA)	A0A0K9PYL3.1 PF00847.18;AP2;	53.16	6.07	2.84203	up	7.15509e-33	1.38497e-30
TRINITY_DN19482_c0_g1	PREDICTED: uncharacterized protein LOC108992394 [Juglans regia]	-	-	-	ENOG411173Q(Avr9 Cf-9 rapidly elicited protein 65)	-	-	-	-	-	429.48	57.19	2.77536	up	7.73037e-33	1.48571e-30
TRINITY_DN22786_c0_g5	NADH dehydrogenase subunit 7 (mitochondrion) [Cannabis sativa]	NAD7	NADH dehydrogenase [ubiquinone] iron-sulfur protein 2 OS=Arabidopsis thaliana GN=NAD7 PE=1 SV=2	GO:0005739(mitochondrion)	COG0649(NDH-1 shuttles electrons from NADH, via FMN and iron- sulfur (Fe-S) centers, to quinones in the respiratory chain. The immediate electron acceptor for the enzyme in this species is believed to be ubiquinone. Couples the redox reaction to proton translocation (for every two electrons transferred, four hydrogen ions are translocated across the cytoplasmic membrane), and thus conserves the r…	K03935	NADH dehydrogenase (ubiquinone) Fe-S protein 2	EC:1.6.5.3 1.6.99.3	bna00190(Oxidative phosphorylation)	M1D1W2.1 PF00346.17;Complex1_49kDa;	1.2	6.4	-2.83477	down	1.05379e-32	2.01102e-30
TRINITY_DN22077_c0_g1	protein SRC2 [Morus notabilis]	-	-	GO:0003674(molecular_function);GO:0005575(cellular_component);GO:0008150(biological_process)	ENOG410YIGG(C2 domain-containing protein)	NA	NA	NA	NA(NA)	W9R331.1 PF00168.28;C2;	37.46	2.49	3.29155	up	1.73922e-32	3.29589e-30
TRINITY_DN17958_c2_g1	ethylene-responsive transcription factor 4-like [Ziziphus jujuba]	ERF4	Ethylene-responsive transcription factor 4 OS=Nicotiana tabacum GN=ERF4 PE=1 SV=1	GO:0003700(DNA binding transcription factor activity)	ENOG410YQ8J(Transcription factor)	NA	NA	NA	NA(NA)	K7LUA1.1 PF00847.18;AP2;	21.76	1.62	3.47289	up	2.03908e-32	3.83729e-30
TRINITY_DN19068_c0_g10	hypothetical protein TorRG33x02_269540 [Trema orientale]	-	-	GO:0005576(extracellular region);GO:0005773(vacuole);GO:0008150(biological_process)	ENOG410YPP5(Protein of unknown function, DUF538)	-	-	-	-	W9RDZ7.1 PF04398.10;DUF538;	29.4	2.13	3.51114	up	2.59356e-32	4.8471e-30
TRINITY_DN22809_c1_g7	hypothetical protein PanWU01x14_371040, partial [Parasponia andersonii]	-	-	-	-	-	-	-	-	-	4.86	25.34	-2.69271	down	3.52665e-32	6.5458e-30
TRINITY_DN23156_c0_g1	pectin acetylesterase 8-like [Ziziphus jujuba]	PAE8	Pectin acetylesterase 8 OS=Arabidopsis thaliana GN=PAE8 PE=2 SV=1	GO:0005576(extracellular region);GO:0005618(cell wall);GO:0009505(plant-type cell wall);GO:0016021(integral component of membrane);GO:0016787(hydrolase activity);GO:0052689(carboxylic ester hydrolase activity);GO:0052793(pectin acetylesterase activity);GO:0071555(cell wall organization)	ENOG410XQKD(pectinacetylesterase)	NA	NA	NA	NA(NA)	W9SIN9.1 PF03283.11;PAE;	22.35	1.64	3.30186	up	3.59275e-32	6.62312e-30
TRINITY_DN22371_c6_g4	hypothetical protein B456_001G161100 [Gossypium raimondii]	-	-	-	-	-	-	-	-	-	0.74	6.89	-3.4885	down	4.53295e-32	8.2999e-30
TRINITY_DN22146_c0_g4	putative cytochrome c biosynthesis protein [Cinnamomum micranthum f. kanehirae]	-	-	-	ENOG411220X(unknow protein)	K03046	DNA-directed RNA polymerase subunit beta'	EC:2.7.7.6	nto00230(Purine metabolism);nto00240(Pyrimidine metabolism);nto03020(RNA polymerase)	-	94.95	458.87	-2.56091	down	5.15761e-32	9.38027e-30
TRINITY_DN22169_c1_g1	L-ascorbate oxidase homolog [Morus notabilis]	Bp10	L-ascorbate oxidase homolog OS=Brassica napus GN=Bp10 PE=2 SV=1	GO:0005507(copper ion binding);GO:0009505(plant-type cell wall);GO:0009506(plasmodesma);GO:0016722(oxidoreductase activity, oxidizing metal ions)	COG2132(Multicopper oxidase)	NA	NA	NA	NA(NA)	A0A0A0K1K9.1 PF07731.12;Cu-oxidase_2;	11.97	1.1	3.13713	up	6.16747e-32	1.11421e-29
TRINITY_DN21283_c0_g1	CBS domain-containing protein CBSX5 [Morus notabilis]	CBSX5	CBS domain-containing protein CBSX5 OS=Arabidopsis thaliana GN=CBSX5 PE=2 SV=2	GO:0009611(response to wounding)	ENOG4111QFC(CBS domain-containing protein)	-	-	-	-	M5WWY9.1 PF00571.26;CBS;	39.48	4.89	2.71295	up	6.57515e-32	1.18e-29
TRINITY_DN19354_c0_g1	Protein phosphatase [Parasponia andersonii]	Os12g0580900	Probable protein phosphatase 2C 78 OS=Oryza sativa subsp. japonica GN=Os12g0580900 PE=2 SV=1	GO:0004722(protein serine/threonine phosphatase activity);GO:0006470(protein dephosphorylation);GO:0046872(metal ion binding)	COG0631(Phosphatase)	NA	NA	NA	NA(NA)	A0A067LB50.1 PF00481.19;PP2C;	35.9	2.64	3.49448	up	1.25699e-31	2.24099e-29
TRINITY_DN23875_c0_g1	NAC domain containing protein [Parasponia andersonii]	-	-	-	ENOG410YE96(Nac domain-containing protein)	-	-	-	-	-	192.82	24.61	2.82623	up	1.73713e-31	3.07676e-29
TRINITY_DN4378_c0_g1	protein ALP1-like [Ziziphus jujuba]	-	-	GO:0005634(nucleus);GO:0005774(vacuolar membrane);GO:0005886(plasma membrane);GO:0009507(chloroplast);GO:0016020(membrane)	ENOG411206Y(transposon protein)	NA	NA	NA	NA(NA)	A0A067KQG6.1 PF13359.4;DDE_Tnp_4;	21.79	2.22	2.99966	up	2.39228e-31	4.20963e-29
TRINITY_DN20842_c0_g3	plant cysteine oxidase 1-like isoform X1 [Momordica charantia]	PCO2	Plant cysteine oxidase 2 OS=Arabidopsis thaliana GN=PCO2 PE=1 SV=1	GO:0009061(anaerobic respiration);GO:0018171(peptidyl-cysteine oxidation);GO:0070483(detection of hypoxia)	ENOG4111Y3H(2-aminoethanethiol)	K10712	cysteamine dioxygenase	EC:1.13.11.19	mcha00430(Taurine and hypotaurine metabolism)	W9R1J1.1 PF07847.10;PCO_ADO;	45.35	5.3	2.80692	up	2.63315e-31	4.6036e-29
TRINITY_DN23511_c0_g4	UDP-glucuronosyl/UDP-glucosyltransferase [Trema orientale]	UGT85A24	7-deoxyloganetin glucosyltransferase OS=Gardenia jasminoides GN=UGT85A24 PE=1 SV=1	GO:0009813(flavonoid biosynthetic process);GO:0043231(intracellular membrane-bounded organelle);GO:0052696(flavonoid glucuronidation);GO:0080043(quercetin 3-O-glucosyltransferase activity);GO:0080044(quercetin 7-O-glucosyltransferase activity)	COG1819(Transferase)	NA	NA	NA	NA(NA)	M5XCL3.1 PF00201.16;UDPGT;	15.25	1.59	2.95711	up	2.96807e-31	5.15589e-29
TRINITY_DN22863_c0_g3	uncharacterized protein LOC107429426 [Ziziphus jujuba]	Ist1	IST1 homolog OS=Mus musculus GN=Ist1 PE=1 SV=1	GO:0005737(cytoplasm);GO:0006979(response to oxidative stress);GO:0015031(protein transport)	ENOG410YG52(positive regulation of collateral sprouting)	K19476	vacuolar protein sorting-associated protein IST1	-	zju04144(Endocytosis)	W9RUV1.1 PF03398.12;Ist1;	12.61	1.23	3.05045	up	4.23623e-31	7.31195e-29
TRINITY_DN24536_c0_g1	protein ALP1-like [Ziziphus jujuba]	At3g55350	Protein ALP1-like OS=Arabidopsis thaliana GN=At3g55350 PE=2 SV=1	GO:0005634(nucleus);GO:0005774(vacuolar membrane);GO:0005886(plasma membrane);GO:0009507(chloroplast);GO:0016020(membrane)	ENOG411206Y(transposon protein)	NA	NA	NA	NA(NA)	A0A067KQG6.1 PF13359.4;DDE_Tnp_4;	18.38	1.25	3.60137	up	5.01062e-31	8.59384e-29
TRINITY_DN20687_c0_g2	Xanthine dehydrogenase C subunit [Trema orientale]	At5g44400	Berberine bridge enzyme-like 26 OS=Arabidopsis thaliana GN=At5g44400 PE=2 SV=1	GO:0005576(extracellular region);GO:0005618(cell wall);GO:0005737(cytoplasm);GO:0009055(electron transfer activity);GO:0009506(plasmodesma);GO:0016614(oxidoreductase activity, acting on CH-OH group of donors);GO:0050660(flavin adenine dinucleotide binding);GO:0055114(oxidation-reduction process)	COG0277(FAD linked oxidase domain protein)	K01187	alpha-glucosidase	EC:3.2.1.20	lang00052(Galactose metabolism);lang00500(Starch and sucrose metabolism)	W9RI73.1 PF01565.21;FAD_binding_4;	22.84	2.72	2.76596	up	6.29417e-31	1.07197e-28
TRINITY_DN14147_c0_g1	UDP-glucuronate 4-epimerase 6 [Ziziphus jujuba]	GAE6	UDP-glucuronate 4-epimerase 6 OS=Arabidopsis thaliana GN=GAE6 PE=1 SV=1	GO:0003824(catalytic activity);GO:0005515(protein binding);GO:0005768(endosome);GO:0005794(Golgi apparatus);GO:0005802(trans-Golgi network);GO:0009225(nucleotide-sugar metabolic process);GO:0016021(integral component of membrane);GO:0032580(Golgi cisterna membrane);GO:0033481(galacturonate biosynthetic process);GO:0050378(UDP-glucuronate 4-epimerase activity);GO:0050829(defense response to Gram-n…	COG0451(Nad-dependent epimerase dehydratase)	K08679	UDP-glucuronate 4-epimerase	EC:5.1.3.6	zju00520(Amino sugar and nucleotide sugar metabolism)	A0A067KSZ3.1 PF16363.3;GDP_Man_Dehyd;	7.45	0.52	3.51034	up	6.32924e-31	1.07197e-28
TRINITY_DN23161_c0_g1	scopoletin glucosyltransferase [Morus notabilis]	UGT73C3	UDP-glycosyltransferase 73C3 OS=Arabidopsis thaliana GN=UGT73C3 PE=2 SV=1	GO:0009813(flavonoid biosynthetic process);GO:0043231(intracellular membrane-bounded organelle);GO:0052696(flavonoid glucuronidation);GO:0080043(quercetin 3-O-glucosyltransferase activity);GO:0080044(quercetin 7-O-glucosyltransferase activity)	COG1819(Transferase)	NA	NA	NA	NA(NA)	M5WBH2.1 PF00201.16;UDPGT;	26.97	3.43	2.67536	up	1.11813e-30	1.88199e-28
TRINITY_DN7378_c0_g1	mitogen-activated protein kinase kinase kinase 17 [Ziziphus jujuba]	BCK1	Serine/threonine-protein kinase BCK1/SLK1/SSP31 OS=Saccharomyces cerevisiae (strain ATCC 204508 / S288c) GN=BCK1 PE=1 SV=1	GO:0005737(cytoplasm)	ENOG410XQGS(mitogen-activated protein kinase kinase kinase)	NA	NA	NA	NA(NA)	W9R9Y5.1 PF00069.23;Pkinase;	13.18	1.27	3.07835	up	1.39093e-30	2.32672e-28
TRINITY_DN20318_c0_g3	PREDICTED: delta(8)-fatty-acid desaturase 2 [Cucumis melo]	SLD2	Delta(8)-fatty-acid desaturase 2 OS=Arabidopsis thaliana GN=SLD2 PE=1 SV=1	GO:0005783(endoplasmic reticulum);GO:0005789(endoplasmic reticulum membrane);GO:0016021(integral component of membrane);GO:0016491(oxidoreductase activity);GO:0030148(sphingolipid biosynthetic process);GO:0046872(metal ion binding);GO:0052631(sphingolipid delta-8 desaturase activity);GO:0055114(oxidation-reduction process);GO:0070417(cellular response to cold)	ENOG410XVSZ(Fatty acid desaturase)	NA	NA	NA	NA(NA)	W9R2L3.1 PF00487.22;FA_desaturase;	22.77	1.96	3.24016	up	3.26841e-30	5.43378e-28
TRINITY_DN19892_c0_g1	hypothetical protein CK203_013397 [Vitis vinifera]	-	-	-	-	-	-	-	-	-	14.16	1.3	3.14623	up	4.67094e-30	7.71816e-28
TRINITY_DN16474_c1_g3	Glycerophosphoryl diester phosphodiesterase [Trema orientale]	GDPDL4	Glycerophosphodiester phosphodiesterase GDPDL4 OS=Arabidopsis thaliana GN=GDPDL4 PE=1 SV=1	GO:0005886(plasma membrane);GO:0006071(glycerol metabolic process);GO:0006629(lipid metabolic process);GO:0008889(glycerophosphodiester phosphodiesterase activity);GO:0009506(plasmodesma);GO:0010026(trichome differentiation);GO:0010442(guard cell morphogenesis);GO:0031225(anchored component of membrane);GO:0046658(anchored component of plasma membrane);GO:0052541(plant-type cell wall cellulose me…	COG0584(glycerophosphoryl diester phosphodiesterase)	K01126	glycerophosphoryl diester phosphodiesterase	EC:3.1.4.46	mdm00564(Glycerophospholipid metabolism)	W9S0F2.1 PF03009.15;GDPD;	8.58	0.8	3.1423	up	4.98939e-30	8.1944e-28
TRINITY_DN22488_c0_g2	thaumatin-like protein 1b [Ziziphus jujuba]	TL1	Thaumatin-like protein 1 OS=Pyrus pyrifolia GN=TL1 PE=1 SV=1	GO:0003674(molecular_function);GO:0005576(extracellular region);GO:0031225(anchored component of membrane);GO:0051707(response to other organism)	ENOG4111GDH(thaumatin-like protein)	K12173	BRCA1-A complex subunit BRE	-	gmx03440(Homologous recombination)	G9CM55.1 PF00314.15;Thaumatin;	21.23	2.36	2.87059	up	6.23707e-30	1.01818e-27
TRINITY_DN22720_c1_g1	PB1 domain containing protein [Trema orientale]	-	-	-	ENOG410YV1P(PB1 domain containing protein, expressed)	-	-	-	-	-	39.52	4.56	2.83216	up	6.51151e-30	1.05662e-27
TRINITY_DN21091_c0_g2	60S ribosomal protein L10 [Morus notabilis]	RPL10	60S ribosomal protein L10 OS=Vitis riparia GN=RPL10 PE=2 SV=1	GO:0000027(ribosomal large subunit assembly);GO:0003735(structural constituent of ribosome);GO:0006412(translation);GO:0022625(cytosolic large ribosomal subunit)	COG0197(Binds 23S rRNA and is also seen to make contacts with the A and possibly P site tRNAs (By similarity))	K02866	large subunit ribosomal protein L10e	-	rcu03010(Ribosome)	W9SBE4.1 PF00252.16;Ribosomal_L16;	61.24	7.55	2.72512	up	1.15625e-29	1.86508e-27
TRINITY_DN21853_c0_g6	P-type ATPase [Trema orientale]	ACA12	Calcium-transporting ATPase 12, plasma membrane-type OS=Arabidopsis thaliana GN=ACA12 PE=2 SV=1	GO:0005388(calcium-transporting ATPase activity);GO:0005887(integral component of plasma membrane);GO:0043231(intracellular membrane-bounded organelle)	ENOG410XNNC(ATPase, Ca transporting, plasma membrane)	NA	NA	NA	NA(NA)	B9RTI7.1 PF00689.19;Cation_ATPase_C;	7.34	0.46	3.70017	up	1.45086e-29	2.32644e-27
TRINITY_DN12931_c1_g2	protein NUCLEAR FUSION DEFECTIVE 4 [Morus notabilis]	-	-	GO:0009507(chloroplast);GO:0016021(integral component of membrane)	ENOG410Y7MY(nodulin family)	NA	NA	NA	NA(NA)	D8QQN2.1 PF07690.14;MFS_1;	30.62	2.59	3.30502	up	1.49566e-29	2.38417e-27
TRINITY_DN23251_c3_g13	Ycf1 (chloroplast) [Ulmus davidiana var. japonica]	TIC214	Protein TIC 214 OS=Morus indica GN=TIC214 PE=3 SV=1	GO:0000428(DNA-directed RNA polymerase complex);GO:0003899(DNA-directed 5'-3' RNA polymerase activity)	ENOG4112D2K(Its presence in a non-photosynthetic plant (Epifagus virginiana) and experiments in tobacco indicate that it may have a function which is probably not related to photosynthesis)	-	-	-	-	D7UBC3.1 PF04998.15;RNA_pol_Rpb1_5;	36.13	5	2.55529	up	1.54918e-29	2.45504e-27
TRINITY_DN23444_c1_g3	Coatomer beta subunit [Trema orientale]	PUB20	U-box domain-containing protein 20 OS=Arabidopsis thaliana GN=PUB20 PE=2 SV=1	GO:0004842(ubiquitin-protein transferase activity);GO:0005737(cytoplasm);GO:0010200(response to chitin);GO:0016567(protein ubiquitination)	ENOG410Y3P9(Ubox domain-containing protein)	NA	NA	NA	NA(NA)	W9RV04.1 PF04564.13;U-box;	34.33	3.87	2.85529	up	1.56475e-29	2.45917e-27
TRINITY_DN21424_c0_g1	Serine/threonine-protein kinase MHK [Morus notabilis]	-	-	GO:0005634(nucleus);GO:0008150(biological_process)	ENOG4111J6E(NA)	-	-	-	-	B9GQM8.1 PF01926.21;MMR_HSR1;	20.38	2.51	2.72211	up	1.57588e-29	2.45917e-27
TRINITY_DN14443_c0_g1	pectinesterase 3 [Prunus avium]	MPE3	Pectinesterase 3 OS=Phaseolus vulgaris GN=MPE3 PE=2 SV=1	GO:0030599(pectinesterase activity);GO:0046910(pectinesterase inhibitor activity);GO:0071944(cell periphery)	COG4677(pectinesterase)	K01051	pectinesterase	EC:3.1.1.11	pavi00040(Pentose and glucuronate interconversions)	B9T3X6.1 PF01095.17;Pectinesterase;	11.59	1.27	2.88317	up	1.57901e-29	2.45917e-27
TRINITY_DN21473_c0_g2	PREDICTED: protein CYPRO4 [Fragaria vesca subsp. vesca]	CYPRO4	Protein CYPRO4 OS=Cynara cardunculus GN=CYPRO4 PE=2 SV=1	GO:0003674(molecular_function);GO:0005737(cytoplasm)	COG5167(vacuolar import and degradation protein)	-	-	-	-	W9RYC3.1 PF08553.8;VID27;	29.74	3.08	2.98686	up	1.75527e-29	2.71807e-27
TRINITY_DN22481_c1_g1	cytochrome c oxidase subunit 3 (mitochondrion) (mitochondrion) [Brassica juncea var. tumida]	COX3	Cytochrome c oxidase subunit 3 OS=Arabidopsis thaliana GN=COX3 PE=2 SV=2	GO:0005739(mitochondrion)	COG1845(Cytochrome C Oxidase, Subunit III)	K02262	cytochrome c oxidase subunit 3	-	ghi00190(Oxidative phosphorylation)	Q1XGA8.1 PF00510.16;COX3;	13.3	58.5	-2.43938	down	2.92168e-29	4.49856e-27
TRINITY_DN23516_c2_g1	GPI-anchored protein LLG1 [Morus notabilis]	LLG1	GPI-anchored protein LLG1 OS=Arabidopsis thaliana GN=LLG1 PE=1 SV=1	GO:0005515(protein binding);GO:0005886(plasma membrane);GO:0031225(anchored component of membrane);GO:0045927(positive regulation of growth);GO:0090406(pollen tube)	ENOG410YIWK((GPI)-anchored protein)	-	-	-	-	-	30	3.17	2.92087	up	3.30601e-29	5.06156e-27
TRINITY_DN22411_c1_g7	hypothetical protein TanjilG_29986 [Lupinus angustifolius]	-	-	-	ENOG410Y1YS(NA)	-	-	-	-	-	1498.78	6506.86	-2.40013	down	6.70339e-29	1.02053e-26
TRINITY_DN9768_c0_g1	universal stress protein A-like protein [Morus notabilis]	-	-	GO:0005634(nucleus);GO:0005773(vacuole);GO:0006950(response to stress);GO:0016787(hydrolase activity)	ENOG410XURP(universal stress protein)	-	-	-	-	W9RDB2.1 PF00582.24;Usp;	47.32	5.12	2.93624	up	6.7649e-29	1.02415e-26
TRINITY_DN966_c0_g1	peroxidase 31 [Prunus avium]	PER63	Peroxidase 63 OS=Arabidopsis thaliana GN=PER63 PE=2 SV=1	GO:0004601(peroxidase activity);GO:0005576(extracellular region);GO:0006979(response to oxidative stress);GO:0020037(heme binding);GO:0042744(hydrogen peroxide catabolic process);GO:0046872(metal ion binding);GO:0055114(oxidation-reduction process)	ENOG4111FDS(peroxidase)	K00430	peroxidase	EC:1.11.1.7	pavi00940(Phenylpropanoid biosynthesis)	M5WUF0.1 PF00141.21;peroxidase;	10.36	0.74	3.51156	up	6.90955e-29	1.04023e-26
TRINITY_DN21507_c0_g2	WRKY domain containing protein [Parasponia andersonii]	WRKY40	Probable WRKY transcription factor 40 OS=Arabidopsis thaliana GN=WRKY40 PE=1 SV=1	GO:0002237(response to molecule of bacterial origin);GO:0003700(DNA binding transcription factor activity);GO:0005515(protein binding);GO:0005634(nucleus);GO:0006351(transcription, DNA-templated);GO:0006355(regulation of transcription, DNA-templated);GO:0009611(response to wounding);GO:0009751(response to salicylic acid);GO:0010200(response to chitin);GO:0031347(regulation of defense response);GO…	ENOG410YHES(WRKY transcription factor)	K18834	WRKY transcription factor 1	-	pxb04626(Plant-pathogen interaction)	A0A072UHF0.1 PF03106.13;WRKY;	14.22	1.08	3.44575	up	7.94849e-29	1.19003e-26
TRINITY_DN14187_c0_g2	ribosomal protein L10 (mitochondrion) [Ammopiptanthus mongolicus]	-	-	GO:0005739(mitochondrion)	-	-	-	-	-	-	0.54	4.9	-3.44887	down	9.13949e-29	1.36083e-26
TRINITY_DN22146_c0_g3	hypothetical protein LSAT_4X50261 [Lactuca sativa]	-	-	-	ENOG41113PG(NA)	-	-	-	-	A0A0C4BF04.1 PF00420.22;Oxidored_q2;	235.7	1015.96	-2.39738	down	9.29046e-29	1.37575e-26
TRINITY_DN20318_c0_g1	delta(8)-fatty-acid desaturase 2 [Morus notabilis]	SLD2	Delta(8)-fatty-acid desaturase 2 OS=Arabidopsis thaliana GN=SLD2 PE=1 SV=1	GO:0005783(endoplasmic reticulum);GO:0005789(endoplasmic reticulum membrane);GO:0016021(integral component of membrane);GO:0016491(oxidoreductase activity);GO:0030148(sphingolipid biosynthetic process);GO:0046872(metal ion binding);GO:0052631(sphingolipid delta-8 desaturase activity);GO:0055114(oxidation-reduction process);GO:0070417(cellular response to cold)	ENOG410XVSZ(Fatty acid desaturase)	NA	NA	NA	NA(NA)	W9R2L3.1 PF00487.22;FA_desaturase;	12.19	1.28	2.95279	up	1.1511e-28	1.69531e-26
TRINITY_DN22555_c0_g1	Formin, FH2 domain containing protein [Trema orientale]	FH5	Formin-like protein 5 OS=Arabidopsis thaliana GN=FH5 PE=2 SV=2	GO:0003779(actin binding);GO:0005618(cell wall);GO:0005737(cytoplasm);GO:0005886(plasma membrane);GO:0009524(phragmoplast);GO:0009960(endosperm development);GO:0016021(integral component of membrane);GO:0030041(actin filament polymerization);GO:0045010(actin nucleation);GO:0048317(seed morphogenesis)	ENOG410YCRQ(Formin-like protein)	NA	NA	NA	NA(NA)	W9RCN5.1 PF02181.21;FH2;	10.43	1.4	2.60264	up	1.21963e-28	1.78653e-26
TRINITY_DN19751_c0_g2	Senescence regulator [Parasponia andersonii]	-	-	GO:0003674(molecular_function);GO:0005634(nucleus);GO:0008150(biological_process)	ENOG410Z0A4(Pfam:DUF584)	NA	NA	NA	NA(NA)	M5WPJ6.1 PF04520.11;Senescence_reg;	11.9	0.87	3.49449	up	1.56953e-28	2.2867e-26
TRINITY_DN22226_c0_g2	bifunctional riboflavin biosynthesis protein RIBA 1, chloroplastic [Morus notabilis]	RIBA1	Bifunctional riboflavin biosynthesis protein RIBA 1, chloroplastic OS=Arabidopsis thaliana GN=RIBA1 PE=1 SV=2	GO:0003935(GTP cyclohydrolase II activity);GO:0005525(GTP binding);GO:0008686(3,4-dihydroxy-2-butanone-4-phosphate synthase activity);GO:0009231(riboflavin biosynthetic process);GO:0009507(chloroplast);GO:0009570(chloroplast stroma);GO:0016020(membrane);GO:0046872(metal ion binding)	COG0108(Catalyzes the conversion of D-ribulose 5-phosphate to formate and 3,4-dihydroxy-2-butanone 4-phosphate (By similarity));COG0807(Catalyzes the conversion of D-ribulose 5-phosphate to formate and 3,4-dihydroxy-2-butanone 4-phosphate (By similarity))	K14652	3,4-dihydroxy 2-butanone 4-phosphate synthase / GTP cyclohydrolase II	EC:4.1.99.12 3.5.4.25	pavi00740(Riboflavin metabolism);pavi00790(Folate biosynthesis)	V4S9E2.1 PF00926.17;DHBP_synthase;	19.09	2.59	2.5755	up	1.67084e-28	2.42128e-26
TRINITY_DN22533_c6_g1	PREDICTED: rapid alkalinization factor [Prunus mume]	RALFL33	Protein RALF-like 33 OS=Arabidopsis thaliana GN=RALFL33 PE=2 SV=1	GO:0009506(plasmodesma);GO:0019722(calcium-mediated signaling)	ENOG41117SK(Rapid ALkalinization Factor (RALF) )	-	-	-	-	V4SG97.1 PF05498.9;RALF;	41.55	2.94	3.56421	up	1.91153e-28	2.74795e-26
TRINITY_DN793_c0_g1	hypothetical protein CDL12_12484 [Handroanthus impetiginosus]	-	-	-	-	-	-	-	-	-	55.69	4.97	3.24283	up	1.91654e-28	2.74795e-26
TRINITY_DN17700_c0_g2	PREDICTED: zinc finger protein ZAT10 [Prunus mume]	ZAT6	Zinc finger protein ZAT6 OS=Arabidopsis thaliana GN=ZAT6 PE=2 SV=1	GO:0003700(DNA binding transcription factor activity);GO:0005634(nucleus);GO:0010200(response to chitin);GO:0043565(sequence-specific DNA binding);GO:0044212(transcription regulatory region DNA binding)	COG5048(Zinc finger protein)	-	-	-	-	V4T600.1 PF13912.4;zf-C2H2_6;	88.44	12.74	2.50952	up	3.20896e-28	4.57682e-26
TRINITY_DN21879_c0_g3	basic 7S globulin-like [Prunus avium]	BG	Basic 7S globulin OS=Glycine max GN=BG PE=1 SV=2	GO:0004190(aspartic-type endopeptidase activity);GO:0006508(proteolysis);GO:0030163(protein catabolic process)	ENOG410XNV7(aspartic)	-	-	-	-	B9HAK0.2 PF14541.4;TAXi_C;	19.04	1.91	3.03593	up	3.30286e-28	4.68608e-26
TRINITY_DN23705_c0_g1	UDP-glucuronosyl/UDP-glucosyltransferase [Trema orientale]	UGT75L6	Crocetin glucosyltransferase, chloroplastic OS=Gardenia jasminoides GN=UGT75L6 PE=1 SV=1	GO:0009813(flavonoid biosynthetic process);GO:0043231(intracellular membrane-bounded organelle);GO:0052696(flavonoid glucuronidation);GO:0080043(quercetin 3-O-glucosyltransferase activity);GO:0080044(quercetin 7-O-glucosyltransferase activity)	COG1819(Transferase)	NA	NA	NA	NA(NA)	F6I4F7.1 PF00201.16;UDPGT;	12.53	2.41	3.41014	up	3.79648e-28	5.35837e-26
TRINITY_DN19509_c1_g1	uncharacterized protein LOC21408358 [Morus notabilis]	-	-	GO:0003674(molecular_function);GO:0005576(extracellular region);GO:0005886(plasma membrane);GO:0008150(biological_process);GO:0009506(plasmodesma);GO:0016021(integral component of membrane)	ENOG4111SY7(Protein of unknown function (DUF1218))	-	-	-	-	W9RJH6.1 PF06749.10;DUF1218;	14.46	1.3	3.16341	up	6.70936e-28	9.42056e-26
TRINITY_DN1740_c0_g1	hypothetical protein COLO4_06548 [Corchorus olitorius]	At3g28580	AAA-ATPase At3g28580 OS=Arabidopsis thaliana GN=At3g28580 PE=2 SV=1	GO:0000304(response to singlet oxygen);GO:0005524(ATP binding);GO:0005783(endoplasmic reticulum);GO:0005886(plasma membrane);GO:0009737(response to abscisic acid);GO:0016021(integral component of membrane);GO:0016787(hydrolase activity);GO:0016887(ATPase activity)	COG0465(Acts as a processive, ATP-dependent zinc metallopeptidase for both cytoplasmic and membrane proteins. Plays a role in the quality control of integral membrane proteins (By similarity))	NA	NA	NA	NA(NA)	M5WCT0.1 PF00004.27;AAA;	19.48	2.45	2.69443	up	7.11437e-28	9.93775e-26
TRINITY_DN20381_c0_g1	-	-	-	-	-	-	-	-	-	-	58.03	6.72	2.86234	up	7.81118e-28	1.08551e-25
TRINITY_DN22481_c1_g3	ribosomal protein S12C [Medicago truncatula]	RPS12	Ribosomal protein S12, mitochondrial OS=Helianthus annuus GN=RPS12 PE=2 SV=1	GO:0003735(structural constituent of ribosome);GO:0005840(ribosome);GO:0006412(translation)	COG0048(Interacts with and stabilizes bases of the 16S rRNA that are involved in tRNA selection in the A site and with the mRNA backbone. Located at the interface of the 30S and 50S subunits, it traverses the body of the 30S subunit contacting proteins on the other side and probably holding the rRNA structure together. The combined cluster of proteins S8, S12 and S17 appears to hold together the …	K02950	small subunit ribosomal protein S12	-	nto03010(Ribosome)	P92532.2 PF00164.23;Ribosom_S12_S23;	6.03	14.11	-2.55632	down	9.30464e-28	1.28646e-25
TRINITY_DN22336_c5_g1	hypothetical protein DVH24_018954 [Malus domestica]	ART3	Putative uncharacterized protein ART3 OS=Saccharomyces cerevisiae (strain ATCC 204508 / S288c) GN=ART3 PE=5 SV=1	-	ENOG4111JHC(senescence-associated protein)	-	-	-	-	-	621.26	2594.01	-2.35849	down	1.10322e-27	1.51757e-25
TRINITY_DN1892_c0_g1	uncharacterized protein LOC110408967 [Herrania umbratica]	-	-	-	ENOG410Z68U(NA)	-	-	-	-	W9S1S8.1 PF05340.10;DUF740;	35.73	3.11	3.25833	up	1.3356e-27	1.82795e-25
TRINITY_DN23003_c0_g7	Ribosomal protein L2 [Macleaya cordata]	RPL2	60S ribosomal protein L2, mitochondrial OS=Arabidopsis thaliana GN=RPL2 PE=3 SV=1	GO:0005739(mitochondrion)	COG0090(One of the primary rRNA binding proteins. Required for association of the 30S and 50S subunits to form the 70S ribosome, for tRNA binding and peptide bond formation. It has been suggested to have peptidyltransferase activity)	K02886	large subunit ribosomal protein L2	-	bna03010(Ribosome)	A0A0D3E7U2.1 PF00181.21;Ribosomal_L2;	2.09	10.39	-2.58614	down	1.46449e-27	1.99429e-25
TRINITY_DN19888_c0_g2	nuclear transcription factor Y subunit A-1 [Morus notabilis]	NFYA1	Nuclear transcription factor Y subunit A-1 OS=Arabidopsis thaliana GN=NFYA1 PE=2 SV=1	GO:0003677(DNA binding);GO:0003700(DNA binding transcription factor activity);GO:0005634(nucleus);GO:0006351(transcription, DNA-templated);GO:0006355(regulation of transcription, DNA-templated);GO:0009793(embryo development ending in seed dormancy);GO:0010262(somatic embryogenesis);GO:0016602(CCAAT-binding factor complex);GO:0048316(seed development);GO:0048510(regulation of timing of transition …	COG5224(Nuclear transcription factor Y)	NA	NA	NA	NA(NA)	A0A0J8CLA3.1 PF02045.13;CBFB_NFYA;	0.86	6.93	-3.51161	down	4.12436e-27	5.58831e-25
TRINITY_DN5647_c0_g1	protein ALP1-like [Prunus yedoensis var. nudiflora]	At3g55350	Protein ALP1-like OS=Arabidopsis thaliana GN=At3g55350 PE=2 SV=1	GO:0005634(nucleus);GO:0005774(vacuolar membrane);GO:0005886(plasma membrane);GO:0009507(chloroplast);GO:0016020(membrane)	ENOG411206Y(transposon protein)	NA	NA	NA	NA(NA)	M5VPE7.1 PF13359.4;DDE_Tnp_4;	5.09	0.38	3.40233	up	6.25402e-27	8.43172e-25
TRINITY_DN23838_c0_g1	Cell division cycle protein 48-related / CDC48-related isoform 1 [Theobroma cacao]	At1g05910	ATPase family AAA domain-containing protein At1g05910 OS=Arabidopsis thaliana GN=At1g05910 PE=2 SV=1	GO:0003682(chromatin binding);GO:0005634(nucleus);GO:0016887(ATPase activity);GO:0031936(negative regulation of chromatin silencing);GO:0042393(histone binding);GO:0045944(positive regulation of transcription by RNA polymerase II)	COG0464(Aaa atpase)	-	-	-	-	-	22.48	105.02	-2.48328	down	6.69854e-27	8.98633e-25
TRINITY_DN18732_c0_g2	Ribose 5-phosphate isomerase, type A [Parasponia andersonii]	RPI2	Probable ribose-5-phosphate isomerase 2 OS=Arabidopsis thaliana GN=RPI2 PE=1 SV=1	GO:0004751(ribose-5-phosphate isomerase activity);GO:0005737(cytoplasm);GO:0008219(cell death);GO:0009052(pentose-phosphate shunt, non-oxidative branch);GO:0010228(vegetative to reproductive phase transition of meristem)	COG0120(phosphoriboisomerase A)	K01807	ribose 5-phosphate isomerase A	EC:5.3.1.6	vvi00030(Pentose phosphate pathway);vvi00710(Carbon fixation in photosynthetic organisms)	G7IAT2.2 PF06026.12;Rib_5-P_isom_A;	16.19	2.03	2.6957	up	7.55717e-27	1.00883e-24
TRINITY_DN16950_c0_g2	Coiled-coil domain containing protein 109, C-terminal [Parasponia andersonii]	At1g09575	Calcium uniporter protein 6, mitochondrial OS=Arabidopsis thaliana GN=At1g09575 PE=2 SV=1	GO:0015292(uniporter activity)	ENOG410Y3YU(Coiled-coil domain containing 109B)	NA	NA	NA	NA(NA)	K7MQ00.1 PF04678.11;MCU;	7.42	0.49	3.64693	up	8.07972e-27	1.0733e-24
TRINITY_DN22384_c2_g4	hypothetical protein GLYMA_13G013900 [Glycine max]	-	-	-	-	-	-	-	-	-	3703.72	15011.5	-2.29674	down	8.23544e-27	1.08864e-24
TRINITY_DN13830_c0_g2	hypothetical protein PanWU01x14_168750 [Parasponia andersonii]	-	-	-	-	-	-	-	-	-	68.61	6.32	3.28083	up	8.68351e-27	1.1423e-24
TRINITY_DN21091_c0_g1	60S ribosomal protein L10 [Morus notabilis]	RPL10	60S ribosomal protein L10 OS=Vitis riparia GN=RPL10 PE=2 SV=1	GO:0000027(ribosomal large subunit assembly);GO:0003735(structural constituent of ribosome);GO:0006412(translation);GO:0022625(cytosolic large ribosomal subunit)	COG0197(Binds 23S rRNA and is also seen to make contacts with the A and possibly P site tRNAs (By similarity))	K02866	large subunit ribosomal protein L10e	-	fve03010(Ribosome)	W9SBE4.1 PF00252.16;Ribosomal_L16;	80.07	11.81	2.48031	up	1.09137e-26	1.42875e-24
TRINITY_DN23452_c1_g2	hypothetical protein GLYMA_13G015300 [Glycine max]	-	-	GO:0003674(molecular_function);GO:0005575(cellular_component);GO:0008150(biological_process)	ENOG41129JI(NA)	-	-	-	-	-	9221.91	37677.8	-2.28993	down	1.11607e-26	1.45405e-24
TRINITY_DN7435_c0_g2	WRKY domain containing protein [Trema orientale]	WRKY53	Probable WRKY transcription factor 53 OS=Arabidopsis thaliana GN=WRKY53 PE=1 SV=1	GO:0009737(response to abscisic acid)	ENOG410YZU1(Transcription factor)	K16225	probable WRKY transcription factor 52	-	csat04626(Plant-pathogen interaction)	A0A0A0KUV6.1 PF03106.13;WRKY;	5.9	0.43	3.46129	up	1.14331e-26	1.48242e-24
TRINITY_DN16474_c1_g2	glycerophosphodiester phosphodiesterase GDPDL3 [Ricinus communis]	GDPDL1	Glycerophosphodiester phosphodiesterase GDPDL1 OS=Arabidopsis thaliana GN=GDPDL1 PE=1 SV=2	GO:0005886(plasma membrane);GO:0006071(glycerol metabolic process);GO:0006629(lipid metabolic process);GO:0008889(glycerophosphodiester phosphodiesterase activity);GO:0009506(plasmodesma);GO:0010026(trichome differentiation);GO:0010442(guard cell morphogenesis);GO:0031225(anchored component of membrane);GO:0046658(anchored component of plasma membrane);GO:0052541(plant-type cell wall cellulose me…	COG0584(glycerophosphoryl diester phosphodiesterase)	-	-	-	-	W9S0F2.1 PF03009.15;GDPD;	12.16	1.17	3.09101	up	1.30197e-26	1.68011e-24
TRINITY_DN23080_c3_g1	-	-	-	-	-	-	-	-	-	-	119.85	12.96	3.15914	up	1.5035e-26	1.93096e-24
TRINITY_DN3161_c0_g1	putative clathrin assembly protein At4g40080 [Prunus persica]	At4g40080	Putative clathrin assembly protein At4g40080 OS=Arabidopsis thaliana GN=At4g40080 PE=2 SV=2	GO:0005543(phospholipid binding);GO:0005739(mitochondrion);GO:0005794(Golgi apparatus);GO:0005905(clathrin-coated pit);GO:0006897(endocytosis);GO:0030136(clathrin-coated vesicle)	ENOG410XQ90(Clathrin assembly protein)	NA	NA	NA	NA(NA)	F6H0Y8.1 PF07651.14;ANTH;	10.5	1.07	3.01294	up	1.65904e-26	2.11199e-24
TRINITY_DN23251_c3_g5	Ycf1 (chloroplast) [Ulmus davidiana var. japonica]	TIC214	Protein TIC 214 OS=Morus indica GN=TIC214 PE=3 SV=1	-	ENOG4112D2K(Its presence in a non-photosynthetic plant (Epifagus virginiana) and experiments in tobacco indicate that it may have a function which is probably not related to photosynthesis)	-	-	-	-	-	26.97	3.87	2.49913	up	1.66004e-26	2.11199e-24
TRINITY_DN9780_c0_g1	ethylene-responsive transcription factor 4 [Ziziphus jujuba]	ERF4	Ethylene-responsive transcription factor 4 OS=Nicotiana sylvestris GN=ERF4 PE=2 SV=1	-	ENOG410YQ8J(Transcription factor)	NA	NA	NA	NA(NA)	-	37.6	5.05	2.61383	up	2.11057e-26	2.67263e-24
TRINITY_DN3474_c0_g1	uncharacterized protein LOC107429785 [Ziziphus jujuba]	-	-	GO:0005737(cytoplasm);GO:0008757(S-adenosylmethionine-dependent methyltransferase activity);GO:0032259(methylation)	ENOG4111P8X(Methyltransferase)	-	-	-	-	U5GTJ7.1 PF08241.10;Methyltransf_11;	7.79	0.64	3.31419	up	2.2753e-26	2.86783e-24
TRINITY_DN23163_c0_g2	Uroporphyrin-III C-methyltransferase [Trema orientale]	cysG	Siroheme synthase OS=Acinetobacter baylyi (strain ATCC 33305 / BD413 / ADP1) GN=cysG PE=3 SV=1	GO:0004851(uroporphyrin-III C-methyltransferase activity);GO:0019354(siroheme biosynthetic process)	COG0007(Multifunctional enzyme that catalyzes the SAM-dependent methylation of uroporphyrinogen III at position C-2 and C-7 to form precorrin-2 and then position C-12 or C-18 to form trimethylpyrrocorphin 2. It also catalyzes the conversion of precorrin-2 into siroheme. This reaction consists of the NAD- dependent oxidation of precorrin-2 into sirohydrochlorin and its subsequent ferrochelation in…	K02303	uroporphyrin-III C-methyltransferase	EC:2.1.1.107	zju00860(Porphyrin and chlorophyll metabolism)	W9R9J7.1 PF00590.18;TP_methylase;	8.32	0.84	2.99192	up	2.48476e-26	3.11734e-24
TRINITY_DN22169_c1_g2	L-ascorbate oxidase homolog [Morus notabilis]	Bp10	L-ascorbate oxidase homolog OS=Brassica napus GN=Bp10 PE=2 SV=1	GO:0005507(copper ion binding);GO:0009505(plant-type cell wall);GO:0009506(plasmodesma);GO:0016722(oxidoreductase activity, oxidizing metal ions)	COG2132(Multicopper oxidase)	NA	NA	NA	NA(NA)	A0A0A0K1K9.1 PF07731.12;Cu-oxidase_2;	6.26	0.66	2.94136	up	2.53148e-26	3.16131e-24
TRINITY_DN22371_c6_g2	NADH dehydrogenase subunit 1 (mitochondrion) [Boehmeria nivea]	ND1	NADH-ubiquinone oxidoreductase chain 1 OS=Oenothera berteroana GN=ND1 PE=2 SV=1	GO:0005739(mitochondrion)	COG1005(NDH-1 shuttles electrons from NADH, via FMN and iron- sulfur (Fe-S) centers, to quinones in the respiratory chain. The immediate electron acceptor for the enzyme in this species is believed to be ubiquinone. Couples the redox reaction to proton translocation (for every two electrons transferred, four hydrogen ions are translocated across the cytoplasmic membrane), and thus conserves the r…	K03878	NADH-ubiquinone oxidoreductase chain 1	EC:1.6.5.3	bna00190(Oxidative phosphorylation)	Q1XGA7.1 PF00146.19;NADHdh;	1.91	19.13	-3.56729	down	2.72871e-26	3.39198e-24
TRINITY_DN22336_c5_g3	hypothetical protein EUGRSUZ_I01857 [Eucalyptus grandis]	-	-	-	-	-	-	-	-	-	26.37	172.39	-2.77977	down	2.86931e-26	3.55047e-24
TRINITY_DN14857_c0_g3	BAG family molecular chaperone regulator [Parasponia andersonii]	BAG1	BAG family molecular chaperone regulator 8, chloroplastic OS=Arabidopsis thaliana GN=BAG1 PE=1 SV=1	GO:0005516(calmodulin binding);GO:0005634(nucleus);GO:0005886(plasma membrane);GO:0008150(biological_process);GO:0009506(plasmodesma);GO:0009507(chloroplast);GO:0051087(chaperone binding)	ENOG410Z01Q(NA)	-	-	-	-	A0A067JTF3.1 PF02179.14;BAG;	5.72	0.48	3.26466	up	4.14941e-26	5.11113e-24
TRINITY_DN22411_c1_g8	LOW QUALITY PROTEIN: hypothetical protein GLYMA_13G023600 [Glycine max]	ART2	Putative uncharacterized protein ART2 OS=Saccharomyces cerevisiae (strain ATCC 204508 / S288c) GN=ART2 PE=5 SV=1	GO:0003674(molecular_function);GO:0005575(cellular_component);GO:0006351(transcription, DNA-templated);GO:0006355(regulation of transcription, DNA-templated);GO:0008150(biological_process)	ENOG4111JHC(senescence-associated protein)	-	-	-	-	-	2755.72	10740.3	-2.25984	down	4.41083e-26	5.40855e-24
TRINITY_DN15862_c0_g1	putative germin, rmlC-like cupin domain-containing protein [Rosa chinensis]	ABP19A	Auxin-binding protein ABP19a OS=Prunus persica GN=ABP19A PE=3 SV=1	GO:0005618(cell wall);GO:0033609(oxalate metabolic process);GO:0046564(oxalate decarboxylase activity)	ENOG410YB6M(germin-like protein)	-	-	-	-	B9GW16.1 PF00190.20;Cupin_1;	25.13	2.15	3.2886	up	6.25434e-26	7.63453e-24
TRINITY_DN23705_c1_g2	PREDICTED: crocetin glucosyltransferase, chloroplastic-like [Juglans regia]	UGT75L6	Crocetin glucosyltransferase, chloroplastic OS=Gardenia jasminoides GN=UGT75L6 PE=1 SV=1	GO:0009813(flavonoid biosynthetic process);GO:0043231(intracellular membrane-bounded organelle);GO:0052696(flavonoid glucuronidation);GO:0080043(quercetin 3-O-glucosyltransferase activity);GO:0080044(quercetin 7-O-glucosyltransferase activity)	COG1819(Transferase)	NA	NA	NA	NA(NA)	B9II48.1 PF00201.16;UDPGT;	90.15	7.37	3.4066	up	6.4695e-26	7.86174e-24
TRINITY_DN2363_c0_g1	Phosphate-induced protein [Parasponia andersonii]	EXL5	Protein EXORDIUM-like 5 OS=Arabidopsis thaliana GN=EXL5 PE=2 SV=1	GO:0005576(extracellular region);GO:0005615(extracellular space);GO:0006629(lipid metabolic process);GO:0016298(lipase activity);GO:0048046(apoplast)	ENOG410Y43B(phosphate-induced protein 1 conserved region domain containing protein, expressed)	-	-	-	-	A0A0A0KAW5.1 PF04674.10;Phi_1;	57.31	4.85	3.41309	up	7.10884e-26	8.6001e-24
TRINITY_DN20318_c0_g2	Fatty acid desaturase [Parasponia andersonii]	sld1	Delta(8)-fatty-acid desaturase OS=Borago officinalis GN=sld1 PE=1 SV=1	GO:0005783(endoplasmic reticulum);GO:0005789(endoplasmic reticulum membrane);GO:0016021(integral component of membrane);GO:0016491(oxidoreductase activity);GO:0030148(sphingolipid biosynthetic process);GO:0046872(metal ion binding);GO:0052631(sphingolipid delta-8 desaturase activity);GO:0055114(oxidation-reduction process);GO:0070417(cellular response to cold)	ENOG410XVSZ(Fatty acid desaturase)	NA	NA	NA	NA(NA)	A0A061DUT1.1 PF00487.22;FA_desaturase;	42.76	3.89	3.21901	up	9.52649e-26	1.14737e-23
TRINITY_DN26427_c0_g1	Protein CDI, partial [Mucuna pruriens]	CDI	Protein CDI OS=Arabidopsis thaliana GN=CDI PE=2 SV=1	GO:0005634(nucleus);GO:0005829(cytosol);GO:0007338(single fertilization);GO:0009846(pollen germination);GO:0009860(pollen tube growth);GO:0016740(transferase activity)	ENOG410ZX6Q(NA)	-	-	-	-	A3Z6M1.1 PF01501.18;Glyco_transf_8;	53.11	6	2.89734	up	1.17502e-25	1.40893e-23
TRINITY_DN8129_c0_g1	AP2/ERF transcription factor [Trema orientale]	ERF105	Ethylene-responsive transcription factor ERF105 OS=Arabidopsis thaliana GN=ERF105 PE=2 SV=1	GO:0003677(DNA binding);GO:0003700(DNA binding transcription factor activity);GO:0005634(nucleus);GO:0006351(transcription, DNA-templated);GO:0006355(regulation of transcription, DNA-templated);GO:0009873(ethylene-activated signaling pathway);GO:0010200(response to chitin)	ENOG410YIK7(Transcription factor)	NA	NA	NA	NA(NA)	W9RPJ4.1 PF00847.18;AP2;	48.87	7.41	2.42898	up	1.18043e-25	1.40918e-23
TRINITY_DN22449_c1_g1	Late embryogenesis abundant protein [Parasponia andersonii]	-	-	GO:0003674(molecular_function);GO:0005515(protein binding);GO:0005802(trans-Golgi network);GO:0005886(plasma membrane);GO:0008017(microtubule binding);GO:0008150(biological_process);GO:0009507(chloroplast);GO:0016021(integral component of membrane)	ENOG410YGAR(Late embryogenesis abundant protein)	-	-	-	-	A0A0B0PGW9.1 PF03168.11;LEA_2;	12.09	1.49	2.71815	up	1.25495e-25	1.49157e-23
TRINITY_DN22208_c0_g2	NDR1/HIN1-like protein 3 [Morus notabilis]	-	-	-	ENOG410YGQV(harpin-induced protein 1 domain containing protein, expressed)	-	-	-	-	-	65.89	10.47	2.38574	up	1.43841e-25	1.70216e-23
TRINITY_DN23125_c5_g1	putative oxidoreductase, Very-long-chain 3-oxoacyl-CoA synthase [Medicago truncatula]	KCS11	3-ketoacyl-CoA synthase 11 OS=Arabidopsis thaliana GN=KCS11 PE=1 SV=1	GO:0005634(nucleus);GO:0006633(fatty acid biosynthetic process);GO:0009409(response to cold);GO:0009416(response to light stimulus);GO:0016021(integral component of membrane);GO:0102336(3-oxo-arachidoyl-CoA synthase activity);GO:0102337(3-oxo-cerotoyl-CoA synthase activity);GO:0102338(3-oxo-lignoceronyl-CoA synthase activity);GO:0102756(very-long-chain 3-ketoacyl-CoA synthase activity)	ENOG410Y5VH(3-ketoacyl-coa synthase)	K15397	3-ketoacyl-CoA synthase	EC:2.3.1.199	adu00062(Fatty acid elongation)	A0A072V7F7.1 PF08392.10;FAE1_CUT1_RppA;	20.82	2.71	2.64232	up	1.77351e-25	2.08958e-23
TRINITY_DN23548_c6_g1	hypothetical protein CUMW_053560 [Citrus unshiu]	TP53RK	TP53-regulating kinase OS=Homo sapiens GN=TP53RK PE=1 SV=2	GO:0000408(EKC/KEOPS complex);GO:0004674(protein serine/threonine kinase activity);GO:0005634(nucleus);GO:0005829(cytosol);GO:0070525(tRNA threonylcarbamoyladenosine metabolic process)	COG3642(Required for the formation of a threonylcarbamoyl group on adenosine at position 37 (t(6)A37) in tRNAs that read codons beginning with adenine (By similarity))	NA	NA	NA	NA(NA)	A0A067JC42.1 PF00069.23;Pkinase;	2.78	16.78	-2.8843	down	1.81147e-25	2.11835e-23
TRINITY_DN16940_c0_g2	protein NUCLEAR FUSION DEFECTIVE 4 [Morus notabilis]	NFD4	Protein NUCLEAR FUSION DEFECTIVE 4 OS=Arabidopsis thaliana GN=NFD4 PE=3 SV=1	GO:0009507(chloroplast);GO:0016021(integral component of membrane);GO:0080167(response to karrikin)	ENOG410Y7MY(nodulin family)	NA	NA	NA	NA(NA)	M5VIT8.1 PF06813.11;Nodulin-like;	20.88	2.94	2.53693	up	1.81356e-25	2.11835e-23
TRINITY_DN23510_c0_g2	GPI transamidase component Gaa [Parasponia andersonii]	-	-	GO:0016255(attachment of GPI anchor to protein);GO:0042765(GPI-anchor transamidase complex)	ENOG410XT16(glycosylphosphatidylinositol anchor attachment protein 1 homolog (yeast))	K05289	glycosylphosphatidylinositol transamidase	-	pavi00563(Glycosylphosphatidylinositol(GPI)-anchor biosynthesis)	W9S0Q3.1 PF04114.12;Gaa1;	28.95	121.46	-2.3687	down	2.52103e-25	2.93207e-23
TRINITY_DN22835_c4_g3	hypothetical protein DVH24_034794 [Malus domestica]	-	-	GO:0003674(molecular_function);GO:0005739(mitochondrion);GO:0008150(biological_process)	-	-	-	-	-	-	12.8	0.98	3.41159	up	3.05051e-25	3.52606e-23
TRINITY_DN17405_c0_g3	Methyltransferase FkbM [Parasponia andersonii]	-	-	GO:0005737(cytoplasm);GO:0008757(S-adenosylmethionine-dependent methyltransferase activity);GO:0032259(methylation)	ENOG410Y23W(NA)	-	-	-	-	W9QTV1.1 PF05050.10;Methyltransf_21;	8.59	1.15	2.59651	up	3.05777e-25	3.52606e-23
TRINITY_DN22488_c0_g1	thaumatin-like protein 1b [Ziziphus jujuba]	TL1	Thaumatin-like protein 1 OS=Pyrus pyrifolia GN=TL1 PE=1 SV=1	GO:0003674(molecular_function);GO:0005576(extracellular region);GO:0031225(anchored component of membrane);GO:0051707(response to other organism)	ENOG4111GDH(thaumatin-like protein)	K12173	BRCA1-A complex subunit BRE	-	gmx03440(Homologous recombination)	G9CM55.1 PF00314.15;Thaumatin;	16.22	2.08	2.66767	up	4.07175e-25	4.67544e-23
TRINITY_DN25580_c0_g1	ethylene-responsive transcription factor 4 [Ziziphus jujuba]	ERF4	Ethylene-responsive transcription factor 4 OS=Nicotiana sylvestris GN=ERF4 PE=2 SV=1	GO:0003677(DNA binding);GO:0003700(DNA binding transcription factor activity);GO:0005515(protein binding);GO:0005634(nucleus);GO:0006351(transcription, DNA-templated);GO:0006355(regulation of transcription, DNA-templated);GO:0009723(response to ethylene);GO:0009737(response to abscisic acid);GO:0009864(induced systemic resistance, jasmonic acid mediated signaling pathway);GO:0009873(ethylene-acti…	ENOG410YQ8J(Transcription factor)	NA	NA	NA	NA(NA)	A0A067JVT3.1 PF00847.18;AP2;	27.92	3.83	2.57935	up	5.45717e-25	6.23982e-23
TRINITY_DN22720_c2_g1	PB1 domain containing protein [Trema orientale]	-	-	GO:0005634(nucleus);GO:0005829(cytosol)	ENOG410YV1P(PB1 domain containing protein, expressed)	-	-	-	-	-	14.42	1.75	2.74403	up	7.75843e-25	8.83385e-23
TRINITY_DN22747_c0_g4	probable nucleoredoxin 1 [Morus notabilis]	At1g60420	Probable nucleoredoxin 1 OS=Arabidopsis thaliana GN=At1g60420 PE=1 SV=1	GO:0004791(thioredoxin-disulfide reductase activity);GO:0005829(cytosol);GO:0009860(pollen tube growth);GO:0010183(pollen tube guidance);GO:0045454(cell redox homeostasis);GO:0046686(response to cadmium ion);GO:0047134(protein-disulfide reductase activity);GO:0055114(oxidation-reduction process);GO:0080092(regulation of pollen tube growth)	ENOG410ZIWC(nucleoredoxin-like)	NA	NA	NA	NA(NA)	W9S1Q2.1 PF13905.4;Thioredoxin_8;	25.02	3.98	2.35334	up	8.66104e-25	9.82032e-23
TRINITY_DN23951_c1_g1	expansin-like A1 [Morus notabilis]	EXLA1	Expansin-like A1 OS=Arabidopsis thaliana GN=EXLA1 PE=2 SV=1	GO:0009505(plant-type cell wall);GO:0009506(plasmodesma);GO:0016020(membrane)	ENOG410YDTV(expansin-like)	NA	NA	NA	NA(NA)	B9T775.1 PF01357.19;Pollen_allerg_1;	9.2	0.92	3.01912	up	9.2822e-25	1.04808e-22
TRINITY_DN24138_c6_g1	Heat shock protein 70 family [Corchorus capsularis]	HSP70	Heat shock 70 kDa protein OS=Glycine max GN=HSP70 PE=3 SV=1	GO:0005524(ATP binding);GO:0005618(cell wall);GO:0005634(nucleus);GO:0005739(mitochondrion);GO:0005774(vacuolar membrane);GO:0005794(Golgi apparatus);GO:0005829(cytosol);GO:0005886(plasma membrane);GO:0006351(transcription, DNA-templated);GO:0006355(regulation of transcription, DNA-templated);GO:0006457(protein folding);GO:0006986(response to unfolded protein);GO:0009266(response to temperature s…	COG0443(Heat shock protein)	K03283	heat shock 70kDa protein 1/2/6/8	-	ghi03040(Spliceosome);ghi04141(Protein processing in endoplasmic reticulum);ghi04144(Endocytosis)	W9R5S6.1 PF00012.18;HSP70;	46.82	9.94	2.32469	up	9.83201e-25	1.10555e-22
TRINITY_DN21867_c0_g1	calcium uptake protein, mitochondrial-like [Ziziphus jujuba]	CG4495	Calcium uptake protein 1 homolog, mitochondrial OS=Drosophila melanogaster GN=CG4495 PE=2 SV=1	GO:0005509(calcium ion binding);GO:0005623(cell);GO:0005739(mitochondrion);GO:0005743(mitochondrial inner membrane);GO:0005758(mitochondrial intermembrane space);GO:0006816(calcium ion transport);GO:0051562(negative regulation of mitochondrial calcium ion concentration)	ENOG410ZSC1(EF-hand domain family, member)	-	-	-	-	A0A072VEI6.1 PF13833.4;EF-hand_8;	34.35	5.23	2.32833	up	1.2615e-24	1.41262e-22
TRINITY_DN22894_c2_g2	-	-	-	-	-	-	-	-	-	-	757.43	136.52	2.20711	up	1.32924e-24	1.48235e-22
TRINITY_DN27167_c0_g1	protein CDI [Ricinus communis]	CDI	Protein CDI OS=Arabidopsis thaliana GN=CDI PE=2 SV=1	GO:0005634(nucleus);GO:0005829(cytosol);GO:0007338(single fertilization);GO:0009846(pollen germination);GO:0009860(pollen tube growth);GO:0016740(transferase activity)	ENOG410ZX6Q(NA)	-	-	-	-	G6A217.1 PF01501.18;Glyco_transf_8;	18.15	1.64	3.20508	up	1.37376e-24	1.52572e-22
TRINITY_DN8294_c0_g1	HR-like lesion-inducer [Parasponia andersonii]	-	-	GO:0005783(endoplasmic reticulum);GO:0005794(Golgi apparatus);GO:0016021(integral component of membrane)	ENOG4111T2N(Nicotiana lesion-inducing like)	-	-	-	-	B9STI8.1 PF05514.9;HR_lesion;	21.19	1.89	3.20117	up	1.63508e-24	1.80853e-22
TRINITY_DN22812_c0_g1	nudix hydrolase 18, mitochondrial [Morus notabilis]	NUDT4	Nudix hydrolase 4 OS=Arabidopsis thaliana GN=NUDT4 PE=1 SV=1	GO:0000210(NAD+ diphosphatase activity);GO:0005634(nucleus);GO:0005737(cytoplasm);GO:0005829(cytosol);GO:0009507(chloroplast);GO:0016787(hydrolase activity);GO:0016818(hydrolase activity, acting on acid anhydrides, in phosphorus-containing anhydrides);GO:0046872(metal ion binding);GO:0047631(ADP-ribose diphosphatase activity)	COG0494(Nudix hydrolase)	NA	NA	NA	NA(NA)	W9QZ82.1 PF00293.26;NUDIX;	38.1	5.39	2.61994	up	1.73007e-24	1.90581e-22
TRINITY_DN24028_c4_g1	-	-	-	-	-	-	-	-	-	-	14.13	67.66	-2.47924	down	1.84494e-24	2.02413e-22
TRINITY_DN16474_c1_g1	glycerophosphodiester phosphodiesterase GDPDL3 [Ricinus communis]	GDPDL4	Glycerophosphodiester phosphodiesterase GDPDL4 OS=Arabidopsis thaliana GN=GDPDL4 PE=1 SV=1	GO:0005886(plasma membrane);GO:0006071(glycerol metabolic process);GO:0006629(lipid metabolic process);GO:0008889(glycerophosphodiester phosphodiesterase activity);GO:0009506(plasmodesma);GO:0010026(trichome differentiation);GO:0010442(guard cell morphogenesis);GO:0031225(anchored component of membrane);GO:0046658(anchored component of plasma membrane);GO:0052541(plant-type cell wall cellulose me…	COG0584(glycerophosphoryl diester phosphodiesterase)	K01126	glycerophosphoryl diester phosphodiesterase	EC:3.1.4.46	dosa00564(Glycerophospholipid metabolism)	W9S0F2.1 PF03009.15;GDPD;	10.97	1.33	2.74369	up	1.94947e-24	2.12935e-22
TRINITY_DN21922_c0_g2	Mitogen-activated protein kinase kinase kinase [Trema orientale]	HERK1	Receptor-like protein kinase HERK 1 OS=Arabidopsis thaliana GN=HERK1 PE=1 SV=1	GO:0004672(protein kinase activity);GO:0004674(protein serine/threonine kinase activity);GO:0005524(ATP binding);GO:0005886(plasma membrane);GO:0006468(protein phosphorylation);GO:0009506(plasmodesma);GO:0009741(response to brassinosteroid);GO:0009742(brassinosteroid mediated signaling pathway);GO:0009791(post-embryonic development);GO:0009826(unidimensional cell growth);GO:0016021(integral compo…	COG0515(Serine Threonine protein kinase)	NA	NA	NA	NA(NA)	B9T925.1 PF07714.15;Pkinase_Tyr;	5.23	0.68	2.62448	up	1.95656e-24	2.12935e-22
TRINITY_DN22613_c1_g2	UDP-glycosyltransferase 91C1-like [Prunus yedoensis var. nudiflora]	UGT91C1	UDP-glycosyltransferase 91C1 OS=Arabidopsis thaliana GN=UGT91C1 PE=2 SV=1	GO:0009813(flavonoid biosynthetic process);GO:0043231(intracellular membrane-bounded organelle);GO:0052696(flavonoid glucuronidation);GO:0080043(quercetin 3-O-glucosyltransferase activity);GO:0080044(quercetin 7-O-glucosyltransferase activity)	COG1819(Transferase)	NA	NA	NA	NA(NA)	M5WZN2.1 PF00201.16;UDPGT;	9.07	1.17	2.65752	up	1.99377e-24	2.16117e-22
TRINITY_DN3572_c0_g1	putative clathrin assembly protein At4g40080 [Prunus persica]	-	-	-	ENOG410XQ90(Clathrin assembly protein)	NA	NA	NA	NA(NA)	B9RJR9.1 PF07651.14;ANTH;	7.05	0.57	3.29183	up	2.05348e-24	2.21597e-22
TRINITY_DN21503_c1_g1	uncharacterized protein LOC107432519 [Ziziphus jujuba]	-	-	-	ENOG410YZUF(NA)	-	-	-	-	A0A059BV60.1 PF07939.9;DUF1685;	8.51	0.69	3.32464	up	2.06069e-24	2.21597e-22
TRINITY_DN22371_c6_g11	hypothetical protein B456_001G161100 [Gossypium raimondii]	-	-	-	-	K03878	NADH-ubiquinone oxidoreductase chain 1	EC:1.6.5.3	mtr00190(Oxidative phosphorylation)	-	2.57	11.3	-2.43395	down	2.08155e-24	2.22957e-22
TRINITY_DN17609_c0_g1	-	-	-	-	-	-	-	-	-	-	143.68	23.89	2.31945	up	2.11207e-24	2.25334e-22
TRINITY_DN22384_c2_g1	hypothetical protein GLYMA_U007300 [Glycine max]	-	-	-	ENOG410ZQPG(NA)	-	-	-	-	-	2187.99	7924.93	-2.17188	down	2.36912e-24	2.51768e-22
TRINITY_DN22987_c1_g4	probable galacturonosyltransferase 4 isoform X2 [Morus notabilis]	GAUT4	Probable galacturonosyltransferase 4 OS=Arabidopsis thaliana GN=GAUT4 PE=2 SV=1	GO:0000139(Golgi membrane);GO:0005794(Golgi apparatus);GO:0016021(integral component of membrane);GO:0016051(carbohydrate biosynthetic process);GO:0016757(transferase activity, transferring glycosyl groups);GO:0045489(pectin biosynthetic process);GO:0047262(polygalacturonate 4-alpha-galacturonosyltransferase activity);GO:0071555(cell wall organization)	ENOG410YBFC(Galacturonosyltransferase)	K13648	alpha-1,4-galacturonosyltransferase	EC:2.4.1.43	zju00520(Amino sugar and nucleotide sugar metabolism)	A0A059CEI9.1 PF01501.18;Glyco_transf_8;	9.12	1.17	2.65889	up	2.50828e-24	2.65515e-22
TRINITY_DN24197_c0_g1	-	-	-	-	-	-	-	-	-	-	23.44	2.21	3.13596	up	2.51959e-24	2.65674e-22
TRINITY_DN15979_c1_g2	zinc finger CCHC domain protein [Parasponia andersonii]	-	-	GO:0003674(molecular_function);GO:0005634(nucleus);GO:0008150(biological_process)	ENOG41113DC(NA)	-	-	-	-	-	24.65	3.12	2.70169	up	3.28561e-24	3.45103e-22
TRINITY_DN22720_c1_g2	PB1 domain containing protein [Trema orientale]	-	-	-	ENOG410YV1P(PB1 domain containing protein, expressed)	-	-	-	-	-	24.82	3.37	2.5878	up	3.33916e-24	3.49374e-22
TRINITY_DN3118_c0_g2	Protein PHOTOPERIOD-INDEPENDENT EARLY FLOWERING [Trema orientale]	PIE1	Protein PHOTOPERIOD-INDEPENDENT EARLY FLOWERING 1 OS=Arabidopsis thaliana GN=PIE1 PE=1 SV=1	GO:0003677(DNA binding);GO:0004386(helicase activity);GO:0005515(protein binding);GO:0005524(ATP binding);GO:0005618(cell wall);GO:0005634(nucleus);GO:0009908(flower development);GO:0009910(negative regulation of flower development);GO:0016514(SWI/SNF complex);GO:0016569(covalent chromatin modification);GO:0030154(cell differentiation);GO:0042742(defense response to bacterium);GO:0046686(response…	ENOG410XP0A(chromatin modification)	NA	NA	NA	NA(NA)	A0A072VUA9.1 PF13921.4;Myb_DNA-bind_6;	0.27	2.04	-3.24183	down	3.65051e-24	3.80482e-22
TRINITY_DN22336_c1_g1	hypothetical protein L195_g003851 [Trifolium pratense]	-	-	GO:0003735(structural constituent of ribosome);GO:0005739(mitochondrion);GO:0015935(small ribosomal subunit)	-	K02946	small subunit ribosomal protein S10	-	gmx03010(Ribosome)	-	1.06	6.88	-2.97429	down	3.82194e-24	3.96823e-22
TRINITY_DN22954_c0_g2	Ycf1 (chloroplast) [Ulmus davidiana var. japonica]	TIC214	Protein TIC 214 OS=Morus indica GN=TIC214 PE=3 SV=1	-	ENOG4112D2K(Its presence in a non-photosynthetic plant (Epifagus virginiana) and experiments in tobacco indicate that it may have a function which is probably not related to photosynthesis)	-	-	-	-	F6GYN3.1 PF05758.10;Ycf1;	21.62	3.56	2.29821	up	4.29587e-24	4.44327e-22
TRINITY_DN18510_c0_g1	uncharacterized protein LOC107430055 [Ziziphus jujuba]	-	-	GO:0003674(molecular_function);GO:0016021(integral component of membrane);GO:0080167(response to karrikin)	ENOG410YZSP(NA)	-	-	-	-	-	83.77	14.32	2.25896	up	6.61819e-24	6.81925e-22
TRINITY_DN5665_c0_g1	Serine/threonine protein kinase [Trema orientale]	MPK3	Mitogen-activated protein kinase 3 OS=Arabidopsis thaliana GN=MPK3 PE=1 SV=2	GO:0004672(protein kinase activity);GO:0004707(MAP kinase activity);GO:0005515(protein binding);GO:0005524(ATP binding);GO:0005634(nucleus);GO:0005737(cytoplasm);GO:0006468(protein phosphorylation);GO:0006970(response to osmotic stress);GO:0006979(response to oxidative stress);GO:0007165(signal transduction);GO:0009409(response to cold);GO:0009555(pollen development);GO:0009611(response to woundi…	ENOG410XNY0(Mitogen-activated protein kinase)	K20536	mitogen-activated protein kinase 3	EC:2.7.11.24	ghi04016(MAPK signaling pathway - plant)	M5VZP6.1 PF00069.23;Pkinase;	12.17	1.61	2.62215	up	6.67961e-24	6.85646e-22
TRINITY_DN22088_c0_g7	NADH dehydrogenase subunit 4 (mitochondrion) [Oryza minuta]	-	-	-	-	K03881	NADH-ubiquinone oxidoreductase chain 4	EC:1.6.5.3	hbr00190(Oxidative phosphorylation)	-	0.88	3.85	-2.42912	down	7.15625e-24	7.318e-22
TRINITY_DN24159_c0_g1	glycosylphosphatidylinositol anchor attachment 1 protein [Morus notabilis]	XI-2	Myosin-6 OS=Arabidopsis thaliana GN=XI-2 PE=1 SV=1	GO:0016255(attachment of GPI anchor to protein);GO:0042765(GPI-anchor transamidase complex)	ENOG410XT16(glycosylphosphatidylinositol anchor attachment protein 1 homolog (yeast))	K05289	glycosylphosphatidylinositol transamidase	-	pavi00563(Glycosylphosphatidylinositol(GPI)-anchor biosynthesis)	W9S0Q3.1 PF04114.12;Gaa1;	18.33	68.86	-2.21761	down	7.76751e-24	7.91323e-22
TRINITY_DN17086_c0_g1	AP2/ERF domain containing protein [Parasponia andersonii]	RAP2-11	Ethylene-responsive transcription factor RAP2-11 OS=Arabidopsis thaliana GN=RAP2-11 PE=2 SV=1	GO:0000302(response to reactive oxygen species);GO:0003677(DNA binding);GO:0003700(DNA binding transcription factor activity);GO:0005634(nucleus);GO:0006351(transcription, DNA-templated);GO:0006355(regulation of transcription, DNA-templated);GO:0009723(response to ethylene);GO:0009873(ethylene-activated signaling pathway);GO:0035865(cellular response to potassium ion);GO:0043565(sequence-specific…	ENOG410YXH0(AP2 ERF domain-containing transcription factor)	NA	NA	NA	NA(NA)	A0A067GAV0.1 PF00847.18;AP2;	9.17	0.72	3.39407	up	1.01219e-23	1.02732e-21
TRINITY_DN15941_c1_g1	-	-	-	-	-	-	-	-	-	-	7.71	72.98	-3.28235	down	1.01898e-23	1.03035e-21
TRINITY_DN22954_c0_g3	Ycf1 (chloroplast) [Ulmus davidiana var. japonica]	TIC214	Protein TIC 214 OS=Morus indica GN=TIC214 PE=3 SV=1	-	ENOG4112D2K(Its presence in a non-photosynthetic plant (Epifagus virginiana) and experiments in tobacco indicate that it may have a function which is probably not related to photosynthesis)	-	-	-	-	F6GYN3.1 PF05758.10;Ycf1;	40.45	6.04	2.45988	up	1.27752e-23	1.28697e-21
TRINITY_DN23912_c0_g2	probable glutathione S-transferase parA [Prunus persica]	PARA	Probable glutathione S-transferase parA OS=Nicotiana tabacum GN=PARA PE=2 SV=1	GO:0004364(glutathione transferase activity);GO:0005737(cytoplasm);GO:0006749(glutathione metabolic process);GO:0009407(toxin catabolic process)	ENOG410XSIX(glutathione Stransferase)	K00799	glutathione S-transferase	EC:2.5.1.18	pper00480(Glutathione metabolism)	B9INL5.2 PF00043.23;GST_C;	46.22	7.05	2.40508	up	1.2852e-23	1.28992e-21
TRINITY_DN21582_c0_g2	Protein BPS [Parasponia andersonii]	-	-	-	ENOG4111ACI(NA)	-	-	-	-	W9RW47.1 PF03087.12;DUF241;	29.51	4.36	2.47379	up	1.38838e-23	1.38833e-21
TRINITY_DN22490_c1_g2	hypothetical protein MANES_03G117300 [Manihot esculenta]	-	-	GO:0003674(molecular_function);GO:0005634(nucleus);GO:0009611(response to wounding)	ENOG410YZKG(wound induced protein)	-	-	-	-	A0A061F605.1 PF12609.6;DUF3774;	572.38	122.76	2.22534	up	1.77776e-23	1.77116e-21
TRINITY_DN22146_c0_g8	hypothetical protein GOBAR_AA33653 [Gossypium barbadense]	ycf68-1	Uncharacterized protein ycf68 OS=Oryza nivara GN=ycf68-1 PE=3 SV=1	GO:0009536(plastid)	COG0048(Interacts with and stabilizes bases of the 16S rRNA that are involved in tRNA selection in the A site and with the mRNA backbone. Located at the interface of the 30S and 50S subunits, it traverses the body of the 30S subunit contacting proteins on the other side and probably holding the rRNA structure together. The combined cluster of proteins S8, S12 and S17 appears to hold together the …	K03046	DNA-directed RNA polymerase subunit beta'	EC:2.7.7.6	nto00230(Purine metabolism);nto00240(Pyrimidine metabolism);nto03020(RNA polymerase)	A0A0D2ZV57.1 PF10839.6;DUF2647;	184.58	578.28	-2.12787	down	2.02956e-23	2.01461e-21
TRINITY_DN1199_c0_g1	3-ketoacyl-CoA synthase 11 [Morus notabilis]	KCS11	3-ketoacyl-CoA synthase 11 OS=Arabidopsis thaliana GN=KCS11 PE=1 SV=1	GO:0005634(nucleus);GO:0006633(fatty acid biosynthetic process);GO:0009409(response to cold);GO:0009416(response to light stimulus);GO:0016021(integral component of membrane);GO:0102336(3-oxo-arachidoyl-CoA synthase activity);GO:0102337(3-oxo-cerotoyl-CoA synthase activity);GO:0102338(3-oxo-lignoceronyl-CoA synthase activity);GO:0102756(very-long-chain 3-ketoacyl-CoA synthase activity)	ENOG410Y5VH(3-ketoacyl-coa synthase)	K15397	3-ketoacyl-CoA synthase	EC:2.3.1.199	gra00062(Fatty acid elongation)	A0A0B0NWK9.1 PF08392.10;FAE1_CUT1_RppA;	4.49	0.41	3.13296	up	2.30175e-23	2.27646e-21
TRINITY_DN22189_c2_g4	cytochrome c biogenesis FC, mitochondrion (mitochondrion) [Artemisia annua]	CCMFC	Cytochrome c biogenesis CcmF C-terminal-like mitochondrial protein OS=Arabidopsis thaliana GN=CCMFC PE=1 SV=2	GO:0005739(mitochondrion)	ENOG410YDS3(cytochrome c biogenesis)	-	-	-	-	-	0.82	3.87	-2.54494	down	2.32761e-23	2.29366e-21
TRINITY_DN22616_c1_g4	photosystem I assembly protein Ycf4 (chloroplast) [Ulmus davidiana]	ycf4	Photosystem I assembly protein Ycf4 OS=Morus indica GN=ycf4 PE=3 SV=1	GO:0009536(plastid)	ENOG4111GE2(Seems to be required for the assembly of the photosystem I complex (By similarity))	K02634	apocytochrome f	-	hbr00195(Photosynthesis)	A0A022QMT4.1 PF02392.14;Ycf4;	24.1	2.33	3.10057	up	2.61246e-23	2.56504e-21
TRINITY_DN14115_c0_g3	proline-rich receptor-like protein kinase PERK1 [Ziziphus jujuba]	PERK1	Proline-rich receptor-like protein kinase PERK1 OS=Arabidopsis thaliana GN=PERK1 PE=2 SV=1	GO:0004672(protein kinase activity);GO:0004674(protein serine/threonine kinase activity);GO:0004675(transmembrane receptor protein serine/threonine kinase activity);GO:0005524(ATP binding);GO:0005886(plasma membrane);GO:0006468(protein phosphorylation);GO:0007166(cell surface receptor signaling pathway);GO:0009611(response to wounding);GO:0009620(response to fungus);GO:0016021(integral component …	COG0515(Serine Threonine protein kinase)	NA	NA	NA	NA(NA)	U5FG22.1 PF07714.15;Pkinase_Tyr;	5.4	0.73	2.59204	up	2.7366e-23	2.67723e-21
TRINITY_DN15979_c1_g1	zinc finger CCHC domain protein [Parasponia andersonii]	-	-	GO:0003674(molecular_function);GO:0005634(nucleus);GO:0008150(biological_process)	ENOG41113DC(NA)	-	-	-	-	-	48.86	6.4	2.67437	up	3.18845e-23	3.10805e-21
TRINITY_DN22555_c0_g2	Formin, FH2 domain containing protein [Parasponia andersonii]	FH5	Formin-like protein 5 OS=Arabidopsis thaliana GN=FH5 PE=2 SV=2	GO:0003779(actin binding);GO:0005618(cell wall);GO:0005737(cytoplasm);GO:0005886(plasma membrane);GO:0009524(phragmoplast);GO:0009960(endosperm development);GO:0016021(integral component of membrane);GO:0030041(actin filament polymerization);GO:0045010(actin nucleation);GO:0048317(seed morphogenesis)	ENOG410YCRQ(Formin-like protein)	NA	NA	NA	NA(NA)	W9RCN5.1 PF02181.21;FH2;	9.24	1.36	2.46428	up	3.32487e-23	3.22941e-21
TRINITY_DN19911_c0_g2	Cytochrome P450, E-class, group I [Parasponia andersonii]	CYP89A9	Cytochrome P450 89A9 OS=Arabidopsis thaliana GN=CYP89A9 PE=2 SV=1	GO:0016020(membrane);GO:0016709(oxidoreductase activity, acting on paired donors, with incorporation or reduction of molecular oxygen, NAD(P)H as one donor, and incorporation of one atom of oxygen);GO:0044550(secondary metabolite biosynthetic process)	COG2124(Cytochrome p450)	NA	NA	NA	NA(NA)	M5XFB6.1 PF00067.20;p450;	18.23	2.86	2.37377	up	4.16093e-23	4.02704e-21
TRINITY_DN22411_c1_g5	LOW QUALITY PROTEIN: hypothetical protein GLYMA_13G023600 [Glycine max]	ART2	Putative uncharacterized protein ART2 OS=Saccharomyces cerevisiae (strain ATCC 204508 / S288c) GN=ART2 PE=5 SV=1	GO:0003674(molecular_function);GO:0005575(cellular_component);GO:0006351(transcription, DNA-templated);GO:0006355(regulation of transcription, DNA-templated);GO:0008150(biological_process)	ENOG4111JHC(senescence-associated protein)	-	-	-	-	-	726.12	2542.96	-2.10584	down	4.36546e-23	4.20262e-21
TRINITY_DN8216_c0_g1	polyamine oxidase 1 [Morus notabilis]	PAO1	Polyamine oxidase 1 OS=Arabidopsis thaliana GN=PAO1 PE=1 SV=1	GO:0005739(mitochondrion);GO:0006598(polyamine catabolic process);GO:0046208(spermine catabolic process);GO:0046592(polyamine oxidase activity);GO:0050660(flavin adenine dinucleotide binding);GO:0052894(norspermine:oxygen oxidoreductase activity);GO:0052895(N1-acetylspermine:oxygen oxidoreductase (N1-acetylspermidine-forming) activity);GO:0052901(spermine:oxygen oxidoreductase (spermidine-forming…	ENOG410XSNC(amine oxidase)	K13366	polyamine oxidase	EC:1.5.3.14 1.5.3.16 1.5.3.-	hbr00330(Arginine and proline metabolism);hbr00410(beta-Alanine metabolism)	A0A061DW64.1 PF01593.22;Amino_oxidase;	14.79	2.06	2.54277	up	4.37337e-23	4.20262e-21
TRINITY_DN16637_c0_g3	fasciclin-like arabinogalactan protein 15 [Rosa chinensis]	FLA17	Fasciclin-like arabinogalactan protein 17 OS=Arabidopsis thaliana GN=FLA17 PE=2 SV=1	GO:0003674(molecular_function);GO:0005576(extracellular region);GO:0005773(vacuole);GO:0007155(cell adhesion)	COG2335(Beta-Ig-H3 fasciclin)	-	-	-	-	A0A067KM42.1 PF02469.20;Fasciclin;	14.72	1.61	2.91547	up	4.6666e-23	4.46856e-21
TRINITY_DN22281_c0_g3	putative LOV domain-containing protein [Ulmus alata]	PHOT2	Phototropin-2 OS=Arabidopsis thaliana GN=PHOT2 PE=1 SV=2	GO:0004674(protein serine/threonine kinase activity);GO:0005634(nucleus);GO:0005737(cytoplasm);GO:0005886(plasma membrane);GO:0035556(intracellular signal transduction)	COG2202(Histidine kinase)	NA	NA	NA	NA(NA)	K7MGJ3.1 PF13426.5;PAS_9;	0.81	4.7	-2.83407	down	4.74829e-23	4.53077e-21
TRINITY_DN22442_c3_g5	-	-	-	-	-	-	-	-	-	-	126.58	15.76	2.85284	up	4.84581e-23	4.6076e-21
TRINITY_DN11738_c0_g1	hypothetical protein CDL15_Pgr007895 [Punica granatum]	-	-	GO:0003674(molecular_function);GO:0005634(nucleus);GO:0008150(biological_process)	-	-	-	-	-	-	33.33	4.19	2.73261	up	5.37463e-23	5.09256e-21
TRINITY_DN20381_c0_g3	-	-	-	-	-	-	-	-	-	-	65.38	7.88	2.87912	up	5.56371e-23	5.25334e-21
TRINITY_DN19093_c0_g2	PREDICTED: nuclear autoantigenic sperm protein-like [Juglans regia]	-	-	-	ENOG410YW7W(IQ calmodulin-binding and BAG domain containing)	-	-	-	-	-	33.57	3.95	2.83151	up	6.91933e-23	6.51066e-21
TRINITY_DN23342_c1_g1	PREDICTED: LOW QUALITY PROTEIN: uncharacterized protein LOC107881344 [Prunus mume]	-	-	-	-	K14497	protein phosphatase 2C	EC:3.1.3.16	cann04016(MAPK signaling pathway - plant);cann04075(Plant hormone signal transduction)	-	2.1	9.45	-2.46663	down	7.26796e-23	6.81503e-21
TRINITY_DN21747_c0_g2	Rubber elongation factor [Trema orientale]	At3g05500	REF/SRPP-like protein At3g05500 OS=Arabidopsis thaliana GN=At3g05500 PE=1 SV=1	GO:0003746(translation elongation factor activity);GO:0005737(cytoplasm);GO:0005773(vacuole);GO:0005811(lipid droplet);GO:0006414(translational elongation);GO:0019915(lipid storage);GO:0034389(lipid particle organization);GO:0045927(positive regulation of growth);GO:0080186(developmental vegetative growth);GO:1902584(positive regulation of response to water deprivation)	ENOG4111R2E(Rubber elongation factor)	NA	NA	NA	NA(NA)	F6I4M7.1 PF05755.10;REF;	182.99	32.42	2.16027	up	7.34795e-23	6.84967e-21
TRINITY_DN19454_c1_g1	Mitogen-activated protein kinase kinase kinase [Trema orientale]	PBL9	Probable serine/threonine-protein kinase PBL9 OS=Arabidopsis thaliana GN=PBL9 PE=1 SV=1	GO:0004674(protein serine/threonine kinase activity);GO:0004675(transmembrane receptor protein serine/threonine kinase activity);GO:0004713(protein tyrosine kinase activity);GO:0005524(ATP binding);GO:0005886(plasma membrane);GO:0006468(protein phosphorylation);GO:0006952(defense response);GO:0007166(cell surface receptor signaling pathway);GO:0009507(chloroplast);GO:0016301(kinase activity);GO:1…	COG0515(Serine Threonine protein kinase)	NA	NA	NA	NA(NA)	W9SF37.1 PF00069.23;Pkinase;	9.7	0.8	3.30344	up	7.35546e-23	6.84967e-21
TRINITY_DN23634_c4_g2	homeobox-leucine zipper protein ATHB-6 [Quercus suber]	ATHB-6	Homeobox-leucine zipper protein ATHB-6 OS=Arabidopsis thaliana GN=ATHB-6 PE=1 SV=1	GO:0003677(DNA binding);GO:0003700(DNA binding transcription factor activity);GO:0005515(protein binding);GO:0005634(nucleus);GO:0006351(transcription, DNA-templated);GO:0006355(regulation of transcription, DNA-templated);GO:0009414(response to water deprivation);GO:0009738(abscisic acid-activated signaling pathway);GO:0009788(negative regulation of abscisic acid-activated signaling pathway);GO:0…	ENOG410Z2UE(homeobox-leucine zipper protein)	NA	NA	NA	NA(NA)	A0A067EZW4.1 PF00046.27;Homeobox;	31.2	5.24	2.27529	up	8.21667e-23	7.62547e-21
TRINITY_DN23488_c2_g1	hypothetical protein VITISV_026408 [Vitis vinifera]	-	-	-	-	-	-	-	-	-	2.13	9.77	-2.48492	down	1.16319e-22	1.07581e-20
TRINITY_DN23652_c1_g1	NAC domain containing protein [Parasponia andersonii]	NAC102	NAC domain-containing protein 102 OS=Arabidopsis thaliana GN=NAC102 PE=1 SV=1	GO:0003677(DNA binding);GO:0005515(protein binding);GO:0005634(nucleus);GO:0006351(transcription, DNA-templated);GO:0007275(multicellular organism development);GO:0008361(regulation of cell size);GO:0009416(response to light stimulus);GO:0009611(response to wounding);GO:0009620(response to fungus);GO:0009744(response to sucrose);GO:0009751(response to salicylic acid);GO:0009753(response to jasmon…	ENOG410YE96(Nac domain-containing protein)	K03094	S-phase kinase-associated protein 1	-	lja04141(Protein processing in endoplasmic reticulum);lja04120(Ubiquitin mediated proteolysis)	W9R0J7.1 PF02365.13;NAM;	130.41	14.88	2.29889	up	1.19332e-22	1.09642e-20
TRINITY_DN23125_c9_g1	3-ketoacyl-CoA synthase 1 [Ziziphus jujuba]	KCS1	3-ketoacyl-CoA synthase 1 OS=Arabidopsis thaliana GN=KCS1 PE=1 SV=1	GO:0000038(very long-chain fatty acid metabolic process);GO:0005783(endoplasmic reticulum);GO:0005789(endoplasmic reticulum membrane);GO:0006633(fatty acid biosynthetic process);GO:0009409(response to cold);GO:0009416(response to light stimulus);GO:0009922(fatty acid elongase activity);GO:0010025(wax biosynthetic process);GO:0016020(membrane);GO:0016021(integral component of membrane);GO:0016746(…	ENOG410Y5VH(3-ketoacyl-coa synthase)	K15397	3-ketoacyl-CoA synthase	EC:2.3.1.199	zju00062(Fatty acid elongation)	F6I2X3.1 PF08392.10;FAE1_CUT1_RppA;	5.42	0.48	3.21643	up	1.19357e-22	1.09642e-20
TRINITY_DN23924_c3_g1	hypothetical protein OsI_07592 [Oryza sativa Indica Group]	XI-2	Myosin-6 OS=Arabidopsis thaliana GN=XI-2 PE=1 SV=1	GO:0003682(chromatin binding);GO:0005634(nucleus);GO:0016887(ATPase activity);GO:0031936(negative regulation of chromatin silencing);GO:0042393(histone binding);GO:0045944(positive regulation of transcription by RNA polymerase II)	COG5022(myosin heavy chain)	NA	NA	NA	NA(NA)	-	42.2	198.21	-2.33656	down	1.21754e-22	1.11466e-20
TRINITY_DN22987_c1_g1	probable galacturonosyltransferase 4 isoform X2 [Morus notabilis]	GAUT4	Probable galacturonosyltransferase 4 OS=Arabidopsis thaliana GN=GAUT4 PE=2 SV=1	GO:0000139(Golgi membrane);GO:0005794(Golgi apparatus);GO:0016021(integral component of membrane);GO:0016051(carbohydrate biosynthetic process);GO:0016757(transferase activity, transferring glycosyl groups);GO:0045489(pectin biosynthetic process);GO:0047262(polygalacturonate 4-alpha-galacturonosyltransferase activity);GO:0071555(cell wall organization)	ENOG410YBFC(Galacturonosyltransferase)	K13648	alpha-1,4-galacturonosyltransferase	EC:2.4.1.43	zju00520(Amino sugar and nucleotide sugar metabolism)	A0A059CEI9.1 PF01501.18;Glyco_transf_8;	4.86	0.49	3.02794	up	1.45809e-22	1.3304e-20
TRINITY_DN22371_c6_g1	Domain X, partial [Cynara cardunculus var. scolymus]	ND1	NADH-ubiquinone oxidoreductase chain 1 OS=Oenothera berteroana GN=ND1 PE=2 SV=1	GO:0005739(mitochondrion)	-	K03878	NADH-ubiquinone oxidoreductase chain 1	EC:1.6.5.3	bna00190(Oxidative phosphorylation)	A0A078I8S9.1 PF00146.19;NADHdh;	4.03	27.09	-3.06669	down	1.51721e-22	1.3797e-20
TRINITY_DN21940_c0_g1	IST1-like protein [Jatropha curcas]	IST1	IST1 homolog OS=Homo sapiens GN=IST1 PE=1 SV=1	GO:0003674(molecular_function)	ENOG410YG52(positive regulation of collateral sprouting)	K19476	vacuolar protein sorting-associated protein IST1	-	jcu04144(Endocytosis)	V7C3N9.1 PF03398.12;Ist1;	28.14	3.19	2.88392	up	1.60039e-22	1.45047e-20
TRINITY_DN26881_c0_g1	protein ALP1-like [Ziziphus jujuba]	-	-	-	-	-	-	-	-	-	17.54	1.38	3.37787	up	1.68995e-22	1.52653e-20
TRINITY_DN9667_c0_g1	uncharacterized protein LOC112094100 [Morus notabilis]	-	-	GO:0003674(molecular_function);GO:0005739(mitochondrion);GO:0048367(shoot system development)	ENOG410ZD85(DVL family)	-	-	-	-	-	89.68	15.31	2.28304	up	1.99026e-22	1.79183e-20
TRINITY_DN24150_c2_g6	hypothetical protein AMTR_s00334p00014280 [Amborella trichopoda]	ndhK	NAD(P)H-quinone oxidoreductase subunit K, chloroplastic OS=Morus indica GN=ndhK PE=3 SV=2	GO:0009536(plastid)	COG0377(NDH-1 shuttles electrons from NADH, via FMN and iron- sulfur (Fe-S) centers, to quinones in the respiratory chain. The immediate electron acceptor for the enzyme in this species is believed to be ubiquinone. Couples the redox reaction to proton translocation (for every two electrons transferred, four hydrogen ions are translocated across the cytoplasmic membrane), and thus conserves the r…	K05582	NAD(P)H-quinone oxidoreductase subunit K	EC:1.6.5.3	mtr00190(Oxidative phosphorylation)	P31174.2 PF00329.17;Complex1_30kDa;	10.78	1.52	2.53445	up	2.03818e-22	1.8289e-20
TRINITY_DN22720_c2_g2	PB1 domain containing protein [Parasponia andersonii]	-	-	GO:0005634(nucleus);GO:0005829(cytosol)	ENOG410YV1P(PB1 domain containing protein, expressed)	NA	NA	NA	NA(NA)	S8DW70.1 PF00564.22;PB1;	30.05	4.04	2.61833	up	2.05219e-22	1.83539e-20
TRINITY_DN24371_c0_g1	-	-	-	-	-	-	-	-	-	-	58.7	233.61	-2.19668	down	2.15139e-22	1.91778e-20
TRINITY_DN20157_c0_g7	pre-mRNA-processing protein 40A isoform X2 [Morus notabilis]	PRP40A	Pre-mRNA-processing protein 40A OS=Arabidopsis thaliana GN=PRP40A PE=1 SV=1	GO:0000398(mRNA splicing, via spliceosome);GO:0003723(RNA binding);GO:0005685(U1 snRNP);GO:0071004(U2-type prespliceosome)	COG5104(PRP40 pre-mRNA processing factor 40 homolog)	K12821	pre-mRNA-processing factor 40	-	pavi03040(Spliceosome)	B9S7Z7.1 PF01846.17;FF;	0.35	2.32	-3.03963	down	2.1654e-22	1.92394e-20
TRINITY_DN22411_c1_g1	Protein TAR1 [Capsicum chinense]	-	-	-	ENOG410XWUN(protein Sb1211s002020 source)	-	-	-	-	-	2030	6938.26	-2.06811	down	2.18364e-22	1.93381e-20
TRINITY_DN23838_c0_g2	hypothetical protein CISIN_1g000973mg [Citrus sinensis]	At1g05910	ATPase family AAA domain-containing protein At1g05910 OS=Arabidopsis thaliana GN=At1g05910 PE=2 SV=1	GO:0003682(chromatin binding);GO:0005634(nucleus);GO:0016887(ATPase activity);GO:0031936(negative regulation of chromatin silencing);GO:0042393(histone binding);GO:0045944(positive regulation of transcription by RNA polymerase II)	COG0464(Aaa atpase)	K14571	ribosome biogenesis ATPase	-	han03008(Ribosome biogenesis in eukaryotes)	-	13.94	59.43	-2.33203	down	2.60604e-22	2.30036e-20
TRINITY_DN19745_c0_g2	calcium-dependent protein kinase 26 [Herrania umbratica]	CPK6	Calcium-dependent protein kinase 6 OS=Arabidopsis thaliana GN=CPK6 PE=1 SV=1	GO:0004683(calmodulin-dependent protein kinase activity);GO:0005516(calmodulin binding);GO:0005634(nucleus);GO:0005737(cytoplasm);GO:0005886(plasma membrane);GO:0009738(abscisic acid-activated signaling pathway);GO:0009931(calcium-dependent protein serine/threonine kinase activity);GO:0018105(peptidyl-serine phosphorylation);GO:0035556(intracellular signal transduction);GO:0046777(protein autopho…	ENOG410XRMJ(calcium-dependent protein kinase)	K13412	calcium-dependent protein kinase	EC:2.7.11.1	tcc04626(Plant-pathogen interaction)	A0A0D2V576.1 PF00069.23;Pkinase;	14.51	2.49	2.23606	up	2.78524e-22	2.45056e-20
TRINITY_DN25251_c0_g1	PREDICTED: probable calcium-binding protein CML45 [Malus domestica]	CML45	Probable calcium-binding protein CML45 OS=Arabidopsis thaliana GN=CML45 PE=1 SV=1	GO:0005509(calcium ion binding)	COG5126(Calcium-binding protein)	K02183	calmodulin	-	mdm04016(MAPK signaling pathway - plant);mdm04070(Phosphatidylinositol signaling system);mdm04626(Plant-pathogen interaction)	M5WVB8.1 PF13499.4;EF-hand_7;	17.97	1.95	2.92342	up	2.83167e-22	2.48335e-20
TRINITY_DN19489_c4_g6	hypothetical protein NitoCp007 [Nicotiana tomentosiformis]	-	-	-	-	-	-	-	-	-	90.5	9.53	3.14752	up	3.0609e-22	2.67572e-20
TRINITY_DN16264_c0_g2	receptor-like kinase TMK4 [Morus notabilis]	TMK4	Receptor-like kinase TMK4 OS=Arabidopsis thaliana GN=TMK4 PE=1 SV=1	GO:0004672(protein kinase activity);GO:0004675(transmembrane receptor protein serine/threonine kinase activity);GO:0005524(ATP binding);GO:0005576(extracellular region);GO:0005794(Golgi apparatus);GO:0005829(cytosol);GO:0005886(plasma membrane);GO:0006468(protein phosphorylation);GO:0007166(cell surface receptor signaling pathway);GO:0009506(plasmodesma);GO:0016021(integral component of membrane)	COG0515(Serine Threonine protein kinase)	NA	NA	NA	NA(NA)	W9R5Y8.1 PF07714.15;Pkinase_Tyr;	6.71	1.08	2.33269	up	3.22225e-22	2.80771e-20
TRINITY_DN17700_c0_g1	PREDICTED: zinc finger protein ZAT10 [Prunus mume]	ZAT6	Zinc finger protein ZAT6 OS=Arabidopsis thaliana GN=ZAT6 PE=2 SV=1	GO:0003700(DNA binding transcription factor activity);GO:0005634(nucleus);GO:0010200(response to chitin);GO:0043565(sequence-specific DNA binding);GO:0044212(transcription regulatory region DNA binding)	COG5048(Zinc finger protein)	-	-	-	-	V4T600.1 PF13912.4;zf-C2H2_6;	64.01	11.34	2.20691	up	3.45716e-22	3.00274e-20
TRINITY_DN21012_c1_g3	PREDICTED: zinc finger CCCH domain-containing protein 2-like [Juglans regia]	At1g03790	Zinc finger CCCH domain-containing protein 2 OS=Arabidopsis thaliana GN=At1g03790 PE=2 SV=1	GO:0003676(nucleic acid binding);GO:0003677(DNA binding);GO:0003700(DNA binding transcription factor activity);GO:0005515(protein binding);GO:0005634(nucleus);GO:0006351(transcription, DNA-templated);GO:0006355(regulation of transcription, DNA-templated);GO:0010187(negative regulation of seed germination);GO:0046872(metal ion binding)	ENOG410XR0Z(zinc finger CCCH domain-containing protein)	-	-	-	-	A0A0J8D1N5.1 PF10477.7;EIF4E-T;	28.7	99.34	-2.08611	down	3.57603e-22	3.09607e-20
TRINITY_DN16637_c0_g4	PREDICTED: fasciclin-like arabinogalactan protein 17 [Daucus carota subsp. sativus]	FLA15	Fasciclin-like arabinogalactan protein 15 OS=Arabidopsis thaliana GN=FLA15 PE=2 SV=1	GO:0005576(extracellular region);GO:0007155(cell adhesion)	COG2335(Beta-Ig-H3 fasciclin)	-	-	-	-	K4D358.1 PF02469.20;Fasciclin;	13.97	1.14	3.30954	up	3.77176e-22	3.25512e-20
TRINITY_DN5933_c0_g2	Flavin amine oxidase [Parasponia andersonii]	PAO1	Polyamine oxidase 1 OS=Arabidopsis thaliana GN=PAO1 PE=1 SV=1	GO:0005739(mitochondrion);GO:0006598(polyamine catabolic process);GO:0046208(spermine catabolic process);GO:0046592(polyamine oxidase activity);GO:0050660(flavin adenine dinucleotide binding);GO:0052894(norspermine:oxygen oxidoreductase activity);GO:0052895(N1-acetylspermine:oxygen oxidoreductase (N1-acetylspermidine-forming) activity);GO:0052901(spermine:oxygen oxidoreductase (spermidine-forming…	ENOG410XSNC(amine oxidase)	K13366	polyamine oxidase	EC:1.5.3.14 1.5.3.16 1.5.3.-	hbr00330(Arginine and proline metabolism);hbr00410(beta-Alanine metabolism)	W9R4R3.1 PF01593.22;Amino_oxidase;	47.12	7.9	2.2883	up	4.39062e-22	3.77719e-20
TRINITY_DN21568_c0_g3	WRKY domain containing protein [Trema orientale]	WRKY6	WRKY transcription factor 6 OS=Arabidopsis thaliana GN=WRKY6 PE=1 SV=1	GO:0003700(DNA binding transcription factor activity);GO:0005515(protein binding);GO:0005634(nucleus);GO:0006351(transcription, DNA-templated);GO:0006355(regulation of transcription, DNA-templated);GO:0009873(ethylene-activated signaling pathway);GO:0010200(response to chitin);GO:0016036(cellular response to phosphate starvation);GO:0043565(sequence-specific DNA binding);GO:0044212(transcription …	ENOG410YDVM(Transcription factor)	K01892	histidyl-tRNA synthetase	EC:6.1.1.21	mtr00970(Aminoacyl-tRNA biosynthesis)	M0S861.1 PF03106.13;WRKY;	9.53	1.51	2.35553	up	4.80483e-22	4.12045e-20
TRINITY_DN23721_c1_g2	PREDICTED: heat shock 70 kDa protein-like [Malus domestica]	HSP70	Heat shock cognate 70 kDa protein OS=Petunia hybrida GN=HSP70 PE=2 SV=1	GO:0005524(ATP binding);GO:0005618(cell wall);GO:0005737(cytoplasm);GO:0005829(cytosol);GO:0005886(plasma membrane);GO:0006457(protein folding);GO:0009408(response to heat);GO:0009507(chloroplast);GO:0009615(response to virus);GO:0016020(membrane);GO:0016887(ATPase activity)	COG0443(Heat shock protein)	K03283	heat shock 70kDa protein 1/2/6/8	-	mdm03040(Spliceosome);mdm04141(Protein processing in endoplasmic reticulum);mdm04144(Endocytosis)	W9R5S6.1 PF00012.18;HSP70;	30.15	3.5	2.84076	up	7.60673e-22	6.50267e-20
TRINITY_DN17569_c0_g1	bifunctional dTDP-4-dehydrorhamnose 3,5-epimerase/dTDP-4-dehydrorhamnose reductase [Prunus persica]	NRS/ER	Bifunctional dTDP-4-dehydrorhamnose 3,5-epimerase/dTDP-4-dehydrorhamnose reductase OS=Arabidopsis thaliana GN=NRS/ER PE=1 SV=1	GO:0005829(cytosol);GO:0005886(plasma membrane);GO:0008830(dTDP-4-dehydrorhamnose 3,5-epimerase activity);GO:0008831(dTDP-4-dehydrorhamnose reductase activity);GO:0009506(plasmodesma);GO:0010253(UDP-rhamnose biosynthetic process);GO:0010489(UDP-4-keto-6-deoxy-glucose-3,5-epimerase activity);GO:0010490(UDP-4-keto-rhamnose-4-keto-reductase activity);GO:0019305(dTDP-rhamnose biosynthetic process);GO…	COG1088(dTDP-glucose 4-6-dehydratase)	K12451	3,5-epimerase/4-reductase	EC:5.1.3.- 1.1.1.-	pper00520(Amino sugar and nucleotide sugar metabolism);pper00523(Polyketide sugar unit biosynthesis)	M5WBB7.1 PF04321.15;RmlD_sub_bind;	49.94	8.7	2.23091	up	7.80301e-22	6.64949e-20
TRINITY_DN2445_c0_g1	actin-1 [Ziziphus jujuba]	-	Actin OS=Gossypium hirsutum PE=3 SV=1	GO:0005200(structural constituent of cytoskeleton);GO:0005618(cell wall);GO:0005737(cytoplasm);GO:0005829(cytosol);GO:0005856(cytoskeleton);GO:0005886(plasma membrane);GO:0007010(cytoskeleton organization);GO:0009506(plasmodesma);GO:0048589(developmental growth);GO:0048767(root hair elongation)	COG5277(Actin-related protein)	NA	NA	NA	NA(NA)	M4DUX6.1 PF00022.17;Actin;	12.43	1.34	2.93675	up	8.01351e-22	6.80386e-20
TRINITY_DN6856_c0_g1	Galacturonosyltransferase [Trema orientale]	GAUT9	Probable galacturonosyltransferase 9 OS=Arabidopsis thaliana GN=GAUT9 PE=2 SV=1	GO:0000139(Golgi membrane);GO:0005768(endosome);GO:0005794(Golgi apparatus);GO:0005802(trans-Golgi network);GO:0016021(integral component of membrane);GO:0016051(carbohydrate biosynthetic process);GO:0016757(transferase activity, transferring glycosyl groups);GO:0016758(transferase activity, transferring hexosyl groups);GO:0045489(pectin biosynthetic process);GO:0047262(polygalacturonate 4-alpha-…	ENOG411141T(Galacturonosyltransferase)	K13648	alpha-1,4-galacturonosyltransferase	EC:2.4.1.43	pmum00520(Amino sugar and nucleotide sugar metabolism)	W9RPG5.1 PF01501.18;Glyco_transf_8;	5.08	0.64	2.69288	up	8.03437e-22	6.80386e-20
TRINITY_DN5933_c0_g1	polyamine oxidase 1 [Morus notabilis]	PAO1	Polyamine oxidase 1 OS=Arabidopsis thaliana GN=PAO1 PE=1 SV=1	GO:0005739(mitochondrion);GO:0006598(polyamine catabolic process);GO:0046208(spermine catabolic process);GO:0046592(polyamine oxidase activity);GO:0050660(flavin adenine dinucleotide binding);GO:0052894(norspermine:oxygen oxidoreductase activity);GO:0052895(N1-acetylspermine:oxygen oxidoreductase (N1-acetylspermidine-forming) activity);GO:0052901(spermine:oxygen oxidoreductase (spermidine-forming…	ENOG410XSNC(amine oxidase)	K13366	polyamine oxidase	EC:1.5.3.14 1.5.3.16 1.5.3.-	hbr00330(Arginine and proline metabolism);hbr00410(beta-Alanine metabolism)	W9R4R3.1 PF01593.22;Amino_oxidase;	20.12	3.27	2.32603	up	8.20457e-22	6.92634e-20
TRINITY_DN5944_c1_g1	36.4 kDa proline-rich protein [Morus notabilis]	TPRP-F1	36.4 kDa proline-rich protein OS=Solanum lycopersicum GN=TPRP-F1 PE=2 SV=1	GO:0006869(lipid transport);GO:0008289(lipid binding)	ENOG410Z089(AAI)	-	-	-	-	W9QUJ5.1 PF14547.4;Hydrophob_seed;	46.75	6.93	2.49352	up	8.38967e-22	7.06061e-20
TRINITY_DN3528_c0_g1	hypothetical protein TorRG33x02_285210 [Trema orientale]	-	-	GO:0003674(molecular_function);GO:0008643(carbohydrate transport);GO:0016021(integral component of membrane)	ENOG4111D8W(Protein of unknown function (DUF1195))	K01051	pectinesterase	EC:3.1.1.11	sita00040(Pentose and glucuronate interconversions)	A0A061DGB7.1 PF06708.9;DUF1195;	7.78	0.77	3.03523	up	8.61948e-22	7.23156e-20
TRINITY_DN22784_c1_g1	18.5 kDa class I heat shock protein [Ziziphus jujuba]	HSP18.2	18.2 kDa class I heat shock protein OS=Medicago sativa GN=HSP18.2 PE=2 SV=1	GO:0003674(molecular_function);GO:0005737(cytoplasm);GO:0006979(response to oxidative stress);GO:0009408(response to heat);GO:0009644(response to high light intensity);GO:0042542(response to hydrogen peroxide)	COG0071(response to heat)	K13993	HSP20 family protein	-	zju04141(Protein processing in endoplasmic reticulum)	A0A067JLR2.1 PF00011.19;HSP20;	269.75	53.71	2.1024	up	9.13379e-22	7.63076e-20
TRINITY_DN24638_c0_g1	orf127d (mitochondrion) [Batis maritima]	-	-	-	-	K02261	cytochrome c oxidase subunit 2	-	zju00190(Oxidative phosphorylation)	-	2.2	12.27	-2.75252	down	9.15162e-22	7.63076e-20
TRINITY_DN3640_c0_g1	uncharacterized protein LOC21398906 [Morus notabilis]	-	-	GO:0005524(ATP binding);GO:0005739(mitochondrion);GO:0008150(biological_process)	ENOG410YKZJ(Protein of unknown function (DUF506) )	-	-	-	-	W9RP73.1 PF04720.10;PDDEXK_6;	12.5	45	-2.13889	down	1.08989e-21	9.05977e-20
TRINITY_DN22835_c4_g6	-	-	-	-	-	-	-	-	-	-	15.86	2.14	2.60914	up	1.37448e-21	1.13905e-19
TRINITY_DN4000_c0_g1	PREDICTED: fasciclin-like arabinogalactan protein 17 [Juglans regia]	FLA17	Fasciclin-like arabinogalactan protein 17 OS=Arabidopsis thaliana GN=FLA17 PE=2 SV=1	GO:0003674(molecular_function);GO:0005576(extracellular region);GO:0005773(vacuole);GO:0007155(cell adhesion)	COG2335(Beta-Ig-H3 fasciclin)	-	-	-	-	A0A067KM42.1 PF02469.20;Fasciclin;	48.09	6.62	2.60166	up	1.48287e-21	1.22513e-19
TRINITY_DN24150_c2_g2	NADH-plastoquinone oxidoreductase subunit 3 (chloroplast) [Ficus racemosa]	ndhC	NAD(P)H-quinone oxidoreductase subunit 3, chloroplastic OS=Morus indica GN=ndhC PE=3 SV=1	GO:0009536(plastid)	COG0838(NDH-1 shuttles electrons from NADH, via FMN and iron- sulfur (Fe-S) centers, to quinones in the respiratory chain)	K05574	NAD(P)H-quinone oxidoreductase subunit 3	EC:1.6.5.3	zju00190(Oxidative phosphorylation)	P56751.1 PF00507.17;Oxidored_q4;	26.94	4.22	2.38752	up	1.63482e-21	1.34656e-19
TRINITY_DN18732_c0_g1	Ribose 5-phosphate isomerase, type A [Parasponia andersonii]	RPI2	Probable ribose-5-phosphate isomerase 2 OS=Arabidopsis thaliana GN=RPI2 PE=1 SV=1	GO:0004751(ribose-5-phosphate isomerase activity);GO:0005737(cytoplasm);GO:0008219(cell death);GO:0009052(pentose-phosphate shunt, non-oxidative branch);GO:0010228(vegetative to reproductive phase transition of meristem)	COG0120(phosphoriboisomerase A)	K01807	ribose 5-phosphate isomerase A	EC:5.3.1.6	vvi00030(Pentose phosphate pathway);vvi00710(Carbon fixation in photosynthetic organisms)	G7IAT2.2 PF06026.12;Rib_5-P_isom_A;	12.25	1.6	2.64948	up	1.65526e-21	1.35927e-19
TRINITY_DN21122_c0_g2	Cytochrome c-552 [Parasponia andersonii]	-	-	GO:0005737(cytoplasm)	ENOG4111WZ4(NA)	-	-	-	-	-	12.95	2.28	2.45972	up	1.81221e-21	1.48366e-19
TRINITY_DN23728_c5_g1	Myosin [Parasponia andersonii]	-	-	-	-	NA	NA	NA	NA(NA)	-	9.77	51.06	-2.51992	down	1.94026e-21	1.58371e-19
TRINITY_DN22481_c1_g2	uncharacterized protein LOC8287940 [Ricinus communis]	ATP6	ATP synthase subunit a OS=Nicotiana tabacum GN=ATP6 PE=3 SV=1	GO:0005739(mitochondrion)	COG0356(it plays a direct role in the translocation of protons across the membrane (By similarity))	K02126	F-type H+-transporting ATPase subunit a	-	rcu00190(Oxidative phosphorylation)	S8DB49.1 PF00119.18;ATP-synt_A;	13.14	44.35	-2.05439	down	2.03862e-21	1.65899e-19
TRINITY_DN21922_c0_g3	receptor-like protein kinase HERK 1 [Ziziphus jujuba]	HERK1	Receptor-like protein kinase HERK 1 OS=Arabidopsis thaliana GN=HERK1 PE=1 SV=1	GO:0004672(protein kinase activity);GO:0004674(protein serine/threonine kinase activity);GO:0005524(ATP binding);GO:0005886(plasma membrane);GO:0006468(protein phosphorylation);GO:0009506(plasmodesma);GO:0009741(response to brassinosteroid);GO:0009742(brassinosteroid mediated signaling pathway);GO:0009791(post-embryonic development);GO:0009826(unidimensional cell growth);GO:0016021(integral compo…	COG0515(Serine Threonine protein kinase)	NA	NA	NA	NA(NA)	B9T925.1 PF07714.15;Pkinase_Tyr;	11.93	1.74	2.49055	up	2.09542e-21	1.70011e-19
TRINITY_DN22766_c4_g1	-	-	-	-	-	-	-	-	-	-	45.18	4.55	3.16565	up	2.15552e-21	1.74365e-19
TRINITY_DN16806_c1_g1	zinc finger protein ZAT10 [Morus notabilis]	ZAT10	Zinc finger protein ZAT10 OS=Arabidopsis thaliana GN=ZAT10 PE=2 SV=1	GO:0003700(DNA binding transcription factor activity);GO:0005634(nucleus);GO:0043565(sequence-specific DNA binding);GO:0044212(transcription regulatory region DNA binding)	COG5048(Zinc finger protein)	-	-	-	-	B9GNQ3.2 PF13912.4;zf-C2H2_6;	374.16	78.46	2.14617	up	2.8411e-21	2.29139e-19
TRINITY_DN21879_c0_g2	Aspartic peptidase [Trema orientale]	-	-	GO:0004190(aspartic-type endopeptidase activity);GO:0006508(proteolysis);GO:0030163(protein catabolic process)	ENOG410XNV7(aspartic)	-	-	-	-	A0A061EKJ1.1 PF14543.4;TAXi_N;	21.71	3.41	2.38447	up	2.94492e-21	2.36809e-19
TRINITY_DN22442_c3_g6	homeobox-leucine zipper protein ATHB-6 [Quercus suber]	ATHB-6	Homeobox-leucine zipper protein ATHB-6 OS=Arabidopsis thaliana GN=ATHB-6 PE=1 SV=1	GO:0003677(DNA binding);GO:0003700(DNA binding transcription factor activity);GO:0005515(protein binding);GO:0005634(nucleus);GO:0006351(transcription, DNA-templated);GO:0006355(regulation of transcription, DNA-templated);GO:0009414(response to water deprivation);GO:0009738(abscisic acid-activated signaling pathway);GO:0009788(negative regulation of abscisic acid-activated signaling pathway);GO:0…	ENOG410Z2UE(homeobox-leucine zipper protein)	NA	NA	NA	NA(NA)	A0A067EZW4.1 PF00046.27;Homeobox;	18.49	3.29	2.19415	up	3.42866e-21	2.74891e-19
TRINITY_DN23283_c1_g1	haloacid dehalogenase-like hydrolase domain-containing protein 3 [Morus notabilis]	Hdhd3	Haloacid dehalogenase-like hydrolase domain-containing protein 3 OS=Mus musculus GN=Hdhd3 PE=1 SV=1	GO:0008152(metabolic process);GO:0016787(hydrolase activity)	COG1011(Hydrolase)	-	-	-	-	W9RRW5.1 PF00702.24;Hydrolase;	13.56	2.04	2.37827	up	3.87204e-21	3.09523e-19
TRINITY_DN22442_c1_g3	TFIIH C1-like domain containing protein [Trema orientale]	-	-	-	COG5048(Zinc finger protein)	NA	NA	NA	NA(NA)	-	48.21	187.69	-2.27273	down	4.02148e-21	3.20524e-19
TRINITY_DN22233_c0_g3	UMP-CMP kinase 3 isoform X1 [Ziziphus jujuba]	UMK3	UMP-CMP kinase 3 OS=Arabidopsis thaliana GN=UMK3 PE=1 SV=1	GO:0004127(cytidylate kinase activity);GO:0005524(ATP binding);GO:0005634(nucleus);GO:0005737(cytoplasm);GO:0005829(cytosol);GO:0006207('de novo' pyrimidine nucleobase biosynthetic process);GO:0006221(pyrimidine nucleotide biosynthetic process);GO:0009041(uridylate kinase activity);GO:0009173(pyrimidine ribonucleoside monophosphate metabolic process);GO:0048046(apoplast)	COG0563(Catalyzes the reversible transfer of the terminal phosphate group between ATP and AMP. Plays an important role in cellular energy homeostasis and in adenine nucleotide metabolism (By similarity))	K13800	UMP-CMP kinase	EC:2.7.4.14	zju00240(Pyrimidine metabolism)	B7FMF1.1 PF00406.20;ADK;	24.81	3.88	2.38937	up	4.07854e-21	3.24118e-19
TRINITY_DN23987_c3_g2	Cellulose synthase [Parasponia andersonii]	CESA6	Cellulose synthase A catalytic subunit 6 [UDP-forming] OS=Arabidopsis thaliana GN=CESA6 PE=1 SV=2	GO:0000977(RNA polymerase II regulatory region sequence-specific DNA binding);GO:0005515(protein binding);GO:0005794(Golgi apparatus);GO:0005886(plasma membrane);GO:0005887(integral component of plasma membrane);GO:0009825(multidimensional cell growth);GO:0009832(plant-type cell wall biogenesis);GO:0009833(plant-type primary cell wall biogenesis);GO:0010330(cellulose synthase complex);GO:0016020(…	COG1215(Glycosyl transferase, family 2)	NA	NA	NA	NA(NA)	W1PL32.1 PF03552.12;Cellulose_synt;	18.7	11.08	2.40259	up	4.62607e-21	3.66555e-19
TRINITY_DN19557_c0_g1	UDP-glucose 6-dehydrogenase type [Parasponia andersonii]	UGD1	UDP-glucose 6-dehydrogenase 1 OS=Glycine max GN=UGD1 PE=2 SV=1	GO:0003979(UDP-glucose 6-dehydrogenase activity);GO:0005634(nucleus);GO:0005829(cytosol);GO:0005975(carbohydrate metabolic process);GO:0006024(glycosaminoglycan biosynthetic process);GO:0006065(UDP-glucuronate biosynthetic process)	COG1004(UDP-glucose 6-dehydrogenase)	K00012	UDPglucose 6-dehydrogenase	EC:1.1.1.22	cic00040(Pentose and glucuronate interconversions);cic00053(Ascorbate and aldarate metabolism);cic00520(Amino sugar and nucleotide sugar metabolism)	S8CYH4.1 PF03721.12;UDPG_MGDP_dh_N;	25.12	4.87	2.14315	up	4.72777e-21	3.73521e-19
TRINITY_DN23446_c2_g2	Calcium/calmodulin-dependent/calcium-dependent protein kinase [Trema orientale]	CIPK3	CBL-interacting serine/threonine-protein kinase 3 OS=Arabidopsis thaliana GN=CIPK3 PE=1 SV=2	GO:0004674(protein serine/threonine kinase activity);GO:0005634(nucleus);GO:0005737(cytoplasm);GO:0006468(protein phosphorylation);GO:0035556(intracellular signal transduction)	COG0515(Serine Threonine protein kinase)	NA	NA	NA	NA(NA)	M1D5U3.1 PF00069.23;Pkinase;	11.32	65.32	-2.12724	down	4.91372e-21	3.87084e-19
TRINITY_DN13389_c0_g1	actin [Morus notabilis]	-	Actin OS=Gossypium hirsutum PE=3 SV=1	GO:0005200(structural constituent of cytoskeleton);GO:0005524(ATP binding);GO:0005737(cytoplasm);GO:0005739(mitochondrion);GO:0005856(cytoskeleton);GO:0005886(plasma membrane);GO:0009506(plasmodesma);GO:0009570(chloroplast stroma);GO:0009941(chloroplast envelope);GO:0030036(actin cytoskeleton organization)	COG5277(Actin-related protein)	NA	NA	NA	NA(NA)	A0A061FNF4.1 PF00022.17;Actin;	14.58	2.39	2.31164	up	4.98492e-21	3.91555e-19
TRINITY_DN18387_c0_g2	Aspartic peptidase [Parasponia andersonii]	ASP1	Aspartic proteinase Asp1 OS=Oryza sativa subsp. japonica GN=ASP1 PE=2 SV=1	GO:0004190(aspartic-type endopeptidase activity);GO:0006508(proteolysis);GO:0030163(protein catabolic process)	ENOG410XNV7(aspartic)	NA	NA	NA	NA(NA)	W9R746.1 PF14543.4;TAXi_N;	5.29	0.7	2.60901	up	5.49079e-21	4.30043e-19
TRINITY_DN21424_c0_g2	uncharacterized protein LOC112092377 [Morus notabilis]	-	-	GO:0005634(nucleus);GO:0008150(biological_process)	ENOG4111J6E(NA)	-	-	-	-	B9GQM8.1 PF01926.21;MMR_HSR1;	25.81	3.73	2.4155	up	6.58308e-21	5.12935e-19
TRINITY_DN22747_c0_g5	DnaJ-like [Trema orientale]	At1g60420	Probable nucleoredoxin 1 OS=Arabidopsis thaliana GN=At1g60420 PE=1 SV=1	GO:0004791(thioredoxin-disulfide reductase activity);GO:0005829(cytosol);GO:0009860(pollen tube growth);GO:0010183(pollen tube guidance);GO:0045454(cell redox homeostasis);GO:0046686(response to cadmium ion);GO:0047134(protein-disulfide reductase activity);GO:0055114(oxidation-reduction process);GO:0080092(regulation of pollen tube growth)	ENOG410ZIWC(nucleoredoxin-like)	NA	NA	NA	NA(NA)	W9S1Q2.1 PF13905.4;Thioredoxin_8;	18.35	2.61	2.52508	up	6.58701e-21	5.12935e-19
TRINITY_DN24142_c2_g1	-	-	-	-	-	-	-	-	-	-	29.09	114	-2.18708	down	6.70117e-21	5.20329e-19
TRINITY_DN24648_c0_g1	uncharacterized protein LOC21394233 [Morus notabilis]	-	-	GO:0003674(molecular_function);GO:0008150(biological_process);GO:0016021(integral component of membrane)	ENOG4111K31(expressed protein)	-	-	-	-	-	8.01	0.72	3.17272	up	6.81372e-21	5.27557e-19
TRINITY_DN20714_c0_g1	probable glycerol-3-phosphate dehydrogenase [NAD(+)] 1, cytosolic [Morus notabilis]	Os01g0801600	Probable glycerol-3-phosphate dehydrogenase [NAD(+)] 2, cytosolic OS=Oryza sativa subsp. japonica GN=Os01g0801600 PE=2 SV=1	GO:0005388(calcium-transporting ATPase activity);GO:0005887(integral component of plasma membrane);GO:0043231(intracellular membrane-bounded organelle)	COG0240(glycerol-3-phosphate dehydrogenase)	K00006	glycerol-3-phosphate dehydrogenase (NAD+)	EC:1.1.1.8	zju00564(Glycerophospholipid metabolism)	K4AYK5.1 PF01210.21;NAD_Gly3P_dh_N;	4.56	0.5	2.89701	up	7.1637e-21	5.53074e-19
TRINITY_DN22189_c3_g2	conserved hypothetical protein [Ricinus communis]	-	-	-	-	K03879	NADH-ubiquinone oxidoreductase chain 2	EC:1.6.5.3	pmum00190(Oxidative phosphorylation)	-	0.39	2.56	-3.00974	down	7.92181e-21	6.09867e-19
TRINITY_DN88_c0_g1	UDP-glycosyltransferase 74G1-like [Ziziphus jujuba]	UGT74G1	UDP-glycosyltransferase 74G1 OS=Stevia rebaudiana GN=UGT74G1 PE=1 SV=1	GO:0009813(flavonoid biosynthetic process);GO:0043231(intracellular membrane-bounded organelle);GO:0052696(flavonoid glucuronidation);GO:0080043(quercetin 3-O-glucosyltransferase activity);GO:0080044(quercetin 7-O-glucosyltransferase activity)	COG1819(Transferase)	NA	NA	NA	NA(NA)	A0A067L9Z4.1 PF00201.16;UDPGT;	29.81	4.12	2.59692	up	8.13138e-21	6.24227e-19
TRINITY_DN17018_c0_g1	-	-	-	-	-	-	-	-	-	-	146.62	28.45	2.09514	up	8.39674e-21	6.42777e-19
TRINITY_DN22747_c0_g2	DnaJ-like [Trema orientale]	At1g60420	Probable nucleoredoxin 1 OS=Arabidopsis thaliana GN=At1g60420 PE=1 SV=1	GO:0004791(thioredoxin-disulfide reductase activity);GO:0005829(cytosol);GO:0009860(pollen tube growth);GO:0010183(pollen tube guidance);GO:0045454(cell redox homeostasis);GO:0046686(response to cadmium ion);GO:0047134(protein-disulfide reductase activity);GO:0055114(oxidation-reduction process);GO:0080092(regulation of pollen tube growth)	ENOG410ZIWC(nucleoredoxin-like)	NA	NA	NA	NA(NA)	M5XEB6.1 PF13905.4;Thioredoxin_8;	32.62	5.24	2.19625	up	9.59539e-21	7.32466e-19
TRINITY_DN21152_c0_g3	WRKY domain containing protein [Trema orientale]	WRKY11	Probable WRKY transcription factor 11 OS=Arabidopsis thaliana GN=WRKY11 PE=2 SV=2	GO:0003700(DNA binding transcription factor activity);GO:0005516(calmodulin binding);GO:0005634(nucleus);GO:0006351(transcription, DNA-templated);GO:0006355(regulation of transcription, DNA-templated);GO:0010200(response to chitin);GO:0042742(defense response to bacterium);GO:0043565(sequence-specific DNA binding)	ENOG410YD1E(WRKY transcription factor)	K13425	WRKY transcription factor 22	-	han04016(MAPK signaling pathway - plant);han04626(Plant-pathogen interaction)	V7CVM3.1 PF03106.13;WRKY;	8.68	0.92	2.95848	up	1.16502e-20	8.86823e-19
TRINITY_DN24150_c2_g7	NADH dehydrogenase subunit J (chloroplast) [Ulmus davidiana]	ndhJ	NAD(P)H-quinone oxidoreductase subunit J, chloroplastic OS=Vitis vinifera GN=ndhJ PE=3 SV=1	GO:0009536(plastid)	COG0852(NDH-1 shuttles electrons from NADH, via FMN and iron- sulfur (Fe-S) centers, to quinones in the respiratory chain. The immediate electron acceptor for the enzyme in this species is believed to be ubiquinone. Couples the redox reaction to proton translocation (for every two electrons transferred, four hydrogen ions are translocated across the cytoplasmic membrane), and thus conserves the r…	K05581	NAD(P)H-quinone oxidoreductase subunit J	EC:1.6.5.3	vvi00190(Oxidative phosphorylation)	P31174.2 PF00329.17;Complex1_30kDa;	18	2.33	2.67713	up	1.39367e-20	1.0579e-18
TRINITY_DN21613_c1_g4	Aldo/keto reductase/potassium channel subunit beta [Trema orientale]	PR	Perakine reductase OS=Rauvolfia serpentina GN=PR PE=1 SV=1	GO:0004033(aldo-keto reductase (NADP) activity);GO:0005737(cytoplasm);GO:0005886(plasma membrane);GO:0009941(chloroplast envelope);GO:0016491(oxidoreductase activity);GO:0055114(oxidation-reduction process)	COG0667(Aldo keto reductase)	K17744	L-galactose dehydrogenase	EC:1.1.1.316	lja00053(Ascorbate and aldarate metabolism)	W9RQW4.1 PF00248.19;Aldo_ket_red;	15.3	2.41	2.38061	up	1.54583e-20	1.17013e-18
TRINITY_DN19093_c0_g1	BAG domain containing protein [Trema orientale]	BAG5	BAG family molecular chaperone regulator 5, mitochondrial OS=Arabidopsis thaliana GN=BAG5 PE=1 SV=1	-	ENOG410YW7W(IQ calmodulin-binding and BAG domain containing)	-	-	-	-	B9GZD2.2 PF02179.14;BAG;	50.75	9.34	2.27739	up	1.6141e-20	1.21693e-18
TRINITY_DN23055_c2_g2	Mitogen-activated protein kinase kinase kinase [Trema orientale]	FER	Receptor-like protein kinase FERONIA OS=Arabidopsis thaliana GN=FER PE=1 SV=1	GO:0004672(protein kinase activity);GO:0004674(protein serine/threonine kinase activity);GO:0005515(protein binding);GO:0005524(ATP binding);GO:0005576(extracellular region);GO:0005886(plasma membrane);GO:0007338(single fertilization);GO:0009506(plasmodesma);GO:0009723(response to ethylene);GO:0009738(abscisic acid-activated signaling pathway);GO:0009741(response to brassinosteroid);GO:0009742(br…	COG0515(Serine Threonine protein kinase)	NA	NA	NA	NA(NA)	B9HDK3.1 PF07714.15;Pkinase_Tyr;	12.68	2.33	2.14574	up	1.61665e-20	1.21693e-18
TRINITY_DN21998_c0_g2	Gibberellin regulated protein [Parasponia andersonii]	GASA14	Gibberellin-regulated protein 14 OS=Arabidopsis thaliana GN=GASA14 PE=1 SV=1	GO:0005515(protein binding);GO:0005576(extracellular region);GO:0005886(plasma membrane);GO:0009651(response to salt stress);GO:0009737(response to abscisic acid);GO:0009739(response to gibberellin);GO:0009740(gibberellic acid mediated signaling pathway);GO:2000377(regulation of reactive oxygen species metabolic process)	ENOG410YXYH(Gibberellin regulated protein)	NA	NA	NA	NA(NA)	D7TWU4.1 PF02704.12;GASA;	50.86	9.95	2.05877	up	1.62136e-20	1.2171e-18
TRINITY_DN16806_c2_g1	Zinc finger protein ZAT10 [Vitis vinifera]	ZAT10	Zinc finger protein ZAT10 OS=Arabidopsis thaliana GN=ZAT10 PE=2 SV=1	GO:0003700(DNA binding transcription factor activity);GO:0005634(nucleus);GO:0010200(response to chitin);GO:0043565(sequence-specific DNA binding);GO:0044212(transcription regulatory region DNA binding)	COG5048(Zinc finger protein)	-	-	-	-	F6GZM8.1 PF13912.4;zf-C2H2_6;	139.55	26.52	2.14809	up	1.65057e-20	1.2356e-18
TRINITY_DN23283_c1_g4	haloacid dehalogenase-like hydrolase domain-containing protein 3 [Morus notabilis]	Hdhd3	Haloacid dehalogenase-like hydrolase domain-containing protein 3 OS=Mus musculus GN=Hdhd3 PE=1 SV=1	GO:0008152(metabolic process);GO:0016787(hydrolase activity)	COG1011(Hydrolase)	-	-	-	-	W9RRW5.1 PF00702.24;Hydrolase;	14.12	2.35	2.29288	up	1.67646e-20	1.25153e-18
TRINITY_DN22525_c0_g14	-	-	-	-	-	-	-	-	-	-	87.27	13.43	2.59893	up	1.76167e-20	1.31153e-18
TRINITY_DN12778_c0_g2	PREDICTED: myb-related protein Myb4-like [Populus euphratica]	MYB4	Myb-related protein Myb4 OS=Oryza sativa subsp. japonica GN=MYB4 PE=2 SV=2	GO:0000981(RNA polymerase II transcription factor activity, sequence-specific DNA binding);GO:0001135(transcription factor activity, RNA polymerase II transcription factor recruiting);GO:0003677(DNA binding);GO:0003700(DNA binding transcription factor activity);GO:0005515(protein binding);GO:0005634(nucleus);GO:0006351(transcription, DNA-templated);GO:0006355(regulation of transcription, DNA-temp…	COG5147(Myblike DNAbinding domain containing protein)	NA	NA	NA	NA(NA)	A0A067KW19.1 PF00249.29;Myb_DNA-binding;	19.83	3.11	2.49133	up	2.14671e-20	1.5938e-18
TRINITY_DN23127_c6_g1	SMI1/KNR4-like domain containing protein [Trema orientale]	-	-	GO:0003674(molecular_function);GO:0005634(nucleus);GO:0008150(biological_process)	ENOG4111KG5(expressed protein)	K13648	alpha-1,4-galacturonosyltransferase	EC:2.4.1.43	mdm00520(Amino sugar and nucleotide sugar metabolism)	-	11	1.83	2.29151	up	2.71582e-20	2.01082e-18
TRINITY_DN19366_c0_g2	hypothetical protein PanWU01x14_083290 [Parasponia andersonii]	-	-	-	ENOG411171Z(NA)	-	-	-	-	-	13.2	1.32	3.0255	up	2.89809e-20	2.13993e-18
TRINITY_DN19719_c0_g2	glucan endo-1,3-beta-glucosidase 11 [Morus notabilis]	At2g27500	Glucan endo-1,3-beta-glucosidase 14 OS=Arabidopsis thaliana GN=At2g27500 PE=1 SV=2	GO:0004553(hydrolase activity, hydrolyzing O-glycosyl compounds);GO:0030247(polysaccharide binding);GO:0046658(anchored component of plasma membrane)	ENOG410YEZD(hydrolase family 17 protein)	K19891	glucan endo-1,3-beta-glucosidase 1/2/3	EC:3.2.1.39	smo00500(Starch and sucrose metabolism)	W9R7L2.1 PF00332.16;Glyco_hydro_17;	26.29	5.06	2.07947	up	3.10361e-20	2.28546e-18
TRINITY_DN3452_c0_g2	TCP transcription factor [Parasponia andersonii]	TCP7	Transcription factor TCP7 OS=Arabidopsis thaliana GN=TCP7 PE=2 SV=1	GO:0003677(DNA binding);GO:0003700(DNA binding transcription factor activity);GO:0005515(protein binding);GO:0005634(nucleus);GO:0006351(transcription, DNA-templated);GO:0006355(regulation of transcription, DNA-templated)	ENOG410YHVM(Transcription factor)	K16221	transcription factor TCP21 (protein CCA1 HIKING EXPEDITION)	-	ath04712(Circadian rhythm - plant)	W9RD94.1 PF03634.11;TCP;	2.75	0.26	3.09302	up	3.17999e-20	2.33535e-18
TRINITY_DN21798_c6_g4	uncharacterized protein LOC112020586 [Quercus suber]	-	-	-	ENOG410YII5(NA)	K14548	U3 small nucleolar RNA-associated protein 4	-	aly03008(Ribosome biogenesis in eukaryotes)	-	250.54	791.29	-1.95216	down	3.34741e-20	2.45166e-18
TRINITY_DN17043_c0_g1	Coatomer beta subunit [Parasponia andersonii]	UPL4	E3 ubiquitin-protein ligase UPL4 OS=Arabidopsis thaliana GN=UPL4 PE=3 SV=1	GO:0004842(ubiquitin-protein transferase activity);GO:0005634(nucleus);GO:0005737(cytoplasm)	COG5021(ubiquitin protein ligase)	K10590	E3 ubiquitin-protein ligase TRIP12	EC:2.3.2.26	zju04120(Ubiquitin mediated proteolysis)	M5W7B6.1 PF00632.23;HECT;	0.72	3.05	-2.37302	down	3.76923e-20	2.75316e-18
TRINITY_DN21092_c0_g3	Leucine-rich repeat, cysteine-containing subtype [Trema orientale]	-	-	-	-	-	-	-	-	-	11.13	1.39	2.71483	up	4.15425e-20	3.02624e-18
TRINITY_DN18212_c0_g2	UDP-glucuronosyl/UDP-glucosyltransferase [Trema orientale]	AS	Hydroquinone glucosyltransferase OS=Rauvolfia serpentina GN=AS PE=1 SV=1	GO:0009813(flavonoid biosynthetic process);GO:0043231(intracellular membrane-bounded organelle);GO:0052696(flavonoid glucuronidation);GO:0080043(quercetin 3-O-glucosyltransferase activity);GO:0080044(quercetin 7-O-glucosyltransferase activity)	COG1819(Transferase)	NA	NA	NA	NA(NA)	V4S3E7.1 PF00201.16;UDPGT;	5.29	0.67	2.68523	up	4.32504e-20	3.1422e-18
TRINITY_DN16637_c0_g2	PREDICTED: fasciclin-like arabinogalactan protein 17 [Daucus carota subsp. sativus]	FLA15	Fasciclin-like arabinogalactan protein 15 OS=Arabidopsis thaliana GN=FLA15 PE=2 SV=1	GO:0005576(extracellular region);GO:0007155(cell adhesion)	COG2335(Beta-Ig-H3 fasciclin)	-	-	-	-	K4D358.1 PF02469.20;Fasciclin;	23.3	3.23	2.58392	up	4.52625e-20	3.27959e-18
TRINITY_DN22697_c2_g1	pirin-like protein [Morus notabilis]	-	Pirin-like protein OS=Solanum lycopersicum PE=2 SV=1	GO:0005515(protein binding);GO:0005516(calmodulin binding);GO:0005634(nucleus);GO:0005829(cytosol);GO:0005886(plasma membrane);GO:0030414(peptidase inhibitor activity);GO:0042742(defense response to bacterium);GO:0046872(metal ion binding)	COG1741(pirin domain protein)	NA	NA	NA	NA(NA)	W9RWF5.1 PF02678.14;Pirin;	7.24	0.88	2.74339	up	4.76529e-20	3.44359e-18
TRINITY_DN16510_c0_g2	glycerophosphodiester phosphodiesterase GDPD1, chloroplastic-like [Prunus avium]	GDPD1	Glycerophosphodiester phosphodiesterase GDPD1, chloroplastic OS=Arabidopsis thaliana GN=GDPD1 PE=1 SV=1	GO:0008889(glycerophosphodiester phosphodiesterase activity);GO:0030643(cellular phosphate ion homeostasis);GO:0046475(glycerophospholipid catabolic process)	COG0584(glycerophosphoryl diester phosphodiesterase)	K18696	glycerophosphodiester phosphodiesterase	EC:3.1.4.46	pda00564(Glycerophospholipid metabolism)	M5XC92.1 PF03009.15;GDPD;	4.76	0.47	3.00482	up	5.3384e-20	3.84748e-18
TRINITY_DN21012_c1_g7	Zinc finger, CCCH-type, partial [Parasponia andersonii]	At2g19810	Zinc finger CCCH domain-containing protein 20 OS=Arabidopsis thaliana GN=At2g19810 PE=2 SV=1	GO:0003676(nucleic acid binding);GO:0003677(DNA binding);GO:0003700(DNA binding transcription factor activity);GO:0005634(nucleus);GO:0005886(plasma membrane);GO:0006355(regulation of transcription, DNA-templated);GO:0006979(response to oxidative stress);GO:0046872(metal ion binding)	ENOG4111G2K(zinc finger CCCH domain-containing protein)	NA	NA	NA	NA(NA)	A0A0J8D1N5.1 PF10477.7;EIF4E-T;	37.52	117.71	-1.94878	down	5.87634e-20	4.22395e-18
TRINITY_DN22467_c0_g1	uncharacterized protein LOC107411447 [Ziziphus jujuba]	-	-	GO:0003729(mRNA binding);GO:0005634(nucleus);GO:0008150(biological_process)	ENOG410ZKKW(NA)	K03514	non-canonical poly(A) RNA polymerase PAPD5/7	EC:2.7.7.19	lang03018(RNA degradation)	A0A0D2PTR3.1 PF01909.21;NTP_transf_2;	5.11	26.13	-2.35961	down	6.80127e-20	4.863e-18
TRINITY_DN23755_c0_g3	uncharacterized protein LOC21390724 [Morus notabilis]	-	-	GO:0007165(signal transduction);GO:0016020(membrane)	COG0666(Ankyrin Repeat)	NA	NA	NA	NA(NA)	M5VTT3.1 PF13962.4;PGG;	3.97	16.46	-2.35961	down	6.80127e-20	4.863e-18
TRINITY_DN23597_c1_g1	Calcium-dependent channel [Trema orientale]	RXW8	CSC1-like protein RXW8 OS=Arabidopsis thaliana GN=RXW8 PE=2 SV=1	GO:0005576(extracellular region);GO:0009507(chloroplast);GO:0016042(lipid catabolic process);GO:0016298(lipase activity)	COG5594(transmembrane protein 63C)	NA	NA	NA	NA(NA)	W9SAF4.1 PF02714.13;RSN1_7TM;	6.43	18.1	-2.06889	down	7.24086e-20	5.16369e-18
TRINITY_DN23409_c1_g12	hypothetical protein CDL15_Pgr000052 [Punica granatum]	-	-	-	-	-	-	-	-	-	3.04	11.27	-2.18698	down	7.97775e-20	5.67425e-18
TRINITY_DN22037_c2_g3	hypothetical protein AMTR_s00334p00011530 [Amborella trichopoda]	-	-	-	-	-	-	-	-	-	41.66	6.75	2.36006	up	8.40281e-20	5.96093e-18
TRINITY_DN15990_c0_g1	probable methyltransferase PMT20 [Hevea brasiliensis]	At1g31850	Probable methyltransferase PMT20 OS=Arabidopsis thaliana GN=At1g31850 PE=2 SV=1	GO:0005768(endosome);GO:0005774(vacuolar membrane);GO:0005802(trans-Golgi network);GO:0008757(S-adenosylmethionine-dependent methyltransferase activity);GO:0032259(methylation)	ENOG4111CGI(Methyltransferase)	NA	NA	NA	NA(NA)	F6I089.1 PF03141.14;Methyltransf_29;	30.78	5.44	2.21013	up	8.53364e-20	6.03138e-18
TRINITY_DN23543_c0_g2	-	-	-	-	-	-	-	-	-	-	45.49	151.47	-2.15749	down	8.54662e-20	6.03138e-18
TRINITY_DN16806_c0_g1	zinc finger protein ZAT10 [Morus notabilis]	ZAT10	Zinc finger protein ZAT10 OS=Arabidopsis thaliana GN=ZAT10 PE=2 SV=1	GO:0003700(DNA binding transcription factor activity);GO:0005634(nucleus);GO:0043565(sequence-specific DNA binding);GO:0044212(transcription regulatory region DNA binding)	COG5048(Zinc finger protein)	-	-	-	-	B9GNQ3.2 PF13912.4;zf-C2H2_6;	82.63	16.73	2.01707	up	9.8436e-20	6.92862e-18
TRINITY_DN20947_c1_g2	Exonuclease/helicase-like [Trema orientale]	AGO2	Protein argonaute 2 OS=Arabidopsis thaliana GN=AGO2 PE=1 SV=1	GO:0003729(mRNA binding);GO:0005515(protein binding);GO:0005634(nucleus);GO:0005737(cytoplasm);GO:0005829(cytosol);GO:0006351(transcription, DNA-templated);GO:0006355(regulation of transcription, DNA-templated);GO:0006417(regulation of translation);GO:0019048(modulation by virus of host morphology or physiology);GO:0031047(gene silencing by RNA);GO:0035197(siRNA binding);GO:0042742(defense respon…	ENOG410XP07(eukaryotic translation initiation factor 2c)	NA	NA	NA	NA(NA)	W9R1U2.1 PF16486.3;ArgoN;	7.46	1.13	2.41045	up	1.03049e-19	7.22869e-18
TRINITY_DN20940_c0_g2	basic 7S globulin-like [Morus notabilis]	-	Basic 7S globulin 2 OS=Glycine max PE=1 SV=1	GO:0004190(aspartic-type endopeptidase activity);GO:0006508(proteolysis);GO:0030163(protein catabolic process)	ENOG410XNV7(aspartic)	-	-	-	-	V4RGI4.1 PF14541.4;TAXi_C;	13.34	2.31	2.23393	up	1.03233e-19	7.22869e-18
TRINITY_DN23910_c1_g2	-	-	-	-	-	-	-	-	-	-	16.77	84.05	-2.57602	down	1.08569e-19	7.58278e-18
TRINITY_DN19273_c0_g2	probable protein phosphatase 2C 72 [Ziziphus jujuba]	At5g26010	Probable protein phosphatase 2C 72 OS=Arabidopsis thaliana GN=At5g26010 PE=2 SV=2	GO:0004722(protein serine/threonine phosphatase activity);GO:0005737(cytoplasm);GO:0006470(protein dephosphorylation);GO:0046872(metal ion binding)	COG0631(Phosphatase)	NA	NA	NA	NA(NA)	W9R3Q0.1 PF00481.19;PP2C;	7.35	0.95	2.66176	up	1.748e-19	1.21771e-17
TRINITY_DN22665_c0_g2	-	-	-	-	-	-	-	-	-	-	72.2	263.76	-2.08711	down	1.76767e-19	1.22826e-17
TRINITY_DN23409_c1_g19	cytochrome oxidase subunit 2 (mitochondrion) [Rhazya stricta]	COX2	Cytochrome c oxidase subunit 2 OS=Arabidopsis thaliana GN=COX2 PE=1 SV=2	GO:0005739(mitochondrion)	COG1622(Subunits I and II form the functional core of the enzyme complex. Electrons originating in cytochrome c are transferred via heme a and Cu(A) to the binuclear center formed by heme a3 and Cu(B) (By similarity))	K02261	cytochrome c oxidase subunit 2	-	mdm00190(Oxidative phosphorylation)	Q1XGA9.2 PF02790.13;COX2_TM;	8.59	34.75	-2.24952	down	1.83413e-19	1.27118e-17
TRINITY_DN19531_c0_g1	indole-3-acetic acid-induced protein ARG2-like [Ziziphus jujuba]	ARG2	Indole-3-acetic acid-induced protein ARG2 OS=Vigna radiata var. radiata GN=ARG2 PE=2 SV=1	GO:0000302(response to reactive oxygen species);GO:0003674(molecular_function);GO:0005739(mitochondrion);GO:0006950(response to stress);GO:0006952(defense response);GO:0006979(response to oxidative stress);GO:0009409(response to cold);GO:0009414(response to water deprivation);GO:0009416(response to light stimulus);GO:0009507(chloroplast);GO:0009625(response to insect);GO:0009646(response to absen…	ENOG410ZEWF(late embryogenesis abundant protein)	-	-	-	-	M5VQ69.1 PF03242.11;LEA_3;	479.21	104.08	1.93087	up	1.87641e-19	1.29717e-17
TRINITY_DN23246_c2_g5	Xyloglucan endotransglucosylase/hydrolase [Trema orientale]	XTH28	Probable xyloglucan endotransglucosylase/hydrolase protein 28 OS=Arabidopsis thaliana GN=XTH28 PE=2 SV=1	GO:0004553(hydrolase activity, hydrolyzing O-glycosyl compounds);GO:0005576(extracellular region);GO:0005618(cell wall);GO:0010154(fruit development);GO:0010411(xyloglucan metabolic process);GO:0016762(xyloglucan:xyloglucosyl transferase activity);GO:0016798(hydrolase activity, acting on glycosyl bonds);GO:0042546(cell wall biogenesis);GO:0048046(apoplast);GO:0071555(cell wall organization);GO:00…	COG2273(hydrolase family 16)	NA	NA	NA	NA(NA)	A0A067KT85.1 PF00722.19;Glyco_hydro_16;	17.5	3.2	2.14906	up	1.92366e-19	1.32645e-17
TRINITY_DN1416_c0_g1	Glycosyltransferase [Parasponia andersonii]	XXT5	Probable xyloglucan 6-xylosyltransferase 5 OS=Arabidopsis thaliana GN=XXT5 PE=1 SV=1	GO:0000139(Golgi membrane);GO:0005515(protein binding);GO:0005768(endosome);GO:0005794(Golgi apparatus);GO:0005802(trans-Golgi network);GO:0009969(xyloglucan biosynthetic process);GO:0010411(xyloglucan metabolic process);GO:0016021(integral component of membrane);GO:0016740(transferase activity);GO:0016757(transferase activity, transferring glycosyl groups);GO:0016758(transferase activity, transf…	ENOG410XSJS(glycosyltransferase)	NA	NA	NA	NA(NA)	W9QRS3.1 PF05637.10;Glyco_transf_34;	9.97	1.19	2.80025	up	2.10935e-19	1.4508e-17
TRINITY_DN12997_c0_g2	Cystatin [Cynara cardunculus var. scolymus]	-	Cysteine proteinase inhibitor OS=Vigna unguiculata PE=1 SV=1	GO:0002020(protease binding);GO:0004869(cysteine-type endopeptidase inhibitor activity);GO:0005515(protein binding);GO:0005576(extracellular region);GO:0005783(endoplasmic reticulum);GO:0005829(cytosol);GO:0006952(defense response);GO:0006972(hyperosmotic response);GO:0006979(response to oxidative stress);GO:0009409(response to cold);GO:0009414(response to water deprivation);GO:0050897(cobalt ion…	ENOG410YZDC(Cysteine proteinase inhibitor)	NA	NA	NA	NA(NA)	B9HPT3.1 PF00031.19;Cystatin;	233.43	48.97	2.19311	up	2.75936e-19	1.89306e-17
TRINITY_DN21092_c0_g2	Leucine-rich repeat, cysteine-containing subtype [Trema orientale]	-	-	-	-	-	-	-	-	-	16.76	2.56	2.42043	up	2.80375e-19	1.91866e-17
TRINITY_DN23293_c0_g2	glutathione S-transferase L3-like [Ziziphus jujuba]	GSTL3	Glutathione S-transferase L3 OS=Arabidopsis thaliana GN=GSTL3 PE=2 SV=1	GO:0004364(glutathione transferase activity);GO:0005737(cytoplasm);GO:0006749(glutathione metabolic process);GO:0010731(protein glutathionylation)	ENOG410XSIX(glutathione Stransferase)	K00799	glutathione S-transferase	EC:2.5.1.18	zju00480(Glutathione metabolism)	M5WH15.1 PF13410.4;GST_C_2;	35.06	5.45	2.36677	up	2.88595e-19	1.96993e-17
TRINITY_DN22408_c0_g2	hypothetical protein TorRG33x02_019590 [Trema orientale]	-	-	GO:0003674(molecular_function);GO:0009507(chloroplast);GO:0009535(chloroplast thylakoid membrane);GO:0009643(photosynthetic acclimation);GO:0009941(chloroplast envelope);GO:0016021(integral component of membrane)	COG4371(Protein of unknown function (DUF1517))	-	-	-	-	B9RTS2.1 PF07466.9;DUF1517;	16.82	2.3	2.71102	up	2.99449e-19	2.03377e-17
TRINITY_DN18056_c0_g3	-	-	-	-	-	-	-	-	-	-	8.09	43.1	-2.58382	down	2.99449e-19	2.03377e-17
TRINITY_DN13613_c0_g1	serine-rich protein-like protein [Trema orientale]	-	-	GO:0003674(molecular_function);GO:0005634(nucleus);GO:0008150(biological_process)	ENOG410YKIU(Serine-rich)	-	-	-	-	-	14.99	2.46	2.32054	up	3.42766e-19	2.32215e-17
TRINITY_DN20191_c1_g2	leucine-rich repeat receptor protein kinase EMS1 [Morus notabilis]	PXC3	Leucine-rich repeat receptor-like tyrosine-protein kinase PXC3 OS=Arabidopsis thaliana GN=PXC3 PE=2 SV=1	GO:0004672(protein kinase activity);GO:0005524(ATP binding);GO:0005886(plasma membrane);GO:0006468(protein phosphorylation);GO:0016021(integral component of membrane)	COG4886(leucine Rich Repeat)	NA	NA	NA	NA(NA)	W9QXS4.1 PF00069.23;Pkinase;	5.09	0.57	2.85767	up	3.60454e-19	2.43589e-17
TRINITY_DN23511_c0_g3	7-deoxyloganetin glucosyltransferase-like [Ziziphus jujuba]	UGT85A23	7-deoxyloganetin glucosyltransferase OS=Catharanthus roseus GN=UGT85A23 PE=1 SV=1	GO:0009813(flavonoid biosynthetic process);GO:0043231(intracellular membrane-bounded organelle);GO:0052696(flavonoid glucuronidation);GO:0080043(quercetin 3-O-glucosyltransferase activity);GO:0080044(quercetin 7-O-glucosyltransferase activity)	COG1819(Transferase)	NA	NA	NA	NA(NA)	M5XCL3.1 PF00201.16;UDPGT;	7.21	1.15	2.35371	up	4.17673e-19	2.81555e-17
TRINITY_DN23960_c3_g1	LOW QUALITY PROTEIN: uncharacterized protein LOC111374931 [Olea europaea var. sylvestris]	-	-	-	-	-	-	-	-	-	2.27	9.42	-2.34878	down	4.68604e-19	3.15104e-17
TRINITY_DN23283_c1_g2	uncharacterized protein LOC112020586 [Quercus suber]	-	-	-	ENOG410YII5(NA)	K14548	U3 small nucleolar RNA-associated protein 4	-	aly03008(Ribosome biogenesis in eukaryotes)	-	734.26	2346.13	-1.88989	down	4.93125e-19	3.30772e-17
TRINITY_DN20231_c1_g4	Acyl hydrolase [Trema orientale]	SAG101	Senescence-associated carboxylesterase 101 OS=Arabidopsis thaliana GN=SAG101 PE=1 SV=1	GO:0002230(positive regulation of defense response to virus by host);GO:0004806(triglyceride lipase activity);GO:0005515(protein binding);GO:0005634(nucleus);GO:0005737(cytoplasm);GO:0006629(lipid metabolic process);GO:0006952(defense response);GO:0007568(aging);GO:0009507(chloroplast);GO:0016020(membrane);GO:0016021(integral component of membrane);GO:0016042(lipid catabolic process);GO:0016787(h…	ENOG410Y5MT(senescence-associated gene 101)	K18875	enhanced disease susceptibility 1 protein	-	hbr04626(Plant-pathogen interaction)	W9SE68.1 PF01764.23;Lipase_3;	12.16	1.61	2.62672	up	5.27126e-19	3.52706e-17
TRINITY_DN21086_c1_g4	hypothetical protein PanWU01x14_137940 [Parasponia andersonii]	-	-	GO:0003674(molecular_function);GO:0005634(nucleus);GO:0006979(response to oxidative stress);GO:0016607(nuclear speck);GO:0046686(response to cadmium ion)	ENOG410YUEW(NA)	-	-	-	-	-	29.23	94.9	-1.97469	down	5.68555e-19	3.79489e-17
TRINITY_DN25794_c0_g1	PREDICTED: 14 kDa proline-rich protein DC2.15-like [Gossypium raimondii]	-	14 kDa proline-rich protein DC2.15 OS=Daucus carota PE=2 SV=1	GO:0006869(lipid transport);GO:0008289(lipid binding)	ENOG410YRRT(14 kDa proline-rich protein)	NA	NA	NA	NA(NA)	A0A0D2QW64.1 PF14547.4;Hydrophob_seed;	32.87	3.96	2.81884	up	6.42799e-19	4.27991e-17
TRINITY_DN19718_c0_g2	L-lactate dehydrogenase B [Ziziphus jujuba]	-	L-lactate dehydrogenase A OS=Hordeum vulgare PE=1 SV=1	GO:0004457(lactate dehydrogenase activity);GO:0005737(cytoplasm);GO:0005829(cytosol);GO:0005886(plasma membrane);GO:0009651(response to salt stress);GO:0009737(response to abscisic acid)	COG0039(Catalyzes the reversible oxidation of malate to oxaloacetate (By similarity))	K00016	L-lactate dehydrogenase	EC:1.1.1.27	zju00010(Glycolysis / Gluconeogenesis);zju00620(Pyruvate metabolism);zju00640(Propanoate metabolism);zju00270(Cysteine and methionine metabolism)	A0A0D2UW00.1 PF02866.16;Ldh_1_C;	16.15	1.54	3.082	up	7.05564e-19	4.6863e-17
TRINITY_DN21585_c0_g2	hypothetical protein PanWU01x14_266070 [Parasponia andersonii]	-	-	GO:0003674(molecular_function);GO:0005575(cellular_component);GO:0008150(biological_process)	ENOG410YFJ1(expressed protein)	K00993	ethanolaminephosphotransferase	EC:2.7.8.1	bna00564(Glycerophospholipid metabolism);bna00565(Ether lipid metabolism);bna00440(Phosphonate and phosphinate metabolism)	A0A0A0KR20.1 PF05431.9;Toxin_10;	13.61	2.16	2.35692	up	7.09979e-19	4.70409e-17
TRINITY_DN22773_c3_g8	uncharacterized protein LOC112016618 [Quercus suber]	AtMg01280	Uncharacterized mitochondrial protein AtMg01280 OS=Arabidopsis thaliana GN=AtMg01280 PE=3 SV=1	GO:0004019(adenylosuccinate synthase activity);GO:0005737(cytoplasm);GO:0044208('de novo' AMP biosynthetic process);GO:0046040(IMP metabolic process)	ENOG410ZH9D(NA)	K02261	cytochrome c oxidase subunit 2	-	bna00190(Oxidative phosphorylation)	-	8.73	30.4	-2.08471	down	7.31052e-19	4.8319e-17
TRINITY_DN22786_c1_g1	orf127d (mitochondrion) [Batis maritima]	-	-	-	-	K02261	cytochrome c oxidase subunit 2	-	zju00190(Oxidative phosphorylation)	-	4.65	17.4	-2.19363	down	8.87134e-19	5.84926e-17
TRINITY_DN22411_c1_g13	hypothetical protein DVH24_015807 [Malus domestica]	TAR1-A	Protein TAR1 OS=Kluyveromyces lactis (strain ATCC 8585 / CBS 2359 / DSM 70799 / NBRC 1267 / NRRL Y-1140 / WM37) GN=TAR1-A PE=4 SV=2	GO:0003674(molecular_function);GO:0005739(mitochondrion);GO:0043457(regulation of cellular respiration)	ENOG410Y1YS(NA)	-	-	-	-	-	1482.4	5210.73	-1.87477	down	8.9634e-19	5.89561e-17
TRINITY_DN23409_c1_g13	NADH dehydrogenase subunit 5 (mitochondrion) [Millettia pinnata]	ND5	NADH-ubiquinone oxidoreductase chain 5 OS=Oenothera berteroana GN=ND5 PE=2 SV=2	GO:0005739(mitochondrion)	COG1009(subunit l)	K03883	NADH-ubiquinone oxidoreductase chain 5	EC:1.6.5.3	nnu00190(Oxidative phosphorylation)	Q8HCR3.3 PF06455.9;NADH5_C;	3.35	26.91	-3.15179	down	9.06541e-19	5.94827e-17
TRINITY_DN9307_c0_g1	Stress induced protein [Parasponia andersonii]	EMH5	Em protein H5 OS=Triticum aestivum GN=EMH5 PE=2 SV=1	GO:0009737(response to abscisic acid)	ENOG410YPWX(acquisition of desiccation tolerance in seed)	-	-	-	-	M0T2E2.1 PF00477.15;LEA_5;	155.44	32.05	2.05986	up	1.11573e-18	7.30316e-17
TRINITY_DN26147_c0_g1	Parvalbumin [Trema orientale]	-	-	GO:0005509(calcium ion binding);GO:0005623(cell);GO:0005739(mitochondrion);GO:0005743(mitochondrial inner membrane);GO:0005758(mitochondrial intermembrane space);GO:0006816(calcium ion transport);GO:0051562(negative regulation of mitochondrial calcium ion concentration)	ENOG410ZSC1(EF-hand domain family, member)	-	-	-	-	-	71.46	12.01	2.41276	up	1.20148e-18	7.8455e-17
TRINITY_DN23320_c0_g1	PREDICTED: polyubiquitin [Gossypium raimondii]	UBI11	Polyubiquitin OS=Nicotiana sylvestris GN=UBI11 PE=2 SV=1	GO:0005622(intracellular);GO:0005634(nucleus);GO:0005737(cytoplasm);GO:0006464(cellular protein modification process);GO:0006511(ubiquitin-dependent protein catabolic process)	COG5272(ubiquitin)	NA	NA	NA	NA(NA)	I1I505.1 PF00240.21;ubiquitin;	70.09	13.99	2.04866	up	1.60546e-18	1.04582e-16
TRINITY_DN22978_c0_g2	probable protein phosphatase 2C 6 [Prunus avium]	Os08g0500300	Probable protein phosphatase 2C 66 OS=Oryza sativa subsp. japonica GN=Os08g0500300 PE=2 SV=1	GO:0004722(protein serine/threonine phosphatase activity);GO:0005886(plasma membrane);GO:0006470(protein dephosphorylation);GO:0046872(metal ion binding)	COG0631(Phosphatase)	NA	NA	NA	NA(NA)	A0A061GAI4.1 PF00481.19;PP2C;	3.15	10.47	-2.0326	down	1.67194e-18	1.08652e-16
TRINITY_DN14397_c0_g1	probable xyloglucan glycosyltransferase 12 [Ziziphus jujuba]	CSLC12	Probable xyloglucan glycosyltransferase 12 OS=Arabidopsis thaliana GN=CSLC12 PE=1 SV=1	GO:0000139(Golgi membrane);GO:0005794(Golgi apparatus);GO:0009506(plasmodesma);GO:0016021(integral component of membrane);GO:0016757(transferase activity, transferring glycosyl groups);GO:0016759(cellulose synthase activity);GO:0071555(cell wall organization)	COG1215(Glycosyl transferase, family 2)	NA	NA	NA	NA(NA)	I1JTT4.1 PF13641.4;Glyco_tranf_2_3;	9.34	1.78	2.09177	up	1.68536e-18	1.09262e-16
TRINITY_DN18038_c0_g1	uncharacterized protein LOC107431824 [Ziziphus jujuba]	cfxQ	Protein CfxQ homolog OS=Porphyra purpurea GN=cfxQ PE=3 SV=1	GO:0005524(ATP binding);GO:0005886(plasma membrane);GO:0009507(chloroplast);GO:0016887(ATPase activity);GO:0019538(protein metabolic process)	COG0464(Aaa atpase);COG0666(Ankyrin Repeat)	-	-	-	-	A0A0D2W8P8.1 PF00004.27;AAA;	7.58	1.3	2.24636	up	2.00392e-18	1.29604e-16
TRINITY_DN15990_c1_g2	putative methyltransferase PMT [Trema orientale]	At1g31850	Probable methyltransferase PMT20 OS=Arabidopsis thaliana GN=At1g31850 PE=2 SV=1	GO:0005768(endosome);GO:0005774(vacuolar membrane);GO:0005802(trans-Golgi network);GO:0008757(S-adenosylmethionine-dependent methyltransferase activity);GO:0032259(methylation)	ENOG4111CGI(Methyltransferase)	NA	NA	NA	NA(NA)	W9QQ36.1 PF03141.14;Methyltransf_29;	17.03	3.51	1.97826	up	2.42208e-18	1.56276e-16
TRINITY_DN23409_c1_g16	uncharacterized protein LOC112016707 [Quercus suber]	-	-	-	COG0649(NDH-1 shuttles electrons from NADH, via FMN and iron- sulfur (Fe-S) centers, to quinones in the respiratory chain. The immediate electron acceptor for the enzyme in this species is believed to be ubiquinone. Couples the redox reaction to proton translocation (for every two electrons transferred, four hydrogen ions are translocated across the cytoplasmic membrane), and thus conserves the r…	K02703	photosystem II P680 reaction center D1 protein	EC:1.10.3.9	vvi00195(Photosynthesis)	-	7.26	41.65	-2.65455	down	2.62723e-18	1.6911e-16
TRINITY_DN17050_c0_g4	NADH dehydrogenase subunit 4 (chloroplast) [Ulmus davidiana]	ndhD	NAD(P)H-quinone oxidoreductase chain 4, chloroplastic OS=Morus indica GN=ndhD PE=3 SV=1	GO:0009536(plastid)	COG1008(subunit m)	K05575	NAD(P)H-quinone oxidoreductase subunit 4	EC:1.6.5.3	pper00190(Oxidative phosphorylation)	G1D7A8.1 PF00361.18;Proton_antipo_M;	11.6	2.08	2.18109	up	3.00894e-18	1.93221e-16
TRINITY_DN23157_c1_g2	-	-	-	-	-	-	-	-	-	-	48.04	197.23	-2.11862	down	3.75496e-18	2.40557e-16
TRINITY_DN22208_c0_g3	NDR1/HIN1-like protein 10 [Hevea brasiliensis]	-	-	-	ENOG410YGQV(harpin-induced protein 1 domain containing protein, expressed)	-	-	-	-	-	10.33	1.21	2.81571	up	3.84304e-18	2.45619e-16
TRINITY_DN13839_c0_g2	Phosphatidic acid phosphatase type 2/haloperoxidase [Trema orientale]	LPPD	Lipid phosphate phosphatase delta OS=Arabidopsis thaliana GN=LPPD PE=2 SV=1	GO:0005576(extracellular region);GO:0005789(endoplasmic reticulum membrane);GO:0006665(sphingolipid metabolic process);GO:0009737(response to abscisic acid);GO:0016021(integral component of membrane);GO:0016787(hydrolase activity);GO:0042392(sphingosine-1-phosphate phosphatase activity);GO:0042578(phosphoric ester hydrolase activity);GO:0090332(stomatal closure)	COG0671(PHOsphatase)	K04716	sphingosine-1-phosphate phosphatase 1	EC:3.1.3.-	vvi00600(Sphingolipid metabolism)	V4S6V7.1 PF01569.19;PAP2;	12.28	1.64	2.59886	up	4.17348e-18	2.66111e-16
TRINITY_DN24150_c2_g8	-	-	-	-	-	-	-	-	-	-	29.11	4.13	2.56278	up	4.55278e-18	2.89614e-16
TRINITY_DN22383_c0_g3	Development/cell death domain containing protein [Trema orientale]	-	B2 protein OS=Daucus carota PE=2 SV=1	GO:0005515(protein binding);GO:0005634(nucleus);GO:0005737(cytoplasm)	ENOG410Y94P(DCD)	NA	NA	NA	NA(NA)	V7CTG8.1 PF10539.7;Dev_Cell_Death;	172.99	39.85	1.97283	up	4.75213e-18	3.01588e-16
TRINITY_DN21766_c0_g4	Ubiquitin system component Cue [Parasponia andersonii]	-	-	GO:0001046(core promoter sequence-specific DNA binding);GO:0001228(transcriptional activator activity, RNA polymerase II transcription regulatory region sequence-specific DNA binding);GO:0005634(nucleus);GO:0006366(transcription by RNA polymerase II)	ENOG41120F4(NA)	NA	NA	NA	NA(NA)	-	17.67	3.73	1.94165	up	4.78702e-18	3.03092e-16
TRINITY_DN20554_c0_g3	probable inactive poly [ADP-ribose] polymerase SRO5 [Prunus avium]	SRO5	Probable inactive poly [ADP-ribose] polymerase SRO5 OS=Arabidopsis thaliana GN=SRO5 PE=1 SV=1	GO:0003950(NAD+ ADP-ribosyltransferase activity);GO:0005634(nucleus);GO:0005739(mitochondrion);GO:0007275(multicellular organism development);GO:0009651(response to salt stress);GO:0016363(nuclear matrix);GO:0072593(reactive oxygen species metabolic process)	ENOG4111KQX(RCD1-SRO-TAF4 (RST) plant domain)	-	-	-	-	A0A059CZK6.1 PF00644.18;PARP;	16.64	3.34	2.01978	up	4.80307e-18	3.03399e-16
TRINITY_DN15321_c0_g1	hypothetical protein L484_011934 [Morus notabilis]	-	-	GO:0009699(phenylpropanoid biosynthetic process);GO:0042349(guiding stereospecific synthesis activity)	ENOG410YZUA(Disease resistance response protein)	K01648	ATP citrate (pro-S)-lyase	EC:2.3.3.8	lja00020(Citrate cycle (TCA cycle))	W9QT57.1 PF03018.12;Dirigent;	95.73	19.49	2.0499	up	5.51436e-18	3.4752e-16
TRINITY_DN22720_c0_g1	PB1 domain containing protein [Trema orientale]	-	-	GO:0005634(nucleus);GO:0005829(cytosol)	ENOG410YV1P(PB1 domain containing protein, expressed)	-	-	-	-	-	16	2.67	2.29703	up	5.58032e-18	3.50861e-16
TRINITY_DN21819_c0_g2	HSP20-like chaperones superfamily protein [Theobroma cacao]	HSP18.1	18.1 kDa class I heat shock protein OS=Arabidopsis thaliana GN=HSP18.1 PE=1 SV=1	GO:0005515(protein binding);GO:0005737(cytoplasm);GO:0009408(response to heat);GO:0009644(response to high light intensity);GO:0010286(heat acclimation);GO:0042542(response to hydrogen peroxide)	COG0071(response to heat)	K13993	HSP20 family protein	-	tcc04141(Protein processing in endoplasmic reticulum)	B9SWM7.1 PF00011.19;HSP20;	32.24	5.79	2.19622	up	5.83419e-18	3.65974e-16
TRINITY_DN269_c0_g1	uncharacterized protein At4g14450, chloroplastic [Ziziphus jujuba]	At4g14450	Uncharacterized protein At4g14450, chloroplastic OS=Arabidopsis thaliana GN=At4g14450 PE=2 SV=1	GO:0005515(protein binding);GO:0005634(nucleus);GO:0005737(cytoplasm);GO:0005739(mitochondrion);GO:0009507(chloroplast)	ENOG411154Q(NA)	-	-	-	-	-	148.14	31.92	1.96963	up	6.49376e-18	4.06407e-16
TRINITY_DN5344_c0_g1	-	-	-	-	-	-	-	-	-	-	3.06	17.21	-2.73612	down	6.92918e-18	4.32658e-16
TRINITY_DN7094_c0_g1	hypothetical protein B456_001G162300 [Gossypium raimondii]	-	-	-	-	-	-	-	-	-	0.86	4.27	-2.61508	down	7.00455e-18	4.36359e-16
TRINITY_DN18625_c0_g1	dehydrin ERD14 [Ziziphus jujuba]	-	-	GO:0005829(cytosol);GO:0009414(response to water deprivation);GO:0009631(cold acclimation);GO:0009737(response to abscisic acid);GO:0016020(membrane)	ENOG410ZBHP(dehydrin)	-	-	-	-	A9PA80.1 PF00257.17;Dehydrin;	374.07	74.12	1.83522	up	8.30473e-18	5.16169e-16
TRINITY_DN23335_c0_g3	RNA-binding protein BRN1 isoform X1 [Morus notabilis]	BRN1	RNA-binding protein BRN1 OS=Arabidopsis thaliana GN=BRN1 PE=2 SV=1	GO:0003723(RNA binding);GO:0003729(mRNA binding);GO:0005737(cytoplasm);GO:0006402(mRNA catabolic process);GO:0009626(plant-type hypersensitive response);GO:0009908(flower development);GO:0080151(positive regulation of salicylic acid mediated signaling pathway);GO:2000028(regulation of photoperiodism, flowering)	ENOG410XNTW(CUGBP, Elav-like family member)	NA	NA	NA	NA(NA)	M5VJ12.1 PF00076.20;RRM_1;	5.65	0.74	2.62888	up	8.64906e-18	5.3634e-16
TRINITY_DN22088_c0_g2	putative NADH:ubiquinone reductase (H(+)-translocating) (mitochondrion) [Rosa chinensis]	ND4	NADH-ubiquinone oxidoreductase chain 4 OS=Arabidopsis thaliana GN=ND4 PE=2 SV=2	GO:0005739(mitochondrion)	COG1008(subunit m)	K03881	NADH-ubiquinone oxidoreductase chain 4	EC:1.6.5.3	bvg00190(Oxidative phosphorylation)	P93313.2 PF00361.18;Proton_antipo_M;	3.09	11.45	-2.43438	down	8.80568e-18	5.44806e-16
TRINITY_DN23577_c0_g1	Spastin [Trema orientale]	At1g05910	ATPase family AAA domain-containing protein At1g05910 OS=Arabidopsis thaliana GN=At1g05910 PE=2 SV=1	GO:0003682(chromatin binding);GO:0005634(nucleus);GO:0016887(ATPase activity);GO:0031936(negative regulation of chromatin silencing);GO:0042393(histone binding);GO:0045944(positive regulation of transcription by RNA polymerase II)	COG0464(Aaa atpase)	-	-	-	-	-	13.31	49.12	-2.1172	down	8.89236e-18	5.48916e-16
TRINITY_DN20441_c0_g4	Copper-resistance protein [Parasponia andersonii]	Bp10	L-ascorbate oxidase homolog OS=Brassica napus GN=Bp10 PE=2 SV=1	GO:0005507(copper ion binding);GO:0009505(plant-type cell wall);GO:0009506(plasmodesma);GO:0016722(oxidoreductase activity, oxidizing metal ions)	COG2132(Multicopper oxidase)	NA	NA	NA	NA(NA)	M5XC21.1 PF07731.12;Cu-oxidase_2;	5.5	0.96	2.23036	up	9.27236e-18	5.71072e-16
TRINITY_DN23152_c3_g1	uncharacterized protein LOC107411627 [Ziziphus jujuba]	-	-	GO:0003674(molecular_function);GO:0008150(biological_process)	ENOG410YSF4(expressed protein)	-	-	-	-	A0A061GZ51.1 PF14009.4;DUF4228;	25.7	81.26	-1.93037	down	9.51323e-18	5.84578e-16
TRINITY_DN1048_c0_g1	uncharacterized protein At5g39865 [Prunus persica]	At5g39865	Uncharacterized protein At5g39865 OS=Arabidopsis thaliana GN=At5g39865 PE=2 SV=1	GO:0005634(nucleus);GO:0009055(electron transfer activity);GO:0015035(protein disulfide oxidoreductase activity);GO:0045454(cell redox homeostasis)	ENOG4111HAI(Glutaredoxin)	NA	NA	NA	NA(NA)	W9QI61.1 PF00462.22;Glutaredoxin;	14.65	2.02	2.57271	up	9.6968e-18	5.9451e-16
TRINITY_DN21084_c0_g2	ABC transporter [Parasponia andersonii]	ABCB11	ABC transporter B family member 11 OS=Arabidopsis thaliana GN=ABCB11 PE=2 SV=1	GO:0016021(integral component of membrane);GO:0042626(ATPase activity, coupled to transmembrane movement of substances);GO:0055085(transmembrane transport)	COG1132((ABC) transporter)	K05658	ATP-binding cassette, subfamily B (MDR/TAP), member 1	EC:3.6.3.44	hbr02010(ABC transporters)	F6HZG2.1 PF00005.25;ABC_tran;	6.65	0.76	2.84537	up	9.78477e-18	5.9855e-16
TRINITY_DN8179_c0_g3	Glycosyl transferase [Trema orientale]	-	-	GO:0005739(mitochondrion);GO:0005794(Golgi apparatus);GO:0008375(acetylglucosaminyltransferase activity);GO:0016021(integral component of membrane);GO:0016757(transferase activity, transferring glycosyl groups)	ENOG410ZJRX(Core-2/I-Branching enzyme)	-	-	-	-	B9HZ98.2 PF02485.19;Branch;	7.94	1.27	2.34573	up	1.06053e-17	6.4728e-16
TRINITY_DN7259_c0_g1	50S ribosomal protein L9, chloroplastic [Quercus suber]	RPL9	50S ribosomal protein L9, chloroplastic OS=Arabidopsis thaliana GN=RPL9 PE=2 SV=1	GO:0005739(mitochondrion);GO:0006412(translation)	ENOG4111HFB(ribosomal protein l9)	K02939	large subunit ribosomal protein L9	-	pmum03010(Ribosome)	M5W0A5.1 PF03948.12;Ribosomal_L9_C;	0.99	5.46	-2.71955	down	1.08864e-17	6.62946e-16
TRINITY_DN23409_c1_g17	-	-	-	-	-	-	-	-	-	-	8.79	42.21	-2.43912	down	1.20801e-17	7.33991e-16
TRINITY_DN22525_c0_g6	Rps16 protein, partial (plastid) [Clivia gardenii]	-	-	-	-	-	-	-	-	-	28.04	4.09	2.51195	up	1.37207e-17	8.31807e-16
TRINITY_DN13223_c0_g1	serine/threonine-protein kinase tricorner [Prunus avium]	trc	Serine/threonine-protein kinase tricorner OS=Drosophila pseudoobscura pseudoobscura GN=trc PE=3 SV=1	GO:0004674(protein serine/threonine kinase activity);GO:0005622(intracellular);GO:0018105(peptidyl-serine phosphorylation);GO:0035556(intracellular signal transduction)	ENOG410XQC0(serine threonine-protein kinase)	NA	NA	NA	NA(NA)	A0A061FAS3.1 PF00069.23;Pkinase;	4.1	0.66	2.33006	up	1.47435e-17	8.91819e-16
TRINITY_DN22812_c0_g2	nudix hydrolase 18, mitochondrial [Morus notabilis]	NUDT4	Nudix hydrolase 4 OS=Arabidopsis thaliana GN=NUDT4 PE=1 SV=1	GO:0000210(NAD+ diphosphatase activity);GO:0005634(nucleus);GO:0005737(cytoplasm);GO:0005829(cytosol);GO:0009507(chloroplast);GO:0016787(hydrolase activity);GO:0016818(hydrolase activity, acting on acid anhydrides, in phosphorus-containing anhydrides);GO:0046872(metal ion binding);GO:0047631(ADP-ribose diphosphatase activity)	COG0494(Nudix hydrolase)	NA	NA	NA	NA(NA)	W9QZ82.1 PF00293.26;NUDIX;	30.3	6.28	2.15059	up	1.48814e-17	8.98157e-16
TRINITY_DN21841_c2_g3	F-box/kelch-repeat protein At2g44130-like [Prunus avium]	At1g15670	F-box/kelch-repeat protein At1g15670 OS=Arabidopsis thaliana GN=At1g15670 PE=2 SV=1	GO:0004842(ubiquitin-protein transferase activity);GO:0031463(Cul3-RING ubiquitin ligase complex)	ENOG4110X8D(Kelch repeat-containing F-box family protein)	-	-	-	-	M5VYY4.1 PF01344.23;Kelch_1;	13.74	41.76	-1.89499	down	1.56453e-17	9.42161e-16
TRINITY_DN22061_c1_g2	Polyketide cyclase/dehydrase [Trema orientale]	PYL9	Abscisic acid receptor PYL9 OS=Arabidopsis thaliana GN=PYL9 PE=1 SV=1	GO:0004864(protein phosphatase inhibitor activity);GO:0005634(nucleus);GO:0005737(cytoplasm);GO:0009738(abscisic acid-activated signaling pathway);GO:0010427(abscisic acid binding);GO:0080163(regulation of protein serine/threonine phosphatase activity)	ENOG4111HU5(abscisic acid receptor)	K14496	abscisic acid receptor PYR/PYL family	-	cit04016(MAPK signaling pathway - plant);cit04075(Plant hormone signal transduction)	A0A0A0L5X8.1 PF10604.7;Polyketide_cyc2;	5.92	19.18	-2.18157	down	1.76696e-17	1.0617e-15
TRINITY_DN18625_c0_g2	dehydrin ERD14 [Ziziphus jujuba]	-	-	GO:0005829(cytosol);GO:0009414(response to water deprivation);GO:0009631(cold acclimation);GO:0009737(response to abscisic acid);GO:0016020(membrane)	ENOG410ZBHP(dehydrin)	-	-	-	-	A9PA80.1 PF00257.17;Dehydrin;	54.64	11.81	1.92226	up	1.84865e-17	1.10833e-15
TRINITY_DN22575_c0_g2	Epoxide hydrolase-like [Trema orientale]	Os09g0520200	Probable 1-acylglycerol-3-phosphate O-acyltransferase OS=Oryza sativa subsp. japonica GN=Os09g0520200 PE=3 SV=3	GO:0052689(carboxylic ester hydrolase activity)	COG0596(Alpha beta hydrolase)	NA	NA	NA	NA(NA)	A0A067KUD2.1 PF00561.18;Abhydrolase_1;	13.32	2.08	2.27168	up	1.91249e-17	1.14407e-15
TRINITY_DN21147_c0_g2	Phospholipid/glycerol acyltransferase [Trema orientale]	GPAT3	Probable glycerol-3-phosphate acyltransferase 3 OS=Arabidopsis thaliana GN=GPAT3 PE=2 SV=1	GO:0010143(cutin biosynthetic process);GO:0016020(membrane);GO:0016311(dephosphorylation);GO:0016791(phosphatase activity);GO:0090447(glycerol-3-phosphate 2-O-acyltransferase activity)	ENOG410YBBE(glycerol-3-phosphate acyltransferase)	K13508	glycerol-3-phosphate acyltransferase	EC:2.3.1.15 2.3.1.198	zju00561(Glycerolipid metabolism);zju00564(Glycerophospholipid metabolism)	M5X9U6.1 PF01553.19;Acyltransferase;	6.14	0.69	2.85673	up	1.93009e-17	1.15206e-15
TRINITY_DN21741_c1_g6	hypothetical protein DCAR_001521 [Daucus carota subsp. sativus]	-	Uncharacterized protein ORF91 OS=Phalaenopsis aphrodite subsp. formosana PE=4 SV=1	GO:0009536(plastid)	ENOG410Z2VT(NA)	K02108	F-type H+-transporting ATPase subunit a	-	aip00190(Oxidative phosphorylation);aip00195(Photosynthesis)	K4BRB4.1 PF05695.10;DUF825;	134.35	376.61	-1.78957	down	2.02457e-17	1.2058e-15
TRINITY_DN20917_c1_g3	Eukaryotic translation initiation factor SUI [Parasponia andersonii]	-	Protein translation factor SUI1 homolog OS=Sporobolus stapfianus PE=3 SV=1	GO:0003743(translation initiation factor activity);GO:0006413(translational initiation)	COG0023(translation initiation factor)	K03113	translation initiation factor 1	-	csv03013(RNA transport)	A0A0A0K771.1 PF01253.20;SUI1;	29.66	5.47	2.1558	up	2.03918e-17	1.21184e-15
TRINITY_DN9768_c0_g2	universal stress protein A-like protein [Morus notabilis]	-	-	GO:0005634(nucleus);GO:0005773(vacuole);GO:0006950(response to stress);GO:0016787(hydrolase activity)	ENOG410XURP(universal stress protein)	-	-	-	-	W9RDB2.1 PF00582.24;Usp;	13.02	1.45	2.89503	up	2.15022e-17	1.27503e-15
TRINITY_DN22383_c0_g1	Development/cell death domain containing protein [Trema orientale]	-	B2 protein OS=Daucus carota PE=2 SV=1	GO:0005515(protein binding);GO:0005634(nucleus);GO:0005737(cytoplasm)	ENOG410Y94P(DCD)	NA	NA	NA	NA(NA)	V7CTG8.1 PF10539.7;Dev_Cell_Death;	60.39	13.61	1.8534	up	2.21987e-17	1.31346e-15
TRINITY_DN2274_c0_g2	F-box domain containing protein [Trema orientale]	FBL12	F-box/LRR-repeat protein 12 OS=Arabidopsis thaliana GN=FBL12 PE=2 SV=1	GO:0004842(ubiquitin-protein transferase activity);GO:0005634(nucleus);GO:0006511(ubiquitin-dependent protein catabolic process)	ENOG410YBS0(LRR)	NA	NA	NA	NA(NA)	K4C3E9.1 PF00646.31;F-box;	10.35	30.57	-1.86033	down	2.41852e-17	1.42788e-15
TRINITY_DN18392_c0_g2	Zinc finger transcription factor [Trema orientale]	SAP5	Zinc finger A20 and AN1 domain-containing stress-associated protein 5 OS=Arabidopsis thaliana GN=SAP5 PE=2 SV=1	GO:0003677(DNA binding);GO:0004842(ubiquitin-protein transferase activity);GO:0005634(nucleus);GO:0006970(response to osmotic stress);GO:0008270(zinc ion binding);GO:0009414(response to water deprivation);GO:0016567(protein ubiquitination);GO:0051865(protein autoubiquitination)	ENOG4111UWC(zinc finger)	-	-	-	-	V4TKS6.1 PF01428.14;zf-AN1;	194.17	45.21	1.81611	up	2.4321e-17	1.43277e-15
TRINITY_DN23785_c0_g4	hypothetical protein VITISV_005592 [Vitis vinifera]	HSP83A	Heat shock protein 83 OS=Ipomoea nil GN=HSP83A PE=2 SV=1	GO:0005515(protein binding);GO:0005524(ATP binding);GO:0005730(nucleolus);GO:0005737(cytoplasm);GO:0005794(Golgi apparatus);GO:0005829(cytosol);GO:0005886(plasma membrane);GO:0006457(protein folding);GO:0009408(response to heat);GO:0016020(membrane);GO:0045087(innate immune response);GO:0051082(unfolded protein binding);GO:0051131(chaperone-mediated protein complex assembly);GO:0071277(cellular r…	COG0326(Molecular chaperone. Has ATPase activity (By similarity))	K04079	molecular chaperone HtpG	-	vvi04141(Protein processing in endoplasmic reticulum);vvi04626(Plant-pathogen interaction)	W9QH06.1 PF00183.16;HSP90;	66.69	12.49	2.18103	up	2.44177e-17	1.43535e-15
TRINITY_DN15941_c0_g1	succinate dehydrogenase subunit 3 (mitochondrion) [Asclepias syriaca]	SDH3	Succinate dehydrogenase cytochrome b560 subunit OS=Marchantia polymorpha GN=SDH3 PE=3 SV=1	GO:0005749(mitochondrial respiratory chain complex II, succinate dehydrogenase complex (ubiquinone));GO:0006121(mitochondrial electron transport, succinate to ubiquinone)	COG2009(succinate dehydrogenase, cytochrome)	K00236	succinate dehydrogenase (ubiquinone) cytochrome b560 subunit	-	vvi00020(Citrate cycle (TCA cycle));vvi00190(Oxidative phosphorylation)	B6VJT4.1 PF01127.20;Sdh_cyt;	37.39	119.07	-1.91443	down	2.76959e-17	1.62414e-15
TRINITY_DN24157_c1_g1	Myosin [Parasponia andersonii]	XI-B	Myosin-8 OS=Arabidopsis thaliana GN=XI-B PE=3 SV=1	GO:0003774(motor activity);GO:0005634(nucleus);GO:0030048(actin filament-based movement);GO:0048767(root hair elongation)	COG5022(myosin heavy chain)	NA	NA	NA	NA(NA)	-	28.14	104.06	-1.95291	down	2.77493e-17	1.62414e-15
TRINITY_DN21015_c0_g3	2-alkenal reductase (NADP(+)-dependent) isoform X1 [Prunus persica]	DBR	2-alkenal reductase (NADP(+)-dependent) OS=Nicotiana tabacum GN=DBR PE=1 SV=1	GO:0005737(cytoplasm);GO:0016491(oxidoreductase activity);GO:0055114(oxidation-reduction process)	COG2130(alcohol dehydrogenase)	NA	NA	NA	NA(NA)	M5VSA3.1 PF00107.24;ADH_zinc_N;	55.09	6.92	2.9666	up	2.89067e-17	1.68824e-15
[truncated: 2,784 more rows]

## Sheet: CDT-3d vs CDT-2d
Gene_ID	Annotation	Name	swissprot_description	GO_Term	NOG	KOEntry	KODescription	EC	KEGG_Pathway	Pfam_description	CDT_3d_TPM	CDT_2d_TPM	log2FC	regulation	pvalue	FDR
[truncated: 3,744 more rows]
