# Supplementary material for: Integrated Analysis of miRNAome and Transcriptome Identify Regulators of Elm Seed Aging
Source: Plants (Basel). 2023 Apr 20;12(8):1719. doi: 10.3390/plants12081719 (PMC10140922; doi:10.3390/plants12081719)
Supplement: Supplementary file 1 [file plants-12-01719-s001.zip › Table S5.xlsx]

## Sheet: GSAr
miRNA name	Transcript	Definition	name	TStart	TStop	TSlice	MFEperfect	MFEsite	MFEratio	AllenScore	Paired	Unpaired	Structure	Sequence
upu-miR156l	TRINITY_DN18825_c1_g1	-	-	297	316	307	-37.2	-34.4	0.924731	1	1-13,316-304;15-20,302-297	14-14,303-303[SIL]	((((((.(((((((((((((&))))))))))))).))))))	GUGCUCUCUCUCUUCUGUCA&UGACAGAAGAGAGUGAGCAC
upu-miR156l	TRINITY_DN9865_c0_g1	#N/A	#N/A	187	206	197	-37.2	-33.9	0.91129	1	1-13,206-194;15-20,192-187	14-14,193-193[SIL]	((((((.(((((((((((((&))))))))))))).))))))	GUGCUCCCUCUCUUCUGUCA&UGACAGAAGAGAGUGAGCAC
upu-miR156l	TRINITY_DN23523_c1_g2	DNA damage-binding protein 1a	DDB1A	988	1007	998	-37.2	-29.7	0.798387	7	4-18,1004-990	1-3,1007-1005[UP5];19-20,989-988[UP3]	..(((((((((((((((...&...)))))))))))))))..	UGGCUCACUCUCUUCUGGAA&UGACAGAAGAGAGUGAGCAC
upu-miR156l	TRINITY_DN21632_c2_g5	probable pectinesterase/pectinesterase inhibitor 58	GT-2	1299	1318	1309	-37.2	-29.7	0.798387	3.5	1-3,1318-1316;5-20,1314-1299	4-4,1315-1315[SIL]	((((((((((((((((.(((&))).))))))))))))))))	GUGCUCGCUCUUUUCUAUCA&UGACAGAAGAGAGUGAGCAC
upu-miR156l	TRINITY_DN14534_c1_g1	#N/A	#N/A	235	254	245	-37.2	-28.2	0.758065	3	1-10,254-245;12-13,243-242;15-20,240-235	11-11,244-244[SIL];14-14,241-241[SIL]	((((((.((.((((((((((&)))))))))).)).))))))	GUGCUCUCUAUCUUCUGUCA&UGACAGAAGAGAGUGAGCAC
upu-miR156l	TRINITY_DN3443_c0_g1	exosome complex component RRP41-like	RRP41L	830	851	841	-37.2	-28.2	0.758065	4	1-7,851-845;8-16,843-835;17-19,833-831	x-x,844-844[BULt];x-x,834-834[BULt];20-20,830-830[UP3]	.(((.(((((((((.(((((((&)))))))-)))))))))-))).	UUGCUUCACUCUCUCUCUGUCA&UGACAGA-AGAGAGUGA-GCAC
upu-miR156l	TRINITY_DN10634_c0_g1	WRKY transcription factor 1-like	WRKY46	948	968	959	-37.2	-28	0.752688	4	2-13,967-956;14-19,954-949	1-1,968-968[UP5];x-x,955-955[BULt];20-20,948-948[UP3]	.((((((.((((((((((((.&.))))))))))))-)))))).	AUGCUUGUCUCUCUUCUGUCG&UGACAGAAGAGAG-UGAGCAC
upu-miR156l	TRINITY_DN20105_c0_g2	-	-	234	255	246	-37.2	-27.9	0.75	7.5	1-12,255-244;13-15,240-238;17-20,237-234	x-x,243-241[BULt];16-16,x-x[BULq]	((((-(((...((((((((((((&))))))))))))---))).))))	GUGC-CGCCUCUCUCUUCUGUCA&UGACAGAAGAGA---GUGAGCAC
upu-miR156l	TRINITY_DN21976_c1_g14	-	TOR1L4	74	93	84	-37.2	-27.8	0.747312	6.5	4-19,90-75	1-3,93-91[UP5];20-20,74-74[UP3]	.((((((((((((((((...&...)))))))))))))))).	UUGCUCAUUCUCUUCUGAUU&UGACAGAAGAGAGUGAGCAC
upu-miR156l	TRINITY_DN23902_c4_g1	-	-	311	332	324	-37.2	-27.6	0.741935	6.5	2-7,331-326;9-14,325-320;15-20,316-311	1-1,332-332[UP5];8-8,x-x[BULq];x-x,319-317[BULt]	((((((...((((((-((((((.&.)))))).))))))---))))))	GUGCUCUGUGCUCUC-UCUGUCU&UGACAGAAGAGAGU---GAGCAC
upu-miR156l	TRINITY_DN21876_c0_g2	#N/A	#N/A	142	161	152	-37.2	-27.6	0.741935	3	1-12,161-150;14-15,148-147;17-19,145-143	13-13,149-149[SIL];16-16,146-146[SIL];20-20,142-142[UP3]	.(((.((.((((((((((((&)))))))))))).)).))).	UUGCCCAGUCUCUUCUGUCA&UGACAGAAGAGAGUGAGCAC
upu-miR156l	TRINITY_DN14463_c0_g2	-	STK24	541	559	550	-37.2	-27.4	0.736559	4	2-13,558-547;15-19,546-542	1-1,559-559[UP5];14-14,x-x[BULq];20-20,541-541[UP3]	.(((((-((((((((((((.&.)))))))))))).))))).	UUGCUC-CUUUCUUCUGUCU&UGACAGAAGAGAGUGAGCAC
upu-miR156l	TRINITY_DN20862_c0_g2	-	-	452	472	463	-37.2	-27.4	0.736559	4.5	2-7,471-466;9-13,464-460;14-20,458-452	1-1,472-472[UP5];8-8,465-465[SIL];x-x,459-459[BULt]	(((((((.(((((.((((((.&.)))))).)))))-)))))))	GUGCUUAUCUCUCAUCUGUCU&UGACAGAAGAGAG-UGAGCAC
upu-miR156l	TRINITY_DN22623_c0_g1	FAD-dependent pyridine nucleotide-disulfide oxidoreductase	aifm2	4	23	14	-37.2	-27.1	0.728495	7.5	4-14,20-10;16-19,8-5	1-3,23-21[UP5];15-15,9-9[SIL];20-20,4-4[UP3]	.((((.(((((((((((...&...))))))))))).)))).	UUGCUGGCUCUCUUCUGGCU&UGACAGAAGAGAGUGAGCAC
upu-miR156l	TRINITY_DN943_c0_g1	tropinone reductase-like 3	-	18	37	28	-37.2	-27.1	0.728495	5	2-13,36-25;15-18,23-20	1-1,37-37[UP5];14-14,24-24[SIL];19-20,19-18[UP3]	..((((.((((((((((((.&.)))))))))))).))))..	GGGCUCUCUCUUUUCUGUCU&UGACAGAAGAGAGUGAGCAC
upu-miR156l	TRINITY_DN19823_c2_g1	-	-	912	934	925	-37.2	-27	0.725806	8.5	2-12,933-923;13-20,919-912	1-1,934-934[UP5];x-x,922-920[BULt]	((((((((...(((((((((((.&.)))))))))))---))))))))	GUGUUCACUUUUCUCUUUUGUCU&UGACAGAAGAGA---GUGAGCAC
upu-miR156l	TRINITY_DN23676_c0_g2	proteasome subunit alpha type-5	PAE1	818	835	828	-37.2	-26.7	0.717742	4.5	1-7,835-829;9-9,828-828;11-20,827-818	8-8,x-x[BULq];10-10,x-x[BULq]	((((((((((-(-(((((((&))))))).).))))))))))	GUGUUCACUC-C-UCUGUCA&UGACAGAAGAGAGUGAGCAC
upu-miR156l	TRINITY_DN4050_c0_g1	-	TIM50	83	104	94	-37.2	-26.6	0.715054	5.5	1-4,104-101;5-7,99-97;9-17,95-87;18-20,85-83	x-x,100-100[BULt];8-8,96-96[SIL];x-x,86-86[BULt]	(((.(((((((((.(((.((((&))))-))).)))))))))-)))	GUGCCUCGCUCUCGUCUCGUCA&UGAC-AGAAGAGAGUGAG-CAC
upu-miR156l	TRINITY_DN4091_c0_g1	transcription factor HBP-1b(c1)-like isoform X1	DOGL4	406	425	416	-37.2	-26.5	0.712366	4	1-17,425-409	18-20,408-406[UP3]	...(((((((((((((((((&)))))))))))))))))...	UAUUUCAUUCUCUUCUGUCA&UGACAGAAGAGAGUGAGCAC
upu-miR156l	TRINITY_DN4221_c0_g2	SCF complex F-box protein MET30	-	142	160	151	-37.2	-26.4	0.709677	3.5	1-14,160-147;16-19,146-143	15-15,x-x[BULq];20-20,142-142[UP3]	.((((-((((((((((((((&)))))))))))))).)))).	CUGCU-GCUUUCUUCUGUCA&UGACAGAAGAGAGUGAGCAC
upu-miR156l	TRINITY_DN7287_c0_g1	-	VIP5	152	171	162	-37.2	-26.3	0.706989	4.5	1-14,171-158;17-19,155-153	15-16,157-156[SIL];20-20,152-152[UP3]	.(((..((((((((((((((&))))))))))))))..))).	CUGCAAGCUUUCUUCUGUCA&UGACAGAAGAGAGUGAGCAC
upu-miR156l	TRINITY_DN22312_c0_g2	transcription factor TGA2-like	TGAL7	382	401	392	-37.2	-26.2	0.704301	4.5	2-10,400-392;11-13,390-388;15-20,387-382	1-1,401-401[UP5];x-x,391-391[BULt];14-14,x-x[BULq]	((((((-(((.(((((((((.&.)))))))))-))).))))))	GUGUUC-CUCGUCUUCUGUCC&UGACAGAAGA-GAGUGAGCAC
upu-miR156l	TRINITY_DN20097_c0_g2	-	-	645	664	655	-37.2	-26.2	0.704301	10	6-19,659-646	1-5,664-660[UP5];20-20,645-645[UP3]	.((((((((((((((.....&.....)))))))))))))).	CUGCUCACUCUCUUCGAGGA&UGACAGAAGAGAGUGAGCAC
upu-miR156l	TRINITY_DN9498_c0_g1	60S ribosomal protein L13a-4	RPL13AD	484	505	494	-37.2	-26.1	0.701613	7	1-7,505-499;8-13,496-491;15-18,489-486	x-x,498-497[BULt];14-14,490-490[SIL];19-20,485-484[UP3]	..((((.((((((..(((((((&)))))))--)))))).))))..	AAGCUCUCUCUCUCCUCUGUCA&UGACAGA--AGAGAGUGAGCAC
upu-miR156l	TRINITY_DN8629_c0_g1	-	FAP1	258	276	268	-37.2	-26	0.698925	7.5	2-6,275-271;9-18,269-260	1-1,276-276[UP5];7-8,270-270[AILq];19-20,259-258[UP3]	..((((((((((.-(((((.&.)))))..))))))))))..	GGGCUCGCUCUCG-CUGUCC&UGACAGAAGAGAGUGAGCAC
upu-miR156l	TRINITY_DN19502_c0_g6	#N/A	#N/A	94	113	104	-37.2	-26	0.698925	6.5	1-1,113-113;3-6,111-108;7-9,106-104;11-20,103-94	2-2,112-112[SIL];x-x,107-107[BULt];10-10,x-x[BULq]	((((((((((-(((.((((.(&).))))-))).))))))))))	GUGCUCGCUC-CUUCCUGUGA&UGACAG-AAGAGAGUGAGCAC
upu-miR156l	TRINITY_DN23869_c2_g2	heat shock protein 90-1-like	HSP90-1	496	515	506	-37.2	-26	0.698925	6	1-7,515-509;9-18,507-498	8-8,508-508[SIL];19-20,497-496[UP3]	..((((((((((.(((((((&))))))).))))))))))..	AAGCUUGCUCUUGUCUGUCA&UGACAGAAGAGAGUGAGCAC
upu-miR156l	TRINITY_DN16984_c0_g2	-	SIGF	202	223	213	-37.2	-25.9	0.696237	8.5	2-6,222-218;9-14,214-209;15-20,207-202	1-1,223-223[UP5];7-8,217-215[AILt];x-x,208-208[BULt]	((((((.((((((...(((((.&.)))))-..))))))-))))))	GUGCUCGGCUCUCCAGCUGUCG&UGACAG-AAGAGAGU-GAGCAC
upu-miR156l	TRINITY_DN23044_c2_g1	#N/A	#N/A	630	648	640	-37.2	-25.9	0.696237	6	1-6,648-643;9-13,641-637;15-20,635-630	7-8,642-642[AILq];14-14,636-636[SIL]	((((((.(((((.-((((((&))))))..))))).))))))	GUGCUCUCUCUCG-UUGUCA&UGACAGAAGAGAGUGAGCAC
upu-miR156l	TRINITY_DN16397_c0_g1	-	trappc2l	29	46	39	-37.2	-25.8	0.693548	6	2-2,45-45;4-7,44-41;9-20,40-29	1-1,46-46[UP5];3-3,x-x[BULq];8-8,x-x[BULq]	((((((((((((-((((-(.&.).)))).))))))))))))	GUGCUCACUCUU-UCUG-CG&UGACAGAAGAGAGUGAGCAC
upu-miR156l	TRINITY_DN4789_c0_g2	uncharacterized protein At3g03773	At3g03773	302	322	313	-37.2	-25.8	0.693548	8.5	4-12,319-311;13-14,309-308;16-20,306-302	1-3,322-320[UP5];x-x,310-310[BULt];15-15,307-307[SIL]	(((((.((.(((((((((...&...)))))))))-)).)))))	GUGCUGGCUUCUCUUCUGACU&UGACAGAAGAGA-GUGAGCAC
upu-miR156l	TRINITY_DN26260_c0_g1	-	-	233	253	244	-37.2	-25.7	0.69086	5.5	3-15,251-239;17-20,236-233	1-2,253-252[UP5];16-16,238-237[AILt]	((((..(((((((((((((..&..)))))))))))))-.))))	GUGCACCAUUCUCUUCUGUAC&UGACAGAAGAGAGUG-AGCAC
upu-miR156l	TRINITY_DN23022_c1_g2	probable mannitol dehydrogenase	CAD	481	500	491	-37.2	-25.7	0.69086	6.5	3-11,498-490;13-15,489-487;16-20,485-481	1-2,500-499[UP5];12-12,x-x[BULq];x-x,486-486[BULt]	(((((.(((-(((((((((..&..))))))))).)))-)))))	GUGCUGCGC-CUCUUCUGUGU&UGACAGAAGAGAGUG-AGCAC
upu-miR156l	TRINITY_DN21199_c0_g4	probable serine/threonine-protein kinase At5g41260	At5g41260	1259	1281	1272	-37.2	-25.7	0.69086	5.5	1-7,1281-1275;9-14,1273-1268;15-17,1265-1263;18-20,1261-1259	8-8,1274-1274[SIL];x-x,1267-1266[BULt];x-x,1262-1262[BULt]	(((.(((..((((((.(((((((&))))))).))))))--)))-)))	GUGCCUCCUGCUCUCCUCUGUCA&UGACAGAAGAGAGU--GAG-CAC
upu-miR156l	TRINITY_DN23977_c0_g1	-	RH38	302	319	311	-37.2	-25.7	0.69086	5	2-2,318-318;4-13,317-308;15-20,307-302	1-1,319-319[UP5];3-3,x-x[BULq];14-14,x-x[BULq]	((((((-((((((((((-(.&.).)))))))))).))))))	GUGCUC-CUCUUUUCUG-CG&UGACAGAAGAGAGUGAGCAC
upu-miR156l	TRINITY_DN23737_c0_g1	-	-	559	578	569	-37.2	-25.6	0.688172	7.5	4-19,575-560	1-3,578-576[UP5];20-20,559-559[UP3]	.((((((((((((((((...&...)))))))))))))))).	AUGCUCAUUCUUUUCUGGGA&UGACAGAAGAGAGUGAGCAC
upu-miR156l	TRINITY_DN14115_c0_g1	#N/A	#N/A	354	374	365	-37.2	-25.5	0.685484	4.5	1-7,374-368;9-14,366-361;15-19,359-355	8-8,367-367[SIL];x-x,360-360[BULt];20-20,354-354[UP3]	.(((((.((((((.(((((((&))))))).))))))-))))).	UUGCUCAAUUCUCGUCUGUCA&UGACAGAAGAGAGU-GAGCAC
upu-miR156l	TRINITY_DN22593_c2_g2	survival of motor neuron-related-splicing factor 30	-	188	208	199	-37.2	-25.5	0.685484	7.5	4-13,205-196;15-20,193-188	1-3,208-206[UP5];14-14,195-194[AILt]	((((((..((((((((((...&...))))))))))-.))))))	GUGCUUCUCUCUCUUCUGAAA&UGACAGAAGAGAG-UGAGCAC
upu-miR156l	TRINITY_DN8817_c1_g1	-	-	829	849	840	-37.2	-25.5	0.685484	8	1-5,849-845;8-10,842-840;11-18,838-831	6-7,844-843[SIL];x-x,839-839[BULt];19-20,830-829[UP3]	..((((((((.(((..(((((&)))))..)))-))))))))..	AAGCUCACUCGUCUGAUGUCA&UGACAGAAGA-GAGUGAGCAC
upu-miR156l	TRINITY_DN20014_c0_g3	-	-	361	384	371	-37.2	-25.4	0.682796	11.5	2-6,383-379;7-18,374-363	1-1,384-384[UP5];x-x,378-375[BULt];19-20,362-361[UP3]	..((((((((((((....(((((.&.)))))----))))))))))))..	GAGUUCACUCUCUUAAGACUGUCG&UGACAG----AAGAGAGUGAGCAC
upu-miR156l	TRINITY_DN23535_c0_g4	#N/A	#N/A	195	213	205	-37.2	-25.4	0.682796	5.5	2-7,212-207;9-19,206-196	1-1,213-213[UP5];8-8,x-x[BULq];20-20,195-195[UP3]	.(((((((((((-((((((.&.)))))).))))))))))).	UUGUUCACUCUC-UCUGUUC&UGACAGAAGAGAGUGAGCAC
upu-miR156l	TRINITY_DN21192_c2_g1	-	ZAT9	854	871	863	-37.2	-25.4	0.682796	4.5	2-7,870-865;9-17,864-856;19-20,855-854	1-1,871-871[UP5];8-8,x-x[BULq];18-18,x-x[BULq]	((-(((((((((-((((((.&.)))))).))))))))).))	GU-CUCGCUCUC-UCUGUCC&UGACAGAAGAGAGUGAGCAC
upu-miR156l	TRINITY_DN18509_c0_g2	-	PAS1	342	364	355	-37.2	-25.4	0.682796	10	3-12,362-353;13-20,349-342	1-2,364-363[UP5];x-x,352-350[BULt]	((((((((...((((((((((..&..))))))))))---))))))))	GUGUUCAUUUUUCUCUUCUGUAC&UGACAGAAGAGA---GUGAGCAC
upu-miR156l	TRINITY_DN16608_c0_g2	isoamylase 3	ISA3	546	566	557	-37.2	-25.4	0.682796	7	1-11,566-556;13-19,553-547	12-12,555-554[AILt];20-20,546-546[UP3]	.(((((((..(((((((((((&)))))))))))-.))))))).	AUGCUCACGACUUUUCUGUUA&UGACAGAAGAG-AGUGAGCAC
upu-miR156l	TRINITY_DN18709_c0_g2	-	PNM1	258	277	268	-37.2	-25.4	0.682796	7.5	2-4,276-274;5-7,272-270;9-18,269-260	1-1,277-277[UP5];x-x,273-273[BULt];8-8,x-x[BULq];19-20,259-258[UP3]	..((((((((((-(((.(((.&.)))-))).))))))))))..	UCGCUCGCUCUC-UCUCGUCG&UGAC-AGAAGAGAGUGAGCAC
upu-miR156l	TRINITY_DN20677_c0_g1	-	GCR1	237	257	247	-37.2	-25.4	0.682796	7	2-6,256-252;7-18,250-239	1-1,257-257[UP5];x-x,251-251[BULt];19-20,238-237[UP3]	..((((((((((((.(((((.&.)))))-))))))))))))..	AAGUUCGCUCUCUUGCUGUUG&UGACAG-AAGAGAGUGAGCAC
upu-miR156l	TRINITY_DN21704_c0_g2	29 kDa ribonucleoprotein A	CP33	254	273	264	-37.2	-25.3	0.680108	5.5	2-4,272-270;6-19,268-255	1-1,273-273[UP5];5-5,269-269[SIL];20-20,254-254[UP3]	.((((((((((((((.(((.&.))).)))))))))))))).	CUGUUCACUCUCUUCAGUUG&UGACAGAAGAGAGUGAGCAC
upu-miR156l	TRINITY_DN25917_c0_g1	-	At1g63850	983	1002	993	-37.2	-25.3	0.680108	5.5	1-16,1002-987	17-20,986-983[UP3]	....((((((((((((((((&))))))))))))))))....	UUCGUCGCUCUCUUUUGUCA&UGACAGAAGAGAGUGAGCAC
upu-miR156l	TRINITY_DN23571_c2_g8	serine/threonine protein phosphatase 2A 55 kDa regulatory subunit B beta isoform	PP2AB1	313	332	323	-37.2	-25.3	0.680108	4.5	2-13,331-320;15-19,318-314	1-1,332-332[UP5];14-14,319-319[SIL];20-20,313-313[UP3]	.(((((.((((((((((((.&.)))))))))))).))))).	CUGCUCUUUUUCUUCUGUCU&UGACAGAAGAGAGUGAGCAC
upu-miR156l	TRINITY_DN25295_c0_g1	-	FDM1	152	172	163	-37.2	-25.2	0.677419	5	1-11,172-162;13-17,160-156;18-19,154-153	12-12,161-161[SIL];x-x,155-155[BULt];20-20,152-152[UP3]	.((.(((((.(((((((((((&))))))))))).)))))-)).	UUGCCUCACGCUCUUUUGUCA&UGACAGAAGAGAGUGAG-CAC
upu-miR156l	TRINITY_DN16663_c0_g2	monodehydroascorbate reductase	MDAR5	50	69	60	-37.2	-25.2	0.677419	6	1-5,69-65;8-14,62-56;16-19,54-51	6-7,64-63[SIL];15-15,55-55[SIL];20-20,50-50[UP3]	.((((.(((((((..(((((&)))))..))))))).)))).	AUGCUGACUCUCUGGUGUCA&UGACAGAAGAGAGUGAGCAC
upu-miR156l	TRINITY_DN23889_c1_g1	NADP-dependent malic enzyme	RBL2	799	823	814	-37.2	-25.2	0.677419	9	2-4,822-820;6-14,818-810;15-20,804-799	1-1,823-823[UP5];5-5,819-819[SIL];x-x,809-805[BULt]	((((((.....(((((((((.(((.&.))).)))))))))-----))))))	GUGCUUCUGGUGCUCUCUUCGGUCU&UGACAGAAGAGAGU-----GAGCAC
upu-miR156l	TRINITY_DN21406_c0_g3	-	AHL11	343	360	352	-37.2	-25.2	0.677419	5.5	1-1,360-360;3-9,358-352;11-13,351-349;15-20,348-343	2-2,359-359[SIL];10-10,x-x[BULq];14-14,x-x[BULq]	((((((-(((-(((((((.(&).))))))).))).))))))	GUGCUC-CUC-CUUCUGUGG&UGACAGAAGAGAGUGAGCAC
upu-miR156l	TRINITY_DN23271_c0_g2	-	CESA1	1526	1545	1535	-37.2	-25.2	0.677419	4.5	1-5,1545-1541;6-14,1539-1531;16-19,1530-1527	x-x,1540-1540[BULt];15-15,x-x[BULq];20-20,1526-1526[UP3]	.((((-(((((((((.(((((&)))))-))))))))).)))).	UUGCU-GCUCUCUUCUUGUCA&UGACA-GAAGAGAGUGAGCAC
upu-miR156l	TRINITY_DN22589_c1_g1	-	-	77	97	89	-37.2	-25.1	0.674731	6.5	1-2,97-96;4-14,95-85;15-18,82-79	3-3,x-x[BULq];x-x,84-83[BULt];19-20,78-77[UP3]	..((((..(((((((((((-((&)).)))))))))))--))))..	UCGCUCCUGCUCUCUUCUG-CA&UGACAGAAGAGAGU--GAGCAC
upu-miR156l	TRINITY_DN25606_c0_g1	-	Dcaf8	221	241	232	-37.2	-25.1	0.674731	8.5	4-8,238-234;10-18,232-224;19-20,222-221	1-3,241-239[UP5];9-9,233-233[SIL];x-x,223-223[BULt]	((.(((((((((.(((((...&...))))).)))))))))-))	GUAGCUCGCUCUGUUCUGAGA&UGACAGAAGAGAGUGAGC-AC
upu-miR156l	TRINITY_DN22268_c0_g2	signal recognition particle subunit SRP68	SRP68	1425	1445	1435	-37.2	-25.1	0.674731	8.5	4-6,1442-1440;7-18,1438-1427;20-20,1425-1425	1-3,1445-1443[UP5];x-x,1439-1439[BULt];19-19,1426-1426[SIL]	(.((((((((((((.(((...&...)))-)))))))))))).)	GCGCUCGCUCUCUUGCUGAGA&UGACAG-AAGAGAGUGAGCAC
upu-miR156l	TRINITY_DN21413_c0_g3	-	-	547	566	557	-37.2	-25.1	0.674731	13	8-20,559-547	1-7,566-560[UP5]	(((((((((((((.......&.......)))))))))))))	GUGCUCACUCUCUGUAGAUC&UGACAGAAGAGAGUGAGCAC
upu-miR156l	TRINITY_DN22966_c2_g7	-	-	48	65	57	-37.2	-25.1	0.674731	6	2-7,64-59;9-11,58-56;13-19,55-49	1-1,65-65[UP5];8-8,x-x[BULq];12-12,x-x[BULq];20-20,48-48[UP3]	.(((((((-(((-((((((.&.)))))).))).))))))).	UUGCUCAC-CUC-UCUGUCU&UGACAGAAGAGAGUGAGCAC
upu-miR156l	TRINITY_DN13224_c0_g4	-	BHLH144	1512	1530	1522	-37.2	-25.1	0.674731	6	2-7,1529-1524;9-13,1523-1519;15-18,1517-1514	1-1,1530-1530[UP5];8-8,x-x[BULq];14-14,1518-1518[SIL];19-20,1513-1512[UP3]	..((((.(((((-((((((.&.)))))).))))).))))..	UAGCUCUCUCUC-UCUGUCU&UGACAGAAGAGAGUGAGCAC
upu-miR156l	TRINITY_DN19954_c1_g1	-	FBL15	1957	1975	1966	-37.2	-25	0.672043	8	5-15,1971-1961;17-20,1960-1957	1-4,1975-1972[UP5];16-16,x-x[BULq]	((((-(((((((((((....&....))))))))))).))))	GUGC-CACUCUCUUCUCCUU&UGACAGAAGAGAGUGAGCAC
upu-miR156l	TRINITY_DN23374_c1_g1	#N/A	#N/A	484	503	494	-37.2	-24.9	0.669355	4	1-13,503-491;15-19,489-485	14-14,490-490[SIL];20-20,484-484[UP3]	.(((((.(((((((((((((&))))))))))))).))))).	UUGCUUUUUCUCUUUUGUCA&UGACAGAAGAGAGUGAGCAC
upu-miR156l	TRINITY_DN18566_c0_g6	-	CAT5	109	129	119	-37.2	-24.8	0.666667	9.5	4-4,126-126;6-9,124-121;10-20,119-109	1-3,129-127[UP5];5-5,125-125[SIL];x-x,120-120[BULt]	(((((((((((.((((.(...&...).))))-)))))))))))	GUGCUCGCUCUCCUUCCGGAG&UGACAGAAG-AGAGUGAGCAC
upu-miR156l	TRINITY_DN26483_c0_g1	-	DCL1	434	452	443	-37.2	-24.8	0.666667	5.5	3-15,450-438;17-20,437-434	1-2,452-451[UP5];16-16,x-x[BULq]	((((-(((((((((((((..&..))))))))))))).))))	GUGC-CAUUUUCUUCUGUGG&UGACAGAAGAGAGUGAGCAC
upu-miR156l	TRINITY_DN2696_c0_g1	-	FTSH4	543	566	553	-37.2	-24.8	0.666667	11.5	2-5,565-562;6-11,557-552;13-20,550-543	1-1,566-566[UP5];x-x,561-558[BULt];12-12,551-551[SIL]	((((((((.((((((....((((.&.))))----)))))).))))))))	GUGCUCAUACUCUUCCCGUUGUCG&UGACA----GAAGAGAGUGAGCAC
upu-miR156l	TRINITY_DN20038_c0_g1	-	SAB	1273	1292	1283	-37.2	-24.8	0.666667	6.5	2-12,1291-1281;14-18,1279-1275	1-1,1292-1292[UP5];13-13,1280-1280[SIL];19-20,1274-1273[UP3]	..(((((.(((((((((((.&.))))))))))).)))))..	GAGCUCGGUCUCUUUUGUUC&UGACAGAAGAGAGUGAGCAC
upu-miR156l	TRINITY_DN6981_c0_g1	eukaryotic translation initiation factor 3 subunit A	TIF3A1	841	862	853	-37.2	-24.8	0.666667	6	1-10,862-853;11-14,851-848;15-18,846-843	x-x,852-852[BULt];x-x,847-847[BULt];19-20,842-841[UP3]	..((((.((((.((((((((((&))))))))))-))))-))))..	ACGUUCGGCUCUUCUUCUGUCA&UGACAGAAGA-GAGU-GAGCAC
upu-miR156l	TRINITY_DN21679_c4_g4	-	PSRP1	139	163	149	-37.2	-24.8	0.666667	16	1-5,163-159;8-18,151-141	6-7,158-152[AILt];19-20,140-139[UP3]	..(((((((((((.......(((((&)))))-----..)))))))))))..	AAGCUCACUCUCUGUUAGUAUGUCA&UGACA-----GAAGAGAGUGAGCAC
upu-miR156l	TRINITY_DN10686_c1_g1	-	CSLC6	424	443	434	-37.2	-24.7	0.663978	6.5	3-17,441-427	1-2,443-442[UP5];18-20,426-424[UP3]	...(((((((((((((((..&..)))))))))))))))...	UCAUUCACUCUCUUCUGUAU&UGACAGAAGAGAGUGAGCAC
upu-miR156l	TRINITY_DN21641_c0_g7	-	YTHDF2	1500	1521	1510	-37.2	-24.7	0.663978	6	1-7,1521-1515;8-13,1512-1507;15-20,1505-1500	x-x,1514-1513[BULt];14-14,1506-1506[SIL]	((((((.((((((..(((((((&)))))))--)))))).))))))	GUGUUCCUUCUCUUCUCUGUCA&UGACAGA--AGAGAGUGAGCAC
upu-miR156l	TRINITY_DN23772_c0_g4	probable phosphoribosylformylglycinamidine synthase	At1g74260	1356	1377	1368	-37.2	-24.7	0.663978	7	1-5,1377-1373;8-17,1370-1361;18-20,1358-1356	6-7,1372-1371[SIL];x-x,1360-1359[BULt]	(((..((((((((((..(((((&)))))..))))))))))--)))	GUGACCUCACUCUCUGAUGUUA&UGACAGAAGAGAGUGAG--CAC
upu-miR156l	TRINITY_DN20836_c0_g3	preprotein translocase subunit SCY1	SCY1	318	337	328	-37.2	-24.7	0.663978	4	1-13,337-325;15-15,323-323;18-20,320-318	14-14,324-324[SIL];16-17,322-321[SIL]	(((..(.(((((((((((((&))))))))))))).)..)))	GUGGGCUCUCUCUUCUGUUA&UGACAGAAGAGAGUGAGCAC
upu-miR156l	TRINITY_DN26578_c0_g1	-	MED9	80	112	90	-37.2	-24.6	0.66129	28	2-8,111-105;9-19,91-81	1-1,112-112[UP5];x-x,104-92[BULt];20-20,80-80[UP3]	.(((((((((((.............(((((((.&.)))))))-------------))))))))))).	UUGCUCACUCUCCUCCAGCUUUCGCUUCUGUCC&UGACAGAA-------------GAGAGUGAGCAC
upu-miR156l	TRINITY_DN23185_c0_g4	-	-	1348	1366	1358	-37.2	-24.6	0.66129	6.5	2-7,1365-1360;9-18,1359-1350	1-1,1366-1366[UP5];8-8,x-x[BULq];19-20,1349-1348[UP3]	..((((((((((-((((((.&.)))))).))))))))))..	AGGCUCAUUCUC-UCUGUUC&UGACAGAAGAGAGUGAGCAC
upu-miR156l	TRINITY_DN23042_c0_g3	V-type proton ATPase 16 kDa proteolipid subunit-like	-	344	365	355	-37.2	-24.5	0.658602	6	2-4,364-362;5-13,360-352;14-19,350-345	1-1,365-365[UP5];x-x,361-361[BULt];x-x,351-351[BULt];20-20,344-344[UP3]	.((((((.(((((((((.(((.&.)))-)))))))))-)))))).	AUGCUCAUCUUUCUUCUGGUCU&UGAC-AGAAGAGAG-UGAGCAC
upu-miR156l	TRINITY_DN22415_c0_g1	-	-	978	996	988	-37.2	-24.5	0.658602	5.5	1-2,996-995;4-18,994-980	3-3,x-x[BULq];19-20,979-978[UP3]	..(((((((((((((((-((&)).)))))))))))))))..	UGGUUUGCUCUCUUCUG-CA&UGACAGAAGAGAGUGAGCAC
upu-miR156l	TRINITY_DN20109_c0_g3	-	-	141	159	151	-37.2	-24.5	0.658602	7.5	3-7,157-153;10-20,151-141	1-2,159-158[UP5];8-9,152-152[AILq]	(((((((((((.-(((((..&..)))))..)))))))))))	GUGCUUACUCUG-UCUGUGU&UGACAGAAGAGAGUGAGCAC
upu-miR156l	TRINITY_DN1640_c0_g1	-	CLPP5	183	202	193	-37.2	-24.5	0.658602	7	1-6,202-197;8-10,195-193;13-19,190-184	7-7,196-196[SIL];11-12,192-191[SIL];20-20,183-183[UP3]	.(((((((..(((.((((((&)))))).)))..))))))).	CUGCUCACCGUCUGCUGUCA&UGACAGAAGAGAGUGAGCAC
upu-miR156l	TRINITY_DN23913_c3_g3	-	-	224	249	234	-37.2	-24.5	0.658602	16	2-7,248-243;8-18,236-226	1-1,249-249[UP5];x-x,242-237[BULt];19-20,225-224[UP3]	..(((((((((((......((((((.&.))))))------)))))))))))..	CCGCUUGCUCUCUGAAAGGUCUGUCU&UGACAGA------AGAGAGUGAGCAC
upu-miR156l	TRINITY_DN23125_c3_g1	3-ketoacyl-CoA synthase 1	KCS1	1043	1061	1052	-37.2	-24.5	0.658602	5.5	1-4,1061-1058;6-15,1056-1047;17-18,1046-1045	5-5,1057-1057[SIL];16-16,x-x[BULq];19-20,1044-1043[UP3]	..((-((((((((((.((((&)))).)))))))))).))..	GCGC-CGCUCUCUUCAGUCA&UGACAGAAGAGAGUGAGCAC
upu-miR156l	TRINITY_DN20542_c0_g2	-	-	389	412	399	-37.2	-24.4	0.655914	12	1-8,412-405;9-10,400-399;12-19,397-390	x-x,404-401[BULt];11-11,398-398[SIL];20-20,389-389[UP3]	.((((((((.((....((((((((&))))))))----)).)))))))).	UUGCUCACUGUUGAGUUUCUGUCA&UGACAGAA----GAGAGUGAGCAC
upu-miR156l	TRINITY_DN14231_c0_g2	-	CINV2	321	347	337	-37.2	-24.4	0.655914	10	1-7,347-341;8-14,339-333;15-18,326-323	x-x,340-340[BULt];x-x,332-327[BULt];19-20,322-321[UP3]	..((((......(((((((.(((((((&)))))))-)))))))------))))..	AAGCUCAUAUUGACUCUCUGUCUGUCA&UGACAGA-AGAGAGU------GAGCAC
upu-miR156l	TRINITY_DN11388_c1_g1	HBS1-like protein isoform X1	HBS1L	9	28	19	-37.2	-24.4	0.655914	8	4-13,25-16;15-18,14-11	1-3,28-26[UP5];14-14,15-15[SIL];19-20,10-9[UP3]	..((((.((((((((((...&...)))))))))).))))..	UCGCUCCCUCUCUUCUGAAC&UGACAGAAGAGAGUGAGCAC
upu-miR156l	TRINITY_DN23540_c0_g5	-	PPR4	24	48	39	-37.2	-24.4	0.655914	7.5	1-12,48-37;13-14,35-34;15-19,29-25	x-x,36-36[BULt];x-x,33-30[BULt];20-20,24-24[UP3]	.(((((....((.((((((((((((&))))))))))))-))----))))).	CUGCUUGAUGACAUCUCUUCUGUCA&UGACAGAAGAGA-GU----GAGCAC
upu-miR156l	TRINITY_DN23462_c1_g2	#N/A	#N/A	153	172	163	-37.2	-24.4	0.655914	6.5	4-17,169-156;19-20,154-153	1-3,172-170[UP5];18-18,155-155[SIL]	((.((((((((((((((...&...)))))))))))))).))	GUACUCAUUCUCUUCUGGAC&UGACAGAAGAGAGUGAGCAC
upu-miR156l	TRINITY_DN21285_c0_g1	-	-	1748	1769	1758	-37.2	-24.4	0.655914	7.5	1-3,1769-1767;4-14,1764-1754;16-19,1752-1749	x-x,1766-1765[BULt];15-15,1753-1753[SIL];20-20,1748-1748[UP3]	.((((.(((((((((((..(((&)))--))))))))))).)))).	UUGCUGGCUCUUUUCUGAUUCA&UGA--CAGAAGAGAGUGAGCAC
upu-miR156l	TRINITY_DN21613_c1_g10	#N/A	#N/A	48	66	57	-37.2	-24.4	0.655914	5	2-14,65-53;17-20,51-48	1-1,66-66[UP5];15-16,52-52[AILq]	((((.-(((((((((((((.&.)))))))))))))..))))	GUGCA-ACUCUCUUUUGUUC&UGACAGAAGAGAGUGAGCAC
upu-miR156l	TRINITY_DN22287_c0_g1	-	ILR3	301	320	311	-37.2	-24.4	0.655914	8.5	4-18,317-303	1-3,320-318[UP5];19-20,302-301[UP3]	..(((((((((((((((...&...)))))))))))))))..	AAGCUCAUUCUUUUCUGACU&UGACAGAAGAGAGUGAGCAC
upu-miR156l	TRINITY_DN18642_c0_g7	-	ORP1C	997	1017	1008	-37.2	-24.3	0.653226	8	4-13,1014-1005;15-19,1002-998	1-3,1017-1015[UP5];14-14,1004-1003[AILt];20-20,997-997[UP3]	.(((((..((((((((((...&...))))))))))-.))))).	CUGCUCUCCUCUCUUCUGCUU&UGACAGAAGAGAG-UGAGCAC
upu-miR156l	TRINITY_DN19786_c2_g1	-	ALA8	405	429	415	-37.2	-24.3	0.653226	13	1-8,429-422;9-13,416-412;15-18,410-407	x-x,421-417[BULt];14-14,411-411[SIL];19-20,406-405[UP3]	..((((.(((((.....((((((((&))))))))-----))))).))))..	CGGCUCUCUCUCGCCAAUUCUGUCA&UGACAGAA-----GAGAGUGAGCAC
upu-miR156l	TRINITY_DN9732_c0_g2	-	MTM1	271	292	282	-37.2	-24.3	0.653226	5.5	2-7,291-286;8-16,284-276;18-20,273-271	1-1,292-292[UP5];x-x,285-285[BULt];17-17,275-274[AILt]	(((..(((((((((.((((((.&.))))))-)))))))))-.)))	GUGGAUCAUUCUCUAUCUGUCU&UGACAGA-AGAGAGUGA-GCAC
upu-miR156l	TRINITY_DN26852_c0_g1	probable aminotransferase TAT2	-	607	625	616	-37.2	-24.3	0.653226	6	2-11,624-615;14-18,613-609	1-1,625-625[UP5];12-13,614-614[AILq];19-20,608-607[UP3]	..(((((.-((((((((((.&.))))))))))..)))))..	UCGCUCAA-CUCUUCUGUCU&UGACAGAAGAGAGUGAGCAC
upu-miR156l	TRINITY_DN17987_c0_g2	-	-	168	186	178	-37.2	-24.3	0.653226	6.5	2-7,185-180;9-17,179-171	1-1,186-186[UP5];8-8,x-x[BULq];18-20,170-168[UP3]	...(((((((((-((((((.&.)))))).)))))))))...	UUCCUCGCUCUC-UCUGUCC&UGACAGAAGAGAGUGAGCAC
upu-miR156l	TRINITY_DN3771_c0_g1	-	RIDA	403	423	414	-37.2	-24.3	0.653226	7	1-1,423-423;3-11,421-413;12-14,411-409;17-20,406-403	2-2,422-422[SIL];x-x,412-412[BULt];15-16,408-407[SIL]	((((..(((.(((((((((.(&).)))))))))-)))..))))	GUGCCAGCUACUCUUCUGUGG&UGACAGAAGAG-AGUGAGCAC
upu-miR156l	TRINITY_DN21776_c1_g5	-	DTX24	8	26	18	-37.2	-24.3	0.653226	6	2-7,25-20;9-19,19-9	1-1,26-26[UP5];8-8,x-x[BULq];20-20,8-8[UP3]	.(((((((((((-((((((.&.)))))).))))))))))).	CUGCUUGCUUUC-UCUGUCU&UGACAGAAGAGAGUGAGCAC
upu-miR156l	TRINITY_DN22502_c3_g1	heat shock cognate 70 kDa protein 2	MED37C	276	295	286	-37.2	-24.3	0.653226	8	4-10,292-286;11-13,284-282;15-20,281-276	1-3,295-293[UP5];x-x,285-285[BULt];14-14,x-x[BULq]	((((((-(((.(((((((...&...)))))))-))).))))))	GUGCUC-CUCAUCUUCUGCCU&UGACAGAAGA-GAGUGAGCAC
upu-miR156l	TRINITY_DN14966_c0_g1	-	-	473	494	483	-37.2	-24.26	0.652151	12	1-2,494-493;6-20,487-473	3-5,492-488[AILt]	(((((((((((((((.....((&))--...)))))))))))))))	GUGCUCACUCUUUUUGGAAGCA&UG--ACAGAAGAGAGUGAGCAC
upu-miR156l	TRINITY_DN24081_c1_g5	#N/A	#N/A	147	170	159	-37.2	-24.2	0.650538	8.5	2-5,169-166;6-12,163-157;13-13,155-155;14-20,153-147	1-1,170-170[UP5];x-x,165-164[BULt];x-x,156-156[BULt];x-x,154-154[BULt]	(((((((.(.(((((((..((((.&.))))--)))))))-)-)))))))	GUGCUCGUCGUCUCUUCCAUGUCU&UGACA--GAAGAGA-G-UGAGCAC
upu-miR156l	TRINITY_DN21691_c0_g2	-	DPH2	272	294	285	-37.2	-24.2	0.650538	9	4-11,291-284;12-14,282-280;15-20,277-272	1-3,294-292[UP5];x-x,283-283[BULt];x-x,279-278[BULt]	((((((..(((.((((((((...&...))))))))-)))--))))))	GUGCUCAAACUGCUCUUCUGGAC&UGACAGAAGAG-AGU--GAGCAC
upu-miR156l	TRINITY_DN18156_c0_g2	-	SAP11	172	192	183	-37.2	-24.2	0.650538	6.5	3-15,190-178;17-20,175-172	1-2,192-191[UP5];16-16,177-176[AILt]	((((..(((((((((((((..&..)))))))))))))-.))))	GUGCGACAUUUUCUUCUGUAA&UGACAGAAGAGAGUG-AGCAC
upu-miR156l	TRINITY_DN18854_c0_g1	probable protein disulfide-isomerase A6	-	1071	1100	1081	-37.2	-24.2	0.650538	22.5	1-8,1100-1093;9-18,1082-1073	x-x,1092-1083[BULt];19-20,1072-1071[UP3]	..((((((((((..........((((((((&))))))))----------))))))))))..	GAGUUCACUCUCAAGAAGAACAUUCUGUCA&UGACAGAA----------GAGAGUGAGCAC
upu-miR156l	TRINITY_DN21277_c0_g3	-	SCAI	619	638	629	-37.2	-24.2	0.650538	8	4-10,635-629;12-19,627-620	1-3,638-636[UP5];11-11,628-628[SIL];20-20,619-619[UP3]	.((((((((.(((((((...&...))))))).)))))))).	UUGCUCACUAUCUUCUGGAG&UGACAGAAGAGAGUGAGCAC
upu-miR156l	TRINITY_DN19438_c2_g1	crossover junction endonuclease MUS81	MUS81	173	193	184	-37.2	-24.2	0.650538	7.5	1-1,193-193;3-10,191-184;11-18,182-175	2-2,192-192[SIL];x-x,183-183[BULt];19-20,174-173[UP3]	..((((((((.((((((((.(&).))))))))-))))))))..	GAGCUUGCUCAUCUUCUGUGG&UGACAGAAGA-GAGUGAGCAC
upu-miR156l	TRINITY_DN8053_c0_g1	-	RCH2	397	414	405	-37.2	-24.2	0.650538	5	2-13,413-402;15-15,401-401;17-18,400-399	1-1,414-414[UP5];14-14,x-x[BULq];16-16,x-x[BULq];19-20,398-397[UP3]	..((-(-((((((((((((.&.)))))))))))).).))..	UCGC-C-CUCUCUUCUGUCU&UGACAGAAGAGAGUGAGCAC
upu-miR156b	TRINITY_DN9865_c0_g1	#N/A	#N/A	122	142	133	-36.3	-38.2	1	0	1-21,142-122	NA	(((((((((((((((((((((&)))))))))))))))))))))	GAUGACAGAAGAAGAGAGAGU&ACUCUCUCUUCUUCUGUCAUC
upu-miR156b	TRINITY_DN18289_c0_g3	-	-	262	282	273	-36.3	-32.9	0.906336	4	3-21,280-262	1-2,282-281[UP5]	(((((((((((((((((((..&..)))))))))))))))))))	GAUGGCAGGAGAAGAGAGAAG&ACUCUCUCUUCUUCUGUCAUC
upu-miR156b	TRINITY_DN18825_c1_g3	-	-	267	286	278	-36.3	-32.1	0.884298	3	2-9,285-278;11-21,277-267	1-1,286-286[UP5];10-10,x-x[BULq]	(((((((((((-((((((((.&.)))))))).)))))))))))	GAUGACAGAAG-AGAGAGAGC&ACUCUCUCUUCUUCUGUCAUC
upu-miR156b	TRINITY_DN14962_c1_g1	glutamyl-tRNA(Gln) amidotransferase subunit A	GATA	130	150	141	-36.3	-31.7	0.873278	5.5	3-21,148-130	1-2,150-149[UP5]	(((((((((((((((((((..&..)))))))))))))))))))	GGUGACGGGAGAGGAGAGAUU&ACUCUCUCUUCUUCUGUCAUC
upu-miR156b	TRINITY_DN5926_c0_g2	#N/A	#N/A	111	131	122	-36.3	-31.1	0.856749	3.5	2-18,130-114;20-21,112-111	1-1,131-131[UP5];19-19,113-113[SIL]	((.(((((((((((((((((.&.))))))))))))))))).))	GAAGACGGAAGGAGAGAGAGA&ACUCUCUCUUCUUCUGUCAUC
upu-miR156b	TRINITY_DN24385_c0_g1	-	tufA	339	360	351	-36.3	-31	0.853994	5	2-15,359-346;16-21,344-339	1-1,360-360[UP5];x-x,345-345[BULt]	((((((.((((((((((((((.&.))))))))))))))-))))))	GAUGGCGAGGAGGAGGGAGAGG&ACUCUCUCUUCUUCU-GUCAUC
upu-miR156b	TRINITY_DN19231_c0_g3	-	CP29B	584	605	595	-36.3	-30.7	0.84573	7	2-6,604-600;7-21,598-584	1-1,605-605[UP5];x-x,599-599[BULt]	(((((((((((((((.(((((.&.)))))-)))))))))))))))	GGUGGCAGAGGAGGAGGAGGGG&ACUCUC-UCUUCUUCUGUCAUC
upu-miR156b	TRINITY_DN18142_c0_g2	-	-	785	805	796	-36.3	-30.7	0.84573	4.5	2-19,804-787	1-1,805-805[UP5];20-21,786-785[UP3]	..((((((((((((((((((.&.))))))))))))))))))..	CCUGGCGGGAGAAGAGAGAGA&ACUCUCUCUUCUUCUGUCAUC
upu-miR156b	TRINITY_DN6148_c0_g2	-	PRPF4B	953	973	964	-36.3	-30.6	0.842975	5.5	2-18,972-956	1-1,973-973[UP5];19-21,955-953[UP3]	...(((((((((((((((((.&.)))))))))))))))))...	AGGGACAGGAGAAGGGAGAGG&ACUCUCUCUUCUUCUGUCAUC
upu-miR156b	TRINITY_DN22651_c3_g4	-	HD1	1293	1313	1304	-36.3	-30.5	0.84022	2.5	2-15,1312-1299;17-21,1297-1293	1-1,1313-1313[UP5];16-16,1298-1298[SIL]	(((((.((((((((((((((.&.)))))))))))))).)))))	GAUGAAGGAAGAAGAGAGAGA&ACUCUCUCUUCUUCUGUCAUC
upu-miR156b	TRINITY_DN6296_c0_g1	uncharacterized protein LOC107434803	-	152	172	163	-36.3	-30.3	0.834711	6.5	2-18,171-155	1-1,172-172[UP5];19-21,154-152[UP3]	...(((((((((((((((((.&.)))))))))))))))))...	AUAGACGGAGGAGGAGAGAGA&ACUCUCUCUUCUUCUGUCAUC
upu-miR156b	TRINITY_DN23471_c0_g2	-	-	208	228	219	-36.3	-30.3	0.834711	5	2-18,227-211;20-21,209-208	1-1,228-228[UP5];19-19,210-210[SIL]	((.(((((((((((((((((.&.))))))))))))))))).))	GGCGGCAGAGGAAGAGGGAGA&ACUCUCUCUUCUUCUGUCAUC
upu-miR156b	TRINITY_DN485_c0_g1	-	-	3151	3171	3162	-36.3	-30.2	0.831956	5	1-18,3171-3154;20-21,3152-3151	19-19,3153-3153[SIL]	((.((((((((((((((((((&)))))))))))))))))).))	GAAGGCGGAGGGAGAGGGAGU&ACUCUCUCUUCUUCUGUCAUC
upu-miR156b	TRINITY_DN21237_c0_g5	-	-	2650	2671	2662	-36.3	-29.9	0.823691	3	2-15,2670-2657;17-21,2654-2650	1-1,2671-2671[UP5];16-16,2656-2655[AILt]	(((((..((((((((((((((.&.))))))))))))))-.)))))	GAUGAAGAGAAGAAGAGAGAGA&ACUCUCUCUUCUUCU-GUCAUC
upu-miR156b	TRINITY_DN11558_c0_g1	60S ribosomal protein L13a-4	RPL13AD	10	31	21	-36.3	-29.7	0.818182	5.5	2-9,30-23;10-20,21-11	1-1,31-31[UP5];x-x,22-22[BULt];21-21,10-10[UP3]	.(((((((((((.((((((((.&.))))))))-))))))))))).	AGUGACAGAGGAGAGAGAGAGC&ACUCUCUCU-UCUUCUGUCAUC
upu-miR156b	TRINITY_DN23714_c3_g4	-	-	475	495	486	-36.3	-29.7	0.818182	6	2-19,494-477	1-1,495-495[UP5];20-21,476-475[UP3]	..((((((((((((((((((.&.))))))))))))))))))..	AUUGGCAGGGGAAGAGGGAGA&ACUCUCUCUUCUUCUGUCAUC
upu-miR156b	TRINITY_DN23461_c0_g5	-	-	573	592	583	-36.3	-29.7	0.818182	3	1-15,592-578;17-21,577-573	16-16,x-x[BULq]	(((((-(((((((((((((((&))))))))))))))).)))))	GAUGA-AGAAGAGGAGGGAGU&ACUCUCUCUUCUUCUGUCAUC
upu-miR156b	TRINITY_DN23390_c0_g3	#N/A	#N/A	173	194	184	-36.3	-29.7	0.818182	4	1-4,194-191;5-21,189-173	x-x,190-190[BULt]	(((((((((((((((((.((((&))))-)))))))))))))))))	GAUGAUGGAAGAAGAGAUGGGU&ACUC-UCUCUUCUUCUGUCAUC
upu-miR156b	TRINITY_DN4229_c0_g2	-	-	196	216	207	-36.3	-29.4	0.809917	5	2-17,215-200;20-21,197-196	1-1,216-216[UP5];18-19,199-198[SIL]	((..((((((((((((((((.&.))))))))))))))))..))	GAGAACAGAGGAGGAGAGAGA&ACUCUCUCUUCUUCUGUCAUC
upu-miR156b	TRINITY_DN23970_c0_g4	-	UGT86A2	440	461	452	-36.3	-29.4	0.809917	5	2-16,460-446;18-21,443-440	1-1,461-461[UP5];17-17,445-444[AILt]	((((..(((((((((((((((.&.)))))))))))))))-.))))	GAUGUUCAGAGGAAGAGGGAGC&ACUCUCUCUUCUUCUG-UCAUC
upu-miR156b	TRINITY_DN19946_c1_g1	-	RHC1A	360	384	375	-36.3	-29.3	0.807163	6.5	2-15,383-370;16-21,365-360	1-1,384-384[UP5];x-x,369-366[BULt]	((((((....((((((((((((((.&.))))))))))))))----))))))	GAUGACAAGGAGGGGAAGAGAGAGA&ACUCUCUCUUCUUCU----GUCAUC
upu-miR156b	TRINITY_DN26858_c0_g1	#N/A	#N/A	161	184	172	-36.3	-29.3	0.807163	10	1-4,184-181;5-21,177-161	x-x,180-178[BULt]	(((((((((((((((((...((((&))))---)))))))))))))))))	GAUGGCGGAGGGAGAGAAAAGGGU&ACUC---UCUCUUCUUCUGUCAUC
upu-miR156b	TRINITY_DN20899_c0_g6	-	IMPA2	233	253	244	-36.3	-29.2	0.804408	8	2-18,252-236	1-1,253-253[UP5];19-21,235-233[UP3]	...(((((((((((((((((.&.)))))))))))))))))...	AGGGGCGGAGGAGGAGGGAGG&ACUCUCUCUUCUUCUGUCAUC
upu-miR156b	TRINITY_DN22193_c1_g3	phosphoglycerate kinase 1	At1g56190	409	429	420	-36.3	-29.1	0.801653	6.5	2-18,428-412;20-21,410-409	1-1,429-429[UP5];19-19,411-411[SIL]	((.(((((((((((((((((.&.))))))))))))))))).))	GGAGGCGGAGGGAGGGAGAGA&ACUCUCUCUUCUUCUGUCAUC
upu-miR156b	TRINITY_DN22733_c2_g4	#N/A	#N/A	90	110	101	-36.3	-29	0.798898	6	2-12,109-99;14-21,97-90	1-1,110-110[UP5];13-13,98-98[SIL]	((((((((.(((((((((((.&.))))))))))).))))))))	GGUGAUAGUGGAGGAGAGGGA&ACUCUCUCUUCUUCUGUCAUC
upu-miR156b	TRINITY_DN22442_c3_g2	#N/A	#N/A	224	244	235	-36.3	-29	0.798898	8	2-18,243-227	1-1,244-244[UP5];19-21,226-224[UP3]	...(((((((((((((((((.&.)))))))))))))))))...	AAAGACAGAGGGAGGGGGAGC&ACUCUCUCUUCUUCUGUCAUC
upu-miR156b	TRINITY_DN20387_c0_g4	-	RanBPM	420	440	431	-36.3	-28.9	0.796143	7.5	2-18,439-423	1-1,440-440[UP5];19-21,422-420[UP3]	...(((((((((((((((((.&.)))))))))))))))))...	GUGGACAGGGGAAGGGGGAGG&ACUCUCUCUUCUUCUGUCAUC
upu-miR156b	TRINITY_DN14932_c0_g4	-	-	416	435	426	-36.3	-28.9	0.796143	4.5	1-14,435-422;16-21,421-416	15-15,x-x[BULq]	((((((-((((((((((((((&)))))))))))))).))))))	GAUGAU-GAGGGGGAGAGAGU&ACUCUCUCUUCUUCUGUCAUC
upu-miR156b	TRINITY_DN21201_c0_g1	-	-	1472	1492	1483	-36.3	-28.9	0.796143	5	2-20,1491-1473	1-1,1492-1492[UP5];21-21,1472-1472[UP3]	.(((((((((((((((((((.&.))))))))))))))))))).	CAUGAUGGAAGAAGGGGGAGG&ACUCUCUCUUCUUCUGUCAUC
upu-miR156b	TRINITY_DN23316_c0_g1	-	LEGA	1116	1137	1128	-36.3	-28.8	0.793388	6.5	3-18,1135-1120;19-21,1118-1116	1-2,1137-1136[UP5];x-x,1119-1119[BULt]	(((.((((((((((((((((..&..))))))))))))))))-)))	GAUCGGCAGAGGGAGAGAGAAC&ACUCUCUCUUCUUCUGUC-AUC
upu-miR156b	TRINITY_DN14616_c0_g3	-	-	583	604	595	-36.3	-28.8	0.793388	6.5	2-14,603-591;15-21,589-583	1-1,604-604[UP5];x-x,590-590[BULt]	(((((((.(((((((((((((.&.)))))))))))))-)))))))	GGUGACGUGGGGAAGGGGGAGG&ACUCUCUCUUCUUC-UGUCAUC
upu-miR156b	TRINITY_DN22327_c0_g10	-	-	416	437	427	-36.3	-28.8	0.793388	6.5	3-4,435-434;5-21,432-416	1-2,437-436[UP5];x-x,433-433[BULt]	(((((((((((((((((.((..&..))-)))))))))))))))))	GAUGACAGGAGAAGGGAUGAAG&ACUC-UCUCUUCUUCUGUCAUC
upu-miR156b	TRINITY_DN19313_c0_g3	#N/A	#N/A	222	246	233	-36.3	-28.8	0.793388	11	2-4,245-243;5-21,238-222	1-1,246-246[UP5];x-x,242-239[BULt]	(((((((((((((((((....(((.&.)))----)))))))))))))))))	GGUGGCAGAGGAAGAGAUAUGGAGA&ACUC----UCUCUUCUUCUGUCAUC
upu-miR156b	TRINITY_DN14534_c1_g1	#N/A	#N/A	173	193	184	-36.3	-28.8	0.793388	5	2-7,192-187;10-21,184-173	1-1,193-193[UP5];8-9,186-185[SIL]	((((((((((((..((((((.&.))))))..))))))))))))	GAUGACAGAAGACUAGAGAGC&ACUCUCUCUUCUUCUGUCAUC
upu-miR156b	TRINITY_DN23039_c0_g1	-	FRL3	453	473	464	-36.3	-28.7	0.790634	3.5	2-15,472-459;17-21,457-453	1-1,473-473[UP5];16-16,458-458[SIL]	(((((.((((((((((((((.&.)))))))))))))).)))))	GAUGGAAGAAGAAGAGAGGGA&ACUCUCUCUUCUUCUGUCAUC
upu-miR156b	TRINITY_DN18529_c0_g1	-	At2g02160	936	956	947	-36.3	-28.7	0.790634	8.5	4-21,953-936	1-3,956-954[UP5]	((((((((((((((((((...&...))))))))))))))))))	GAUGGCGGGGGAGGAGAGCUG&ACUCUCUCUUCUUCUGUCAUC
upu-miR156b	TRINITY_DN4625_c0_g1	-	At5g19025	571	592	583	-36.3	-28.7	0.790634	4	2-15,591-578;17-18,576-575;19-21,573-571	1-1,592-592[UP5];16-16,577-577[SIL];x-x,574-574[BULt]	(((.((.((((((((((((((.&.)))))))))))))).))-)))	GGUGGAGAGGAGAAGAGAGAGG&ACUCUCUCUUCUUCUGUC-AUC
upu-miR156b	TRINITY_DN21828_c1_g2	RNA-binding protein 25 isoform X1	-	113	138	129	-36.3	-28.7	0.790634	9	2-17,137-122;18-21,116-113	1-1,138-138[UP5];x-x,121-117[BULt]	((((.....((((((((((((((((.&.))))))))))))))))-----))))	GAUGCUUGUGCAGGAGGAGGGAGAGG&ACUCUCUCUUCUUCUGU-----CAUC
upu-miR156b	TRINITY_DN17758_c1_g7	-	-	73	94	85	-36.3	-28.6	0.787879	4	2-17,93-78;18-20,76-74	1-1,94-94[UP5];x-x,77-77[BULt];21-21,73-73[UP3]	.(((.((((((((((((((((.&.))))))))))))))))-))).	UAUGCACAGAAGAAGGGAGAGC&ACUCUCUCUUCUUCUGU-CAUC
upu-miR156b	TRINITY_DN16173_c0_g2	-	SPPL2	8	28	19	-36.3	-28.6	0.787879	7.5	3-9,26-20;11-21,18-8	1-2,28-27[UP5];10-10,19-19[SIL]	(((((((((((.(((((((..&..))))))).)))))))))))	GGUGACAGAAGUGGAGAGGAU&ACUCUCUCUUCUUCUGUCAUC
upu-miR156b	TRINITY_DN9585_c0_g1	-	-	519	538	529	-36.3	-28.6	0.787879	5.5	2-12,537-527;14-21,526-519	1-1,538-538[UP5];13-13,x-x[BULq]	((((((((-(((((((((((.&.))))))))))).))))))))	GGUGGCGG-AGAAGGGGGAGG&ACUCUCUCUUCUUCUGUCAUC
upu-miR156b	TRINITY_DN19190_c0_g1	-	JJJ1	599	618	609	-36.3	-28.6	0.787879	3.5	2-15,617-604;17-21,603-599	1-1,618-618[UP5];16-16,x-x[BULq]	(((((-((((((((((((((.&.)))))))))))))).)))))	GAUGG-AGAAGAAGAGGGAGG&ACUCUCUCUUCUUCUGUCAUC
upu-miR156b	TRINITY_DN23338_c0_g2	-	At5g10080	49	72	63	-36.3	-28.5	0.785124	8.5	2-12,71-61;13-20,57-50	1-1,72-72[UP5];x-x,60-58[BULt];21-21,49-49[UP3]	.((((((((...(((((((((((.&.)))))))))))---)))))))).	UGUGACAGAAAAAGAAGAGAGAGA&ACUCUCUCUUCU---UCUGUCAUC
upu-miR156b	TRINITY_DN13810_c0_g1	#N/A	#N/A	238	257	248	-36.3	-28.4	0.782369	3.5	2-15,256-243;17-21,242-238	1-1,257-257[UP5];16-16,x-x[BULq]	(((((-((((((((((((((.&.)))))))))))))).)))))	GGUGA-AGAAGAGGAGAGAGA&ACUCUCUCUUCUUCUGUCAUC
upu-miR156b	TRINITY_DN2706_c0_g2	#N/A	#N/A	682	702	693	-36.3	-28.4	0.782369	4	2-15,701-688;17-18,686-685;20-21,683-682	1-1,702-702[UP5];16-16,687-687[SIL];19-19,684-684[SIL]	((.((.((((((((((((((.&.)))))))))))))).)).))	GAGGAGAGAGGAAGAGAGAGA&ACUCUCUCUUCUUCUGUCAUC
upu-miR156b	TRINITY_DN6407_c0_g1	-	LRX2	330	350	341	-36.3	-28.4	0.782369	4.5	2-15,349-336;17-18,334-333;20-21,331-330	1-1,350-350[UP5];16-16,335-335[SIL];19-19,332-332[SIL]	((.((.((((((((((((((.&.)))))))))))))).)).))	GAGGAGGGAAGAGGAGAGAGA&ACUCUCUCUUCUUCUGUCAUC
upu-miR156b	TRINITY_DN24238_c0_g1	uncharacterized protein LOC101785211	-	648	668	658	-36.3	-28.3	0.779614	3.5	1-7,668-662;8-18,660-650;20-21,649-648	x-x,661-661[BULt];19-19,x-x[BULq]	((-(((((((((((.(((((((&)))))))-))))))))))).))	GA-GGCAGAAGAAGAAGAGAGU&ACUCUCU-CUUCUUCUGUCAUC
upu-miR156b	TRINITY_DN2588_c0_g1	abscisic acid receptor PYL12-like	PYL4	413	433	424	-36.3	-28.3	0.779614	4	1-14,433-420;17-21,417-413	15-16,419-418[SIL]	(((((..((((((((((((((&))))))))))))))..)))))	GGUGGAUGAAGGAGAGAGAGU&ACUCUCUCUUCUUCUGUCAUC
upu-miR156b	TRINITY_DN20992_c0_g3	uncharacterized protein LOC103951474	rpsE	422	443	434	-36.3	-28.3	0.779614	6	3-14,441-430;15-21,428-422	1-2,443-442[UP5];x-x,429-429[BULt]	(((((((.((((((((((((..&..))))))))))))-)))))))	GAUGACAUGAAGGAGAGGGACG&ACUCUCUCUUCUUC-UGUCAUC
upu-miR156b	TRINITY_DN22842_c0_g7	uncharacterized protein LOC107424838	PBRP1	441	460	451	-36.3	-28.3	0.779614	6	2-16,459-445;18-21,444-441	1-1,460-460[UP5];17-17,x-x[BULq]	((((-(((((((((((((((.&.))))))))))))))).))))	GGUG-CGGAGGAAGAGGGGGC&ACUCUCUCUUCUUCUGUCAUC
upu-miR156b	TRINITY_DN24307_c0_g1	-	-	212	233	223	-36.3	-28.3	0.779614	6.5	2-4,232-230;5-21,228-212	1-1,233-233[UP5];x-x,229-229[BULt]	(((((((((((((((((.(((.&.)))-)))))))))))))))))	GGUGAUAGGAGGAGAGGCGAGA&ACUC-UCUCUUCUUCUGUCAUC
upu-miR156b	TRINITY_DN22341_c1_g5	-	MBD8	1365	1386	1377	-36.3	-28.2	0.77686	6.5	1-17,1386-1370;20-21,1366-1365	18-19,1369-1367[AILt]	((...(((((((((((((((((&)))))))))))))))))-..))	GAGGAGCAGAGGGAGAGGGAGU&ACUCUCUCUUCUUCUGU-CAUC
upu-miR156b	TRINITY_DN16317_c0_g2	-	-	586	606	597	-36.3	-28.2	0.77686	5	2-15,605-592;17-18,590-589;20-21,587-586	1-1,606-606[UP5];16-16,591-591[SIL];19-19,588-588[SIL]	((.((.((((((((((((((.&.)))))))))))))).)).))	GAGGAGGGGAGGAGAGAGAGG&ACUCUCUCUUCUUCUGUCAUC
upu-miR156b	TRINITY_DN23586_c2_g6	-	CEBPZ	533	552	543	-36.3	-28.2	0.77686	3	2-15,551-538;17-21,537-533	1-1,552-552[UP5];16-16,x-x[BULq]	(((((-((((((((((((((.&.)))))))))))))).)))))	GGUGG-AGAAGAAGAGAGAGC&ACUCUCUCUUCUUCUGUCAUC
upu-miR156b	TRINITY_DN14861_c0_g2	-	-	153	172	163	-36.3	-28.2	0.77686	4.5	2-15,171-158;17-21,157-153	1-1,172-172[UP5];16-16,x-x[BULq]	(((((-((((((((((((((.&.)))))))))))))).)))))	GGUGA-GGGAGGAGAGAGAGG&ACUCUCUCUUCUUCUGUCAUC
upu-miR156b	TRINITY_DN20627_c0_g1	pre-mRNA-splicing factor ISY1 homolog	ISY1	741	761	752	-36.3	-28.2	0.77686	4.5	2-15,760-747;17-18,745-744;20-21,742-741	1-1,761-761[UP5];16-16,746-746[SIL];19-19,743-743[SIL]	((.((.((((((((((((((.&.)))))))))))))).)).))	GAAGAGAGGAGGAGAGAGAGG&ACUCUCUCUUCUUCUGUCAUC
upu-miR156b	TRINITY_DN23352_c0_g5	GTP-binding nuclear protein Ran-3-like	RAN3	425	445	436	-36.3	-28.2	0.77686	5.5	2-15,444-431;17-20,429-426	1-1,445-445[UP5];16-16,430-430[SIL];21-21,425-425[UP3]	.((((.((((((((((((((.&.)))))))))))))).)))).	AAUGGGAGAAGGGGAGAGAGG&ACUCUCUCUUCUUCUGUCAUC
upu-miR156b	TRINITY_DN2891_c0_g1	-	-	434	455	446	-36.3	-28.2	0.77686	4.5	2-15,454-441;17-18,439-438;19-21,436-434	1-1,455-455[UP5];16-16,440-440[SIL];x-x,437-437[BULt]	(((.((.((((((((((((((.&.)))))))))))))).))-)))	GGUGGAGAGAAGGAGAGAGAGA&ACUCUCUCUUCUUCUGUC-AUC
upu-miR156b	TRINITY_DN7417_c0_g1	transcription initiation factor TFIID subunit 8	TAF8	1649	1673	1661	-36.3	-28.2	0.77686	8	1-4,1673-1670;5-15,1666-1656;16-21,1654-1649	x-x,1669-1667[BULt];x-x,1655-1655[BULt]	((((((.(((((((((((...((((&))))---)))))))))))-))))))	GAUGACAAGAAGAGGAGAGCUGAGU&ACUC---UCUCUUCUUCU-GUCAUC
upu-miR156b	TRINITY_DN21695_c2_g8	-	-	547	569	560	-36.3	-28.2	0.77686	5.5	2-16,568-554;17-21,551-547	1-1,569-569[UP5];x-x,553-552[BULt]	(((((..(((((((((((((((.&.)))))))))))))))--)))))	GAUGAGGUAGAAGGAGAGGGAGA&ACUCUCUCUUCUUCUG--UCAUC
upu-miR156b	TRINITY_DN19570_c0_g1	-	YTHDF2	959	979	970	-36.3	-28.2	0.77686	5.5	2-17,978-963	1-1,979-979[UP5];18-21,962-959[UP3]	....((((((((((((((((.&.))))))))))))))))....	AAAAGCAGAAGAAGAGAGAGA&ACUCUCUCUUCUUCUGUCAUC
upu-miR156b	TRINITY_DN4229_c0_g2	-	-	431	450	441	-36.3	-28.1	0.774105	4	2-15,449-436;17-21,435-431	1-1,450-450[UP5];16-16,x-x[BULq]	(((((-((((((((((((((.&.)))))))))))))).)))))	GAUGG-AGGAGAAGAGGGAGG&ACUCUCUCUUCUUCUGUCAUC
upu-miR156b	TRINITY_DN22211_c2_g4	-	At5g49945	716	736	727	-36.3	-28.1	0.774105	6	2-15,735-722;17-20,720-717	1-1,736-736[UP5];16-16,721-721[SIL];21-21,716-716[UP3]	.((((.((((((((((((((.&.)))))))))))))).)))).	AGUGGGAGAGGAAGAGGGAGA&ACUCUCUCUUCUUCUGUCAUC
upu-miR156b	TRINITY_DN23500_c0_g1	probable cinnamyl alcohol dehydrogenase 1	CAD1	1357	1377	1368	-36.3	-28.1	0.774105	6	2-18,1376-1360	1-1,1377-1377[UP5];19-21,1359-1357[UP3]	...(((((((((((((((((.&.)))))))))))))))))...	CAAGAUGGAAGAGGAGAGAGA&ACUCUCUCUUCUUCUGUCAUC
upu-miR156b	TRINITY_DN17982_c0_g1	-	rarA	196	218	208	-36.3	-28.1	0.774105	7	1-7,218-212;8-11,210-207;12-21,205-196	x-x,211-211[BULt];x-x,206-206[BULt]	((((((((((.((((.(((((((&)))))))-))))-))))))))))	GAUGGCGGAGCGGAGUAGAGAGU&ACUCUCU-CUUC-UUCUGUCAUC
upu-miR156b	TRINITY_DN16173_c0_g1	-	SPPL2	1276	1296	1287	-36.3	-28.1	0.774105	7.5	3-9,1294-1288;11-21,1286-1276	1-2,1296-1295[UP5];10-10,1287-1287[SIL]	(((((((((((.(((((((..&..))))))).)))))))))))	GGUGACAGAAGCGGAGAGGAU&ACUCUCUCUUCUUCUGUCAUC
upu-miR156b	TRINITY_DN18195_c0_g3	-	PIP2-5	264	287	277	-36.3	-28.1	0.774105	5.5	1-5,287-283;6-15,281-272;16-21,269-264	x-x,282-282[BULt];x-x,271-270[BULt]	((((((..((((((((((.(((((&)))))-))))))))))--))))))	GGUGACGUAGAGGAAGAGCAGAGU&ACUCU-CUCUUCUUCU--GUCAUC
upu-miR156b	TRINITY_DN18898_c0_g1	116 kDa U5 small nuclear ribonucleoprotein component-like	CLO	993	1013	1004	-36.3	-28	0.77135	5	2-10,1012-1004;12-21,1002-993	1-1,1013-1013[UP5];11-11,1003-1003[SIL]	((((((((((.(((((((((.&.))))))))).))))))))))	GGUGAUAGAAAGAGAGAGAGA&ACUCUCUCUUCUUCUGUCAUC
upu-miR156b	TRINITY_DN20659_c0_g5	#N/A	#N/A	187	207	198	-36.3	-28	0.77135	5.5	2-14,206-194;16-20,192-188	1-1,207-207[UP5];15-15,193-193[SIL];21-21,187-187[UP3]	.(((((.(((((((((((((.&.))))))))))))).))))).	AGUGGCCGGAGGAGAGAGAGG&ACUCUCUCUUCUUCUGUCAUC
upu-miR156b	TRINITY_DN22385_c3_g4	#N/A	#N/A	271	292	283	-36.3	-28	0.77135	5	2-15,291-278;16-18,276-274;20-21,272-271	1-1,292-292[UP5];x-x,277-277[BULt];19-19,273-273[SIL]	((.(((.((((((((((((((.&.))))))))))))))-))).))	GAGGACGAGAGGAGGAGAGAGA&ACUCUCUCUUCUUCU-GUCAUC
upu-miR156b	TRINITY_DN22381_c0_g1	adenylate kinase	At5g47840	627	646	637	-36.3	-27.9	0.768595	3	1-12,646-635;15-21,633-627	13-14,634-634[AILq]	(((((((.-((((((((((((&))))))))))))..)))))))	GAUGACAC-AGAAGAGAGGGU&ACUCUCUCUUCUUCUGUCAUC
upu-miR156b	TRINITY_DN7137_c0_g2	#N/A	#N/A	193	213	204	-36.3	-27.9	0.768595	4.5	2-15,212-199;17-18,197-196;20-21,194-193	1-1,213-213[UP5];16-16,198-198[SIL];19-19,195-195[SIL]	((.((.((((((((((((((.&.)))))))))))))).)).))	GAGGAGAGGAGAGGAGAGAGA&ACUCUCUCUUCUUCUGUCAUC
upu-miR156b	TRINITY_DN21431_c2_g5	-	PHR2	1401	1421	1411	-36.3	-27.9	0.768595	4.5	2-9,1420-1413;10-18,1411-1403;20-21,1402-1401	1-1,1421-1421[UP5];x-x,1412-1412[BULt];19-19,x-x[BULq]	((-(((((((((.((((((((.&.))))))))-))))))))).))	GA-GACGGAAGAGAGAGAGAGG&ACUCUCUCU-UCUUCUGUCAUC
upu-miR156b	TRINITY_DN16505_c0_g4	protein QUIRKY-like	FTIP1	3380	3400	3391	-36.3	-27.9	0.768595	4.5	3-21,3398-3380	1-2,3400-3399[UP5]	(((((((((((((((((((..&..)))))))))))))))))))	GGUGGUAGAAGAAGAGAGAAG&ACUCUCUCUUCUUCUGUCAUC
upu-miR156b	TRINITY_DN20608_c5_g6	LIMR family protein At3g08930	At5g01460	2132	2153	2144	-36.3	-27.9	0.768595	6	2-15,2152-2139;17-18,2137-2136;19-21,2134-2132	1-1,2153-2153[UP5];16-16,2138-2138[SIL];x-x,2135-2135[BULt]	(((.((.((((((((((((((.&.)))))))))))))).))-)))	GGUCGAGGGAGGGAGAGAGAGA&ACUCUCUCUUCUUCUGUC-AUC
upu-miR156b	TRINITY_DN8387_c0_g1	protein BRASSINAZOLE-RESISTANT 1	BZR1	168	188	179	-36.3	-27.9	0.768595	5.5	2-17,187-172	1-1,188-188[UP5];18-21,171-168[UP3]	....((((((((((((((((.&.))))))))))))))))....	AACAACAGGAGAAGAGAGAGG&ACUCUCUCUUCUUCUGUCAUC
upu-miR156b	TRINITY_DN22871_c2_g10	-	ANTR3	913	936	924	-36.3	-27.8	0.76584	9	1-9,936-928;10-20,924-914	x-x,927-925[BULt];21-21,913-913[UP3]	.(((((((((((...(((((((((&)))))))))---))))))))))).	CAUGGCAGGGGAGAGAGAGAGAGU&ACUCUCUCU---UCUUCUGUCAUC
upu-miR156b	TRINITY_DN16504_c0_g2	ornithine cyclodeaminase	BCE_0995	703	724	715	-36.3	-27.8	0.76584	5.5	2-14,723-711;15-18,709-706;20-21,704-703	1-1,724-724[UP5];x-x,710-710[BULt];19-19,705-705[SIL]	((.((((.(((((((((((((.&.)))))))))))))-)))).))	GAGGGCAUGAGGAGGAGAGAGG&ACUCUCUCUUCUUC-UGUCAUC
upu-miR156b	TRINITY_DN26782_c0_g1	#N/A	#N/A	154	173	164	-36.3	-27.8	0.76584	4.5	2-15,172-159;17-21,158-154	1-1,173-173[UP5];16-16,x-x[BULq]	(((((-((((((((((((((.&.)))))))))))))).)))))	GGUGG-GGAGGAAGAGAGAGG&ACUCUCUCUUCUUCUGUCAUC
upu-miR156b	TRINITY_DN324_c0_g1	#N/A	#N/A	77	97	88	-36.3	-27.7	0.763085	9	3-20,95-78	1-2,97-96[UP5];21-21,77-77[UP3]	.((((((((((((((((((..&..)))))))))))))))))).	AGUGGCAGAGGGAGGGGGAUC&ACUCUCUCUUCUUCUGUCAUC
upu-miR156b	TRINITY_DN13856_c0_g2	#N/A	#N/A	290	312	301	-36.3	-27.7	0.763085	8.5	2-5,311-308;6-20,305-291	1-1,312-312[UP5];x-x,307-306[BULt];21-21,290-290[UP3]	.(((((((((((((((..((((.&.))))--))))))))))))))).	CGUGACAGAGGGAGAGGCAGAGG&ACUCU--CUCUUCUUCUGUCAUC
upu-miR156b	TRINITY_DN21828_c1_g10	RNA-binding protein 25 isoform X1	RBM25	67	88	78	-36.3	-27.7	0.763085	4.5	2-7,87-82;8-20,80-68	1-1,88-88[UP5];x-x,81-81[BULt];21-21,67-67[UP3]	.(((((((((((((.((((((.&.))))))-))))))))))))).	CAUGAUAGAAGAAGCAGAGAGA&ACUCUCU-CUUCUUCUGUCAUC
upu-miR156b	TRINITY_DN23095_c2_g1	-	At2g28490	17	37	28	-36.3	-27.7	0.763085	5	2-15,36-23;17-18,21-20;20-21,18-17	1-1,37-37[UP5];16-16,22-22[SIL];19-19,19-19[SIL]	((.((.((((((((((((((.&.)))))))))))))).)).))	GAAGAGGGGAGGAGAGAGAGA&ACUCUCUCUUCUUCUGUCAUC
upu-miR156b	TRINITY_DN22462_c0_g2	#N/A	#N/A	484	504	495	-36.3	-27.6	0.760331	7.5	2-17,503-488	1-1,504-504[UP5];18-21,487-484[UP3]	....((((((((((((((((.&.))))))))))))))))....	GCGAGCAGAGGAGGAGAGAGA&ACUCUCUCUUCUUCUGUCAUC
upu-miR156b	TRINITY_DN20853_c0_g2	-	-	463	490	481	-36.3	-27.6	0.760331	9.5	2-16,489-475;17-21,467-463	1-1,490-490[UP5];x-x,474-468[BULt]	(((((.......(((((((((((((((.&.)))))))))))))))-------)))))	GAUGAAAAGACACGGAAGAAGAGGGAGA&ACUCUCUCUUCUUCUG-------UCAUC
upu-miR156b	TRINITY_DN689_c0_g1	30S ribosomal protein S1	RPS1	1310	1330	1321	-36.3	-27.6	0.760331	4.5	2-15,1329-1316;16-18,1314-1312;20-21,1311-1310	1-1,1330-1330[UP5];x-x,1315-1315[BULt];19-19,x-x[BULq]	((-(((.((((((((((((((.&.))))))))))))))-))).))	GA-GGCGAGAAGAGGAGAGAGG&ACUCUCUCUUCUUCU-GUCAUC
upu-miR156b	TRINITY_DN14534_c1_g1	#N/A	#N/A	410	431	422	-36.3	-27.5	0.757576	5	2-15,430-417;17-18,415-414;20-21,411-410	1-1,431-431[UP5];16-16,416-416[SIL];19-19,413-412[AILt]	((..((.((((((((((((((.&.)))))))))))))).))-.))	GAGGGAGAGAAGGAGAGAGAGA&ACUCUCUCUUCUUCUGUC-AUC
upu-miR156b	TRINITY_DN1836_c0_g1	polyamine oxidase 1-like isoform X1	PAO1	538	560	549	-36.3	-27.5	0.757576	8.5	2-5,559-556;6-8,554-552;9-21,550-538	1-1,560-560[UP5];x-x,555-555[BULt];x-x,551-551[BULt]	(((((((((((((.(((.((((.&.))))-)))-)))))))))))))	GAUGACGGAGGAGCGAGAAGGGG&ACUCU-CUC-UUCUUCUGUCAUC
upu-miR156b	TRINITY_DN8096_c0_g2	cytochrome b-c1 complex subunit Rieske-4	-	342	361	352	-36.3	-27.5	0.757576	4	2-14,360-348;16-20,347-343	1-1,361-361[UP5];15-15,x-x[BULq];21-21,342-342[UP3]	.(((((-(((((((((((((.&.))))))))))))).))))).	CGUGGC-GAAGAAGAGAGAGA&ACUCUCUCUUCUUCUGUCAUC
upu-miR156b	TRINITY_DN18416_c0_g2	#N/A	#N/A	270	289	280	-36.3	-27.4	0.754821	5	2-15,288-275;17-18,273-272;20-21,271-270	1-1,289-289[UP5];16-16,274-274[SIL];19-19,x-x[BULq]	((-((.((((((((((((((.&.)))))))))))))).)).))	GA-GAGAGAGGGAGAGAGAGA&ACUCUCUCUUCUUCUGUCAUC
upu-miR156b	TRINITY_DN21101_c0_g3	-	GPT2	580	601	592	-36.3	-27.4	0.754821	5.5	2-9,600-593;11-16,591-586;17-21,584-580	1-1,601-601[UP5];10-10,592-592[SIL];x-x,585-585[BULt]	(((((.((((((.((((((((.&.)))))))).))))))-)))))	GAUGAUCGGAAGCAGGGAGAGG&ACUCUCUCUUCUUCUG-UCAUC
upu-miR156b	TRINITY_DN21895_c1_g3	-	At4g18380	610	629	620	-36.3	-27.4	0.754821	5	2-15,628-615;17-18,613-612;20-21,611-610	1-1,629-629[UP5];16-16,614-614[SIL];19-19,x-x[BULq]	((-((.((((((((((((((.&.)))))))))))))).)).))	GA-GAGAGAGGGAGAGAGAGC&ACUCUCUCUUCUUCUGUCAUC
upu-miR156b	TRINITY_DN11281_c0_g2	-	At3g47120	343	364	355	-36.3	-27.4	0.754821	4.5	2-16,363-349;17-18,347-346;20-21,344-343	1-1,364-364[UP5];x-x,348-348[BULt];19-19,345-345[SIL]	((.((.(((((((((((((((.&.)))))))))))))))-)).))	GAAGAGCGGAAGAAGAGGGAGG&ACUCUCUCUUCUUCUG-UCAUC
upu-miR156b	TRINITY_DN20933_c2_g4	uncharacterized protein LOC109811674	TY3B-G	501	523	514	-36.3	-27.4	0.754821	7	3-15,521-509;16-21,506-501	1-2,523-522[UP5];x-x,508-507[BULt]	((((((..(((((((((((((..&..)))))))))))))--))))))	GAUGACCAAGAGGAAGAGGGAAG&ACUCUCUCUUCUUCU--GUCAUC
upu-miR156b	TRINITY_DN26639_c0_g1	-	PBL21	122	142	133	-36.3	-27.3	0.752066	7	3-5,140-138;7-21,136-122	1-2,142-141[UP5];6-6,137-137[SIL]	(((((((((((((((.(((..&..))).)))))))))))))))	GAUGACAGAGGAAGACGGAAG&ACUCUCUCUUCUUCUGUCAUC
upu-miR156b	TRINITY_DN21752_c0_g2	cysteine proteinase COT44-like	RD21B	1166	1189	1180	-36.3	-27.3	0.752066	6	1-11,1189-1179;13-15,1177-1175;16-21,1171-1166	12-12,1178-1178[SIL];x-x,1174-1172[BULt]	((((((...(((.(((((((((((&))))))))))).)))---))))))	GAUGAUCGAGGAUGAAGAGAGAGU&ACUCUCUCUUCUUCU---GUCAUC
upu-miR156b	TRINITY_DN8783_c0_g1	formin-like protein 5	AFP2	331	352	342	-36.3	-27.3	0.752066	7.5	2-5,351-348;6-18,346-334;20-21,332-331	1-1,352-352[UP5];x-x,347-347[BULt];19-19,333-333[SIL]	((.(((((((((((((.((((.&.))))-))))))))))))).))	GGAGACAGAGGAGGAGUGGAGG&ACUCU-CUCUUCUUCUGUCAUC
upu-miR156b	TRINITY_DN18953_c1_g7	#N/A	#N/A	14	34	25	-36.3	-27.3	0.752066	7	2-15,33-20;17-19,18-16	1-1,34-34[UP5];16-16,19-19[SIL];20-21,15-14[UP3]	..(((.((((((((((((((.&.)))))))))))))).)))..	GUUGGGGGAAGAGGAGGGAGG&ACUCUCUCUUCUUCUGUCAUC
upu-miR156b	TRINITY_DN25357_c0_g1	-	-	145	165	156	-36.3	-27.3	0.752066	7.5	2-15,164-151;17-18,149-148	1-1,165-165[UP5];16-16,150-150[SIL];19-21,147-145[UP3]	...((.((((((((((((((.&.)))))))))))))).))...	CAGGAGGGAGGAGGAGAGAGA&ACUCUCUCUUCUUCUGUCAUC
upu-miR156b	TRINITY_DN23210_c2_g5	-	At5g65490	1939	1959	1950	-36.3	-27.3	0.752066	7	2-15,1958-1945;17-18,1943-1942	1-1,1959-1959[UP5];16-16,1944-1944[SIL];19-21,1941-1939[UP3]	...((.((((((((((((((.&.)))))))))))))).))...	UUGGAGAGAGGAGGAGAGAGA&ACUCUCUCUUCUUCUGUCAUC
upu-miR156b	TRINITY_DN22974_c0_g1	-	Dnajb1	340	360	351	-36.3	-27.3	0.752066	7	2-15,359-346;17-18,344-343	1-1,360-360[UP5];16-16,345-345[SIL];19-21,342-340[UP3]	...((.((((((((((((((.&.)))))))))))))).))...	AAAGAGAGAGGAAGAGGGAGG&ACUCUCUCUUCUUCUGUCAUC
upu-miR156b	TRINITY_DN16712_c0_g1	-	TOP6A	1286	1307	1297	-36.3	-27.2	0.749311	7.5	2-9,1306-1299;10-18,1297-1289	1-1,1307-1307[UP5];x-x,1298-1298[BULt];19-21,1288-1286[UP3]	...(((((((((.((((((((.&.))))))))-)))))))))...	UUGGACGGAGGAGAGAGAGAGG&ACUCUCUCU-UCUUCUGUCAUC
upu-miR156b	TRINITY_DN7054_c0_g1	-	-	124	144	134	-36.3	-27.2	0.749311	4.5	1-6,144-139;7-14,137-130;16-21,129-124	x-x,138-138[BULt];15-15,x-x[BULq]	((((((-((((((((.((((((&))))))-)))))))).))))))	GAUGGC-GAAGAAGAGGAGGGU&ACUCUC-UCUUCUUCUGUCAUC
upu-miR156b	TRINITY_DN13986_c0_g1	-	STOP1	351	370	362	-36.3	-27.2	0.749311	6	1-4,370-367;6-19,366-353	5-5,x-x[BULq];20-21,352-351[UP3]	..((((((((((((((-((((&)))).))))))))))))))..	GUUGGCAGGAGAGGAG-GAGU&ACUCUCUCUUCUUCUGUCAUC
upu-miR156b	TRINITY_DN22462_c3_g1	#N/A	#N/A	148	169	160	-36.3	-27.2	0.749311	6.5	2-15,168-155;17-18,153-152;20-21,149-148	1-1,169-169[UP5];16-16,154-154[SIL];19-19,151-150[AILt]	((..((.((((((((((((((.&.)))))))))))))).))-.))	GAGGGAGGGAGGGAGAGAGAGA&ACUCUCUCUUCUUCUGUC-AUC
upu-miR156b	TRINITY_DN4212_c0_g1	carbamoyl-phosphate synthase large chain	CARB	826	846	837	-36.3	-27.2	0.749311	5	1-3,846-844;5-20,842-827	4-4,843-843[SIL];21-21,826-826[UP3]	.((((((((((((((((.(((&))).)))))))))))))))).	AAUGGCGGAAGAAGAGAAGGU&ACUCUCUCUUCUUCUGUCAUC
upu-miR156b	TRINITY_DN22522_c0_g2	-	MPT3	161	181	171	-36.3	-27.2	0.749311	6.5	2-5,180-177;6-18,175-163;20-21,162-161	1-1,181-181[UP5];x-x,176-176[BULt];19-19,x-x[BULq]	((-(((((((((((((.((((.&.))))-))))))))))))).))	GA-GACGGAGGAGGAGUAGAGG&ACUCU-CUCUUCUUCUGUCAUC
upu-miR156b	TRINITY_DN23714_c2_g1	-	CYCD4-1	1332	1352	1343	-36.3	-27.2	0.749311	7	2-17,1351-1336	1-1,1352-1352[UP5];18-21,1335-1332[UP3]	....((((((((((((((((.&.))))))))))))))))....	AAUCACAGAGGAGGAGAGAGA&ACUCUCUCUUCUUCUGUCAUC
upu-miR156b	TRINITY_DN24122_c1_g5	uncharacterized protein LOC103326248	-	233	254	245	-36.3	-27.2	0.749311	5	1-12,254-243;13-18,241-236;20-21,234-233	x-x,242-242[BULt];19-19,235-235[SIL]	((.((((((.((((((((((((&))))))))))))-)))))).))	GGAGAUAGAGAGGAGAGAGAGU&ACUCUCUCUUCU-UCUGUCAUC
upu-miR156b	TRINITY_DN22910_c1_g2	-	PLP6	150	169	160	-36.3	-27.2	0.749311	5	2-16,168-154;18-20,153-151	1-1,169-169[UP5];17-17,x-x[BULq];21-21,150-150[UP3]	.(((-(((((((((((((((.&.))))))))))))))).))).	UGUG-CAGGAGAAGGGAGAGA&ACUCUCUCUUCUUCUGUCAUC
upu-miR156b	TRINITY_DN23516_c2_g5	chalcone--flavonone isomerase	CHI1	644	664	655	-36.3	-27.2	0.749311	6	3-20,662-645	1-2,664-663[UP5];21-21,644-644[UP3]	.((((((((((((((((((..&..)))))))))))))))))).	CAUGAUGGAAGAGGAGAGAAA&ACUCUCUCUUCUUCUGUCAUC
upu-miR156b	TRINITY_DN18548_c0_g2	26S proteasome non-ATPase regulatory subunit 4 homolog	RPN10	102	122	113	-36.3	-27.2	0.749311	7	2-18,121-105	1-1,122-122[UP5];19-21,104-102[UP3]	...(((((((((((((((((.&.)))))))))))))))))...	CUCGAUGGAAGAGGAGAGGGC&ACUCUCUCUUCUUCUGUCAUC
upu-miR156b	TRINITY_DN23610_c5_g2	-	At4g36700	297	319	308	-36.3	-27.1	0.746556	9	2-6,318-314;7-21,311-297	1-1,319-319[UP5];x-x,313-312[BULt]	(((((((((((((((..(((((.&.)))))--)))))))))))))))	GAUGAUGGAGGAGGAAAGGGAGG&ACUCUC--UCUUCUUCUGUCAUC
upu-miR156b	TRINITY_DN25974_c0_g1	-	Ergic3	697	717	708	-36.3	-27.1	0.746556	5.5	1-6,717-712;8-18,710-700;20-21,698-697	7-7,711-711[SIL];19-19,699-699[SIL]	((.(((((((((((.((((((&)))))).))))))))))).))	GACGACGGAGGAAGCGAGGGU&ACUCUCUCUUCUUCUGUCAUC
upu-miR156b	TRINITY_DN22539_c1_g4	-	CYP21-1	137	159	150	-36.3	-27.1	0.746556	6	2-16,158-144;17-20,141-138	1-1,159-159[UP5];x-x,143-142[BULt];21-21,137-137[UP3]	.((((..(((((((((((((((.&.)))))))))))))))--)))).	UGUGAAUCGGAGGAAGAGAGAGA&ACUCUCUCUUCUUCUG--UCAUC
upu-miR156b	TRINITY_DN16837_c0_g3	histidine--tRNA ligase	At3g46100	250	272	261	-36.3	-27.1	0.746556	9.5	2-6,271-267;7-21,264-250	1-1,272-272[UP5];x-x,266-265[BULt]	(((((((((((((((..(((((.&.)))))--)))))))))))))))	GGUGGCGGAGGAAGGUCGGGAGC&ACUCUC--UCUUCUUCUGUCAUC
upu-miR156b	TRINITY_DN7374_c0_g2	-	At4g15545	62	81	72	-36.3	-27.1	0.746556	6	2-15,80-67;17-18,65-64;20-21,63-62	1-1,81-81[UP5];16-16,66-66[SIL];19-19,x-x[BULq]	((-((.((((((((((((((.&.)))))))))))))).)).))	GA-GAGAGAGGGGGAGAGAGG&ACUCUCUCUUCUUCUGUCAUC
upu-miR156b	TRINITY_DN22868_c1_g1	#N/A	#N/A	263	283	274	-36.3	-27.1	0.746556	7	2-17,282-267	1-1,283-283[UP5];18-21,266-263[UP3]	....((((((((((((((((.&.))))))))))))))))....	AAUCGCGGAAGAGGAGAGAGA&ACUCUCUCUUCUUCUGUCAUC
upu-miR156b	TRINITY_DN21286_c0_g3	-	DRG1	210	230	221	-36.3	-27.1	0.746556	8	1-17,230-214	18-21,213-210[UP3]	....(((((((((((((((((&)))))))))))))))))....	UCGAGCGGAGGAGGAGAGGGU&ACUCUCUCUUCUUCUGUCAUC
upu-miR156b	TRINITY_DN23298_c0_g1	-	VAD1	1360	1382	1372	-36.3	-27.1	0.746556	7.5	2-5,1381-1378;6-15,1376-1367;16-21,1365-1360	1-1,1382-1382[UP5];x-x,1377-1377[BULt];x-x,1366-1366[BULt]	((((((.((((((((((.((((.&.))))-))))))))))-))))))	GGUGGCGGGAGGAGGAGCAGAGG&ACUCU-CUCUUCUUCU-GUCAUC
upu-miR156b	TRINITY_DN20938_c1_g4	6-phosphogluconate dehydrogenase	At1g64190	1546	1566	1557	-36.3	-27.1	0.746556	6.5	2-15,1565-1552;17-18,1550-1549	1-1,1566-1566[UP5];16-16,1551-1551[SIL];19-21,1548-1546[UP3]	...((.((((((((((((((.&.)))))))))))))).))...	GGGGAGAGGAGAGGAGAGAGA&ACUCUCUCUUCUUCUGUCAUC
upu-miR156b	TRINITY_DN23672_c1_g2	#N/A	#N/A	145	166	157	-36.3	-27.1	0.746556	5	3-15,164-152;17-21,149-145	1-2,166-165[UP5];16-16,151-150[AILt]	(((((..(((((((((((((..&..)))))))))))))-.)))))	GAUGAGAAGAAGAAGAGAGAAA&ACUCUCUCUUCUUCU-GUCAUC
upu-miR156b	TRINITY_DN16154_c0_g1	probable prolyl 4-hydroxylase 9	P4H9	136	155	147	-36.3	-27	0.743802	6.5	1-6,155-150;8-18,149-139	7-7,x-x[BULq];19-21,138-136[UP3]	...(((((((((((-((((((&)))))).)))))))))))...	AUCGACGGAGGAAG-GAGAGU&ACUCUCUCUUCUUCUGUCAUC
upu-miR156b	TRINITY_DN24057_c0_g3	-	SWEET4	735	759	750	-36.3	-27	0.743802	8.5	2-12,758-748;13-14,744-743;15-21,741-735	1-1,759-759[UP5];x-x,747-745[BULt];x-x,742-742[BULt]	(((((((.((...(((((((((((.&.)))))))))))---))-)))))))	GGUGACAUGAACAAGAAGAGAGAGA&ACUCUCUCUUCU---UC-UGUCAUC
upu-miR156b	TRINITY_DN5814_c0_g1	glucose-6-phosphate isomerase 1	PGI1	554	576	567	-36.3	-27	0.743802	6	2-14,575-563;15-16,561-560;17-21,558-554	1-1,576-576[UP5];x-x,562-562[BULt];x-x,559-559[BULt]	(((((.((.(((((((((((((.&.)))))))))))))-))-)))))	GAUGAUCACGAAGGGGAGAGGGA&ACUCUCUCUUCUUC-UG-UCAUC
upu-miR156b	TRINITY_DN944_c0_g1	GTP-binding protein SAR1A	SAR1A	775	795	786	-36.3	-27	0.743802	6.5	2-15,794-781;17-18,779-778;20-21,776-775	1-1,795-795[UP5];16-16,780-780[SIL];19-19,777-777[SIL]	((.((.((((((((((((((.&.)))))))))))))).)).))	GACGAGGGAGGGAGAGGGAGA&ACUCUCUCUUCUUCUGUCAUC
upu-miR156b	TRINITY_DN23486_c0_g1	cytochrome P450 81E8	CYP81E8	172	198	184	-36.3	-27	0.743802	13	1-9,198-190;10-16,184-178;17-21,176-172	x-x,189-185[BULt];x-x,177-177[BULt]	(((((.(((((((.....(((((((((&)))))))))-----)))))))-)))))	GAUGAGCAGAGGAGUAUGAGAGGGAGU&ACUCUCUCU-----UCUUCUG-UCAUC
upu-miR156b	TRINITY_DN5839_c0_g2	-	-	247	268	258	-36.3	-27	0.743802	7.5	2-8,267-261;10-15,258-253;17-21,251-247	1-1,268-268[UP5];9-9,260-259[AILt];16-16,252-252[SIL]	(((((.((((((..(((((((.&.)))))))-.)))))).)))))	GAUGGGAGAGGAUCGAGAGAGG&ACUCUCUC-UUCUUCUGUCAUC
upu-miR156b	TRINITY_DN1702_c0_g2	-	-	945	966	957	-36.3	-27	0.743802	6.5	2-13,965-954;14-20,952-946	1-1,966-966[UP5];x-x,953-953[BULt];21-21,945-945[UP3]	.(((((((.((((((((((((.&.))))))))))))-))))))).	AAUGGCAGUAAGAGGAGGGGGA&ACUCUCUCUUCUU-CUGUCAUC
upu-miR156b	TRINITY_DN22821_c0_g2	-	-	2297	2320	2311	-36.3	-26.92	0.741598	6.5	2-14,2319-2307;17-21,2301-2297	1-1,2320-2320[UP5];15-16,2306-2302[AILt]	(((((.....(((((((((((((.&.)))))))))))))---..)))))	GAUGGAGAUUGAAGAAGAGAGAGG&ACUCUCUCUUCUUC---UGUCAUC
upu-miR156b	TRINITY_DN20774_c1_g1	LOW QUALITY PROTEIN: transcription initiation factor TFIID subunit 1-like	TAF1	731	752	743	-36.3	-26.9	0.741047	7	2-12,751-741;13-18,739-734	1-1,752-752[UP5];x-x,740-740[BULt];19-21,733-731[UP3]	...((((((.(((((((((((.&.)))))))))))-))))))...	AAAGACAGAGAGAAGAGAGGGC&ACUCUCUCUUCU-UCUGUCAUC
upu-miR156b	TRINITY_DN18585_c0_g3	putative NAD kinase 3	RER4	5	24	15	-36.3	-26.9	0.741047	4.5	2-15,23-10;17-18,8-7;20-21,6-5	1-1,24-24[UP5];16-16,9-9[SIL];19-19,x-x[BULq]	((-((.((((((((((((((.&.)))))))))))))).)).))	GA-GAGAGGGGAAGAGAGAGA&ACUCUCUCUUCUUCUGUCAUC
upu-miR156b	TRINITY_DN18523_c0_g1	-	-	1754	1774	1765	-36.3	-26.9	0.741047	6.5	2-15,1773-1760;17-18,1758-1757;20-21,1755-1754	1-1,1774-1774[UP5];16-16,1759-1759[SIL];19-19,1756-1756[SIL]	((.((.((((((((((((((.&.)))))))))))))).)).))	GGAGAGAGAGGAGGAGGGAGA&ACUCUCUCUUCUUCUGUCAUC
upu-miR156b	TRINITY_DN9865_c0_g2	#N/A	#N/A	218	237	229	-36.3	-26.9	0.741047	6	2-9,236-229;11-19,228-220	1-1,237-237[UP5];10-10,x-x[BULq];20-21,219-218[UP3]	..(((((((((-((((((((.&.)))))))).)))))))))..	GUUGACAGAAG-AGAGGGAGC&ACUCUCUCUUCUUCUGUCAUC
upu-miR156b	TRINITY_DN18477_c0_g3	-	PIN1A	998	1017	1008	-36.3	-26.9	0.741047	3.5	2-15,1016-1003;17-20,1002-999	1-1,1017-1017[UP5];16-16,x-x[BULq];21-21,998-998[UP3]	.((((-((((((((((((((.&.)))))))))))))).)))).	UGUGA-AGAAGAAGAGAGAGG&ACUCUCUCUUCUUCUGUCAUC
upu-miR156b	TRINITY_DN7107_c0_g1	-	-	75	97	86	-36.3	-26.9	0.741047	6.5	1-9,97-89;10-15,86-81;17-21,79-75	x-x,88-87[BULt];16-16,80-80[SIL]	(((((.((((((..(((((((((&)))))))))--)))))).)))))	GAUGAAGGAGGAAUAGAGAGAGU&ACUCUCUCU--UCUUCUGUCAUC
upu-miR156b	TRINITY_DN14271_c0_g2	ethylene-responsive transcription factor 1B	ERF1B	96	116	107	-36.3	-26.9	0.741047	7.5	4-16,113-101;18-21,99-96	1-3,116-114[UP5];17-17,100-100[SIL]	((((.(((((((((((((...&...))))))))))))).))))	GAUGUCGGAGGAAGAGAGUCC&ACUCUCUCUUCUUCUGUCAUC
upu-miR156b	TRINITY_DN19553_c0_g3	formin-like protein 5	AFP3	650	670	661	-36.3	-26.9	0.741047	6.5	1-5,670-666;7-20,664-651	6-6,665-665[SIL];21-21,650-650[UP3]	.((((((((((((((.(((((&))))).)))))))))))))).	AGUGGCGGAAGAGGAAGGAGU&ACUCUCUCUUCUUCUGUCAUC
upu-miR156b	TRINITY_DN21800_c0_g2	DNA-directed RNA polymerases II	NRPB6A	40	60	51	-36.3	-26.9	0.741047	6.5	2-17,59-44	1-1,60-60[UP5];18-21,43-40[UP3]	....((((((((((((((((.&.))))))))))))))))....	UCGAACAGGAGGAGAGAGAGA&ACUCUCUCUUCUUCUGUCAUC
upu-miR156b	TRINITY_DN22304_c1_g5	high mobility group B protein 1-like	-	489	515	505	-36.3	-26.9	0.741047	9.5	1-7,515-509;8-15,507-500;16-21,494-489	x-x,508-508[BULt];x-x,499-495[BULt]	((((((.....((((((((.(((((((&)))))))-))))))))-----))))))	GAUGACGAGGAGGAGGAGGAAGAGAGU&ACUCUCU-CUUCUUCU-----GUCAUC
upu-miR156b	TRINITY_DN601_c0_g1	-	SG1	741	761	752	-36.3	-26.9	0.741047	5.5	2-16,760-746;18-20,744-742	1-1,761-761[UP5];17-17,745-745[SIL];21-21,741-741[UP3]	.(((.(((((((((((((((.&.))))))))))))))).))).	AGUGCCAGAAGAAGGGGGAGA&ACUCUCUCUUCUUCUGUCAUC
upu-miR156b	TRINITY_DN603_c0_g1	glycerate dehydrogenase	HPR-A	223	245	234	-36.3	-26.9	0.741047	9	2-9,244-237;10-19,234-225	1-1,245-245[UP5];x-x,236-235[BULt];20-21,224-223[UP3]	..((((((((((..((((((((.&.))))))))--))))))))))..	GUUGACAGAAGAUUGGGGAGAGA&ACUCUCUCU--UCUUCUGUCAUC
upu-miR156b	TRINITY_DN18417_c0_g2	-	-	1079	1102	1090	-36.3	-26.9	0.741047	10	1-5,1102-1098;6-18,1094-1082	x-x,1097-1095[BULt];19-21,1081-1079[UP3]	...(((((((((((((...(((((&)))))---)))))))))))))...	AUAGACAGAAGAAGAGCACGGAGU&ACUCU---CUCUUCUUCUGUCAUC
upu-miR156b	TRINITY_DN23277_c0_g2	-	UGT75L6	542	564	555	-36.3	-26.9	0.741047	8	2-12,563-553;13-15,550-548;17-21,546-542	1-1,564-564[UP5];x-x,552-551[BULt];16-16,547-547[SIL]	(((((.(((..(((((((((((.&.)))))))))))--))).)))))	GGUGAGGGAGAAGAAGGGAGAGA&ACUCUCUCUUCU--UCUGUCAUC
upu-miR156b	TRINITY_DN23870_c0_g2	-	HAG2	1210	1230	1221	-36.3	-26.9	0.741047	6	2-10,1229-1221;12-15,1219-1216;17-21,1214-1210	1-1,1230-1230[UP5];11-11,1220-1220[SIL];16-16,1215-1215[SIL]	(((((.((((.(((((((((.&.))))))))).)))).)))))	GAUGAGAGAGAGAGAGAGAGA&ACUCUCUCUUCUUCUGUCAUC
upu-miR156b	TRINITY_DN10043_c0_g2	DEAD-box ATP-dependent RNA helicase 20	-	265	285	277	-36.3	-26.9	0.741047	6.5	1-2,285-284;4-10,283-277;11-21,275-265	3-3,x-x[BULq];x-x,276-276[BULt]	(((((((((((.(((((((-((&)).)))))))-)))))))))))	GGUGGCGGAAGUAGGAGAG-GU&ACUCUCUCUU-CUUCUGUCAUC
upu-miR156b	TRINITY_DN20906_c0_g1	cysteine--tRNA ligase	At5g38830	414	437	428	-36.3	-26.84	0.739394	6	1-15,437-423;17-21,418-414	16-16,422-419[AILt]	(((((....(((((((((((((((&)))))))))))))))---.)))))	GAUGGAAGAAGGAGGAGAGAGAGU&ACUCUCUCUUCUUCU---GUCAUC
upu-miR156b	TRINITY_DN8288_c1_g1	-	ORTH2	469	489	480	-36.3	-26.8	0.738292	6	2-10,488-480;12-15,478-475;17-21,473-469	1-1,489-489[UP5];11-11,479-479[SIL];16-16,474-474[SIL]	(((((.((((.(((((((((.&.))))))))).)))).)))))	GAUGAGAGAGAGAGAGAGAGA&ACUCUCUCUUCUUCUGUCAUC
upu-miR156b	TRINITY_DN23103_c0_g6	-	HTATSF1	203	226	214	-36.3	-26.8	0.738292	9.5	2-7,225-220;8-20,216-204	1-1,226-226[UP5];x-x,219-217[BULt];21-21,203-203[UP3]	.(((((((((((((...((((((.&.))))))---))))))))))))).	AAUGGCAGAAGGAGGUUAGAGAGG&ACUCUCU---CUUCUUCUGUCAUC
upu-miR156b	TRINITY_DN13270_c0_g1	-	-	1128	1147	1138	-36.3	-26.8	0.738292	6	2-15,1146-1133;17-18,1131-1130;20-21,1129-1128	1-1,1147-1147[UP5];16-16,1132-1132[SIL];19-19,x-x[BULq]	((-((.((((((((((((((.&.)))))))))))))).)).))	GA-GAGGGGAGGAGAGGGAGG&ACUCUCUCUUCUUCUGUCAUC
upu-miR156b	TRINITY_DN24029_c0_g1	-	RHF1A	962	982	973	-36.3	-26.8	0.738292	8	2-18,981-965	1-1,982-982[UP5];19-21,964-962[UP3]	...(((((((((((((((((.&.)))))))))))))))))...	GGGGAUGGAGGAGGAGGGAGA&ACUCUCUCUUCUUCUGUCAUC
upu-miR156b	TRINITY_DN12656_c0_g3	-	TYW1	547	568	559	-36.3	-26.8	0.738292	5.5	1-4,568-565;6-13,563-556;14-21,554-547	5-5,564-564[SIL];x-x,555-555[BULt]	((((((((.((((((((.((((&)))).))))))))-))))))))	GGUGGCGGAAAGAAGGGCGAGU&ACUCUCUCUUCUU-CUGUCAUC
upu-miR156b	TRINITY_DN21737_c3_g4	-	-	764	786	775	-36.3	-26.8	0.738292	6	1-5,786-782;6-18,779-767;20-21,765-764	x-x,781-780[BULt];19-19,766-766[SIL]	((.(((((((((((((..(((((&)))))--))))))))))))).))	GAAGGCGGAAGAAGAGGAAGAGU&ACUCU--CUCUUCUUCUGUCAUC
upu-miR156b	TRINITY_DN24140_c3_g4	#N/A	#N/A	655	675	666	-36.3	-26.8	0.738292	8.5	2-15,674-661;17-18,659-658	1-1,675-675[UP5];16-16,660-660[SIL];19-21,657-655[UP3]	...((.((((((((((((((.&.)))))))))))))).))...	UAAGAGGGAGGGAGGGAGAGG&ACUCUCUCUUCUUCUGUCAUC
upu-miR156b	TRINITY_DN21796_c0_g3	-	At5g60060	745	766	757	-36.3	-26.8	0.738292	6.5	2-16,765-751;17-18,749-748	1-1,766-766[UP5];x-x,750-750[BULt];19-21,747-745[UP3]	...((.(((((((((((((((.&.)))))))))))))))-))...	AUCGAUCGGAAGAGGAGAGAGA&ACUCUCUCUUCUUCUG-UCAUC
upu-miR156b	TRINITY_DN23155_c2_g1	-	-	524	544	535	-36.3	-26.8	0.738292	6	2-3,543-542;5-21,540-524	1-1,544-544[UP5];4-4,541-541[SIL]	(((((((((((((((((.((.&.)).)))))))))))))))))	GAUGAUGGAGGAAGAGAUGGC&ACUCUCUCUUCUUCUGUCAUC
upu-miR156b	TRINITY_DN21113_c0_g1	-	At1g01350	679	699	690	-36.3	-26.8	0.738292	6.5	1-5,699-695;7-11,693-689;13-21,687-679	6-6,694-694[SIL];12-12,688-688[SIL]	(((((((((.(((((.(((((&))))).))))).)))))))))	GAUGGCAGAUGGAGAAGGAGU&ACUCUCUCUUCUUCUGUCAUC
upu-miR156b	TRINITY_DN5271_c0_g1	-	DRAP1	599	621	610	-36.3	-26.8	0.738292	9	2-5,620-617;6-20,614-600	1-1,621-621[UP5];x-x,616-615[BULt];21-21,599-599[UP3]	.(((((((((((((((..((((.&.))))--))))))))))))))).	AGUGGCAGAGGAAGGGGUAGAGG&ACUCU--CUCUUCUUCUGUCAUC
upu-miR156b	TRINITY_DN21216_c0_g1	-	-	438	461	451	-36.3	-26.8	0.738292	5	1-6,461-456;7-15,454-446;16-21,443-438	x-x,455-455[BULt];x-x,445-444[BULt]	((((((..(((((((((.((((((&))))))-)))))))))--))))))	GGUGAUAUAGAAGAAGAUGAGAGU&ACUCUC-UCUUCUUCU--GUCAUC
upu-miR156b	TRINITY_DN16975_c0_g2	-	atad3-b	797	820	811	-36.3	-26.7	0.735537	9.5	2-12,819-809;13-20,805-798	1-1,820-820[UP5];x-x,808-806[BULt];21-21,797-797[UP3]	.((((((((...(((((((((((.&.)))))))))))---)))))))).	UAUGGCAGAAGCAGAAGGGAGAGC&ACUCUCUCUUCU---UCUGUCAUC
upu-miR156b	TRINITY_DN21859_c0_g2	peroxidase 11 isoform X2	-	601	619	610	-36.3	-26.7	0.735537	5	2-12,618-608;15-21,607-601	1-1,619-619[UP5];13-14,x-x[BULq]	(((((((--(((((((((((.&.)))))))))))..)))))))	GAUGACA--AGGAGAGAGGGG&ACUCUCUCUUCUUCUGUCAUC
upu-miR156b	TRINITY_DN16620_c0_g2	-	-	697	717	708	-36.3	-26.7	0.735537	7	2-4,716-714;6-18,712-700	1-1,717-717[UP5];5-5,713-713[SIL];19-21,699-697[UP3]	...(((((((((((((.(((.&.))).)))))))))))))...	CGGGACAGAGGAAGAGCGAGC&ACUCUCUCUUCUUCUGUCAUC
upu-miR156b	TRINITY_DN23233_c1_g10	#N/A	#N/A	244	264	255	-36.3	-26.7	0.735537	6	2-15,263-250;17-18,248-247;20-21,245-244	1-1,264-264[UP5];16-16,249-249[SIL];19-19,246-246[SIL]	((.((.((((((((((((((.&.)))))))))))))).)).))	GGAGAGAGGAGAGGAGAGGGC&ACUCUCUCUUCUUCUGUCAUC
upu-miR156b	TRINITY_DN17780_c1_g1	-	MAP65-7	70	90	81	-36.3	-26.7	0.735537	6.5	2-15,89-76;17-18,74-73	1-1,90-90[UP5];16-16,75-75[SIL];19-21,72-70[UP3]	...((.((((((((((((((.&.)))))))))))))).))...	AAAGAGAGGGGAAGAGAGAGA&ACUCUCUCUUCUUCUGUCAUC
upu-miR156b	TRINITY_DN20850_c0_g1	U4/U6 small nuclear ribonucleoprotein PRP4-like protein	LIS	662	683	674	-36.3	-26.7	0.735537	6.5	3-17,681-667;18-20,665-663	1-2,683-682[UP5];x-x,666-666[BULt];21-21,662-662[UP3]	.(((.(((((((((((((((..&..)))))))))))))))-))).	CGUGCACAGAGGAAGAGAGAUG&ACUCUCUCUUCUUCUGU-CAUC
upu-miR156b	TRINITY_DN13003_c0_g2	-	-	19	40	31	-36.3	-26.7	0.735537	7.5	2-12,39-29;13-18,27-22	1-1,40-40[UP5];x-x,28-28[BULt];19-21,21-19[UP3]	...((((((.(((((((((((.&.)))))))))))-))))))...	AACGGCAGAGAGGAGAGAGAGA&ACUCUCUCUUCU-UCUGUCAUC
upu-miR156b	TRINITY_DN21781_c0_g2	-	-	374	395	386	-36.3	-26.7	0.735537	7	2-15,394-381;17-19,379-377;20-21,375-374	1-1,395-395[UP5];16-16,380-380[SIL];x-x,376-376[BULt]	((.(((.((((((((((((((.&.)))))))))))))).)))-))	GAUUGGGGGAGGGAGAGGGAGA&ACUCUCUCUUCUUCUGUCA-UC
upu-miR156b	TRINITY_DN18264_c0_g2	#N/A	#N/A	3	23	14	-36.3	-26.7	0.735537	8	3-18,21-6	1-2,23-22[UP5];19-21,5-3[UP3]	...((((((((((((((((..&..))))))))))))))))...	CACGGCGGAAGAAGGGAGAAA&ACUCUCUCUUCUUCUGUCAUC
upu-miR156b	TRINITY_DN26568_c0_g1	-	SBT1.3	431	451	443	-36.3	-26.7	0.735537	6.5	2-6,450-446;8-17,445-436;18-21,434-431	1-1,451-451[UP5];7-7,x-x[BULq];x-x,435-435[BULt]	((((.((((((((((-(((((.&.))))).))))))))))-))))	GAUGAACAGGAGAGG-GAGGGG&ACUCUCUCUUCUUCUGU-CAUC
upu-miR156b	TRINITY_DN18320_c1_g1	patatin-like phospholipase domain-containing protein 2	PNPLA3	1051	1072	1063	-36.3	-26.7	0.735537	4.5	2-12,1071-1061;13-15,1059-1057;17-21,1055-1051	1-1,1072-1072[UP5];x-x,1060-1060[BULt];16-16,1056-1056[SIL]	(((((.(((.(((((((((((.&.)))))))))))-))).)))))	GAUGAAGGAGAGAAGAGAGAGA&ACUCUCUCUUCU-UCUGUCAUC
upu-miR156b	TRINITY_DN10858_c0_g1	arogenate dehydratase/prephenate dehydratase 2	ADT2	1032	1055	1044	-36.3	-26.7	0.735537	9	1-5,1055-1051;6-12,1048-1042;13-21,1040-1032	x-x,1050-1049[BULt];x-x,1041-1041[BULt]	(((((((((.(((((((..(((((&)))))--)))))))-)))))))))	GAUGGCGGACGGAGGAGGAAGAGU&ACUCU--CUCUUCU-UCUGUCAUC
upu-miR156b	TRINITY_DN23369_c0_g2	#N/A	#N/A	143	163	154	-36.3	-26.7	0.735537	6.5	2-17,162-147	1-1,163-163[UP5];18-21,146-143[UP3]	....((((((((((((((((.&.))))))))))))))))....	AUCUACAGGAGGAGAGAGAGA&ACUCUCUCUUCUUCUGUCAUC
upu-miR156b	TRINITY_DN19844_c0_g5	-	MGP4	194	212	203	-36.3	-26.7	0.735537	4.5	2-13,211-200;16-21,199-194	1-1,212-212[UP5];14-15,x-x[BULq]	((((((--((((((((((((.&.))))))))))))..))))))	GAUGAC--GAGGAGAGAGAGC&ACUCUCUCUUCUUCUGUCAUC
upu-miR156b	TRINITY_DN23685_c0_g3	beta-amyrin synthase-like	OSCBPY	128	151	142	-36.3	-26.62	0.733333	12.5	2-11,150-141;14-21,135-128	1-1,151-151[UP5];12-13,140-136[AILt]	((((((((.....((((((((((.&.))))))))))---..))))))))	GAUGACGGUGGGUGGGGAGAGAGC&ACUCUCUCUUC---UUCUGUCAUC
upu-miR156b	TRINITY_DN17965_c0_g1	leukotriene A-4 hydrolase homolog	LKHA4	183	202	193	-36.3	-26.6	0.732782	5	2-14,201-189;16-18,188-186;20-21,184-183	1-1,202-202[UP5];15-15,x-x[BULq];19-19,185-185[SIL]	((.(((-(((((((((((((.&.))))))))))))).))).))	GAAGAC-GAGGAGGAGAGAGG&ACUCUCUCUUCUUCUGUCAUC
upu-miR156b	TRINITY_DN22140_c0_g5	-	-	502	527	518	-36.3	-26.6	0.732782	13	2-12,526-516;13-19,510-504	1-1,527-527[UP5];x-x,515-511[BULt];20-21,503-502[UP3]	..(((((((.....(((((((((((.&.)))))))))))-----)))))))..	AUUGACAGAUAAAGAGAAGAGAGAGC&ACUCUCUCUUCU-----UCUGUCAUC
upu-miR156b	TRINITY_DN23690_c2_g5	-	VQ4	674	694	685	-36.3	-26.6	0.732782	6.5	2-16,693-679;18-18,677-677	1-1,694-694[UP5];17-17,678-678[SIL];19-21,676-674[UP3]	...(.(((((((((((((((.&.))))))))))))))).)...	CUCGUCGGAGGAAGAGAGAGC&ACUCUCUCUUCUUCUGUCAUC
upu-miR156b	TRINITY_DN24066_c0_g1	4-alpha-glucanotransferase	DPEP	1952	1971	1963	-36.3	-26.6	0.732782	5	2-9,1970-1963;11-18,1962-1955;20-21,1953-1952	1-1,1971-1971[UP5];10-10,x-x[BULq];19-19,1954-1954[SIL]	((.((((((((-((((((((.&.)))))))).)))))))).))	GGGGACGGAAG-AGAGAGAGG&ACUCUCUCUUCUUCUGUCAUC
upu-miR156b	TRINITY_DN20324_c0_g1	-	RAP2-7	172	191	182	-36.3	-26.6	0.732782	7.5	2-11,190-181;14-21,179-172	1-1,191-191[UP5];12-13,180-180[AILq]	((((((((.-((((((((((.&.))))))))))..))))))))	GAUGGCAGC-GGAGGGAGGGG&ACUCUCUCUUCUUCUGUCAUC
upu-miR156b	TRINITY_DN7646_c0_g1	-	-	392	412	403	-36.3	-26.6	0.732782	6.5	2-10,411-403;12-15,401-398;17-21,396-392	1-1,412-412[UP5];11-11,402-402[SIL];16-16,397-397[SIL]	(((((.((((.(((((((((.&.))))))))).)))).)))))	GAUGAGGGAGUGAGAGAGAGA&ACUCUCUCUUCUUCUGUCAUC
upu-miR156b	TRINITY_DN22336_c3_g4	-	-	244	264	255	-36.3	-26.6	0.732782	7	2-17,263-248	1-1,264-264[UP5];18-21,247-244[UP3]	....((((((((((((((((.&.))))))))))))))))....	UAAAGCGGAAGAAGAGGGAGA&ACUCUCUCUUCUUCUGUCAUC
upu-miR156b	TRINITY_DN23186_c2_g1	-	AMC1	182	202	193	-36.3	-26.6	0.732782	6	2-10,201-193;12-15,191-188;17-21,186-182	1-1,202-202[UP5];11-11,192-192[SIL];16-16,187-187[SIL]	(((((.((((.(((((((((.&.))))))))).)))).)))))	GAUGAGAGAGAGAGAGAGAGA&ACUCUCUCUUCUUCUGUCAUC
upu-miR156b	TRINITY_DN23593_c4_g2	-	Otud5	1565	1586	1577	-36.3	-26.6	0.732782	4	1-11,1586-1576;12-15,1574-1571;17-21,1569-1565	x-x,1575-1575[BULt];16-16,1570-1570[SIL]	(((((.((((.(((((((((((&)))))))))))-)))).)))))	GGUGGAAGAAGGAAGAGAGAGU&ACUCUCUCUUC-UUCUGUCAUC
upu-miR156b	TRINITY_DN17937_c0_g2	-	-	2429	2449	2440	-36.3	-26.6	0.732782	7.5	1-6,2449-2444;8-18,2442-2432	7-7,2443-2443[SIL];19-21,2431-2429[UP3]	...(((((((((((.((((((&)))))).)))))))))))...	GGGGACGGAGGAAGUGGGAGU&ACUCUCUCUUCUUCUGUCAUC
upu-miR156b	TRINITY_DN16013_c0_g2	protease Do-like 10	DEGP9	364	384	375	-36.3	-26.6	0.732782	5.5	1-3,384-382;5-20,380-365	4-4,381-381[SIL];21-21,364-364[UP3]	.((((((((((((((((.(((&))).)))))))))))))))).	CAUGGCAGAGGAAGAGGCAGU&ACUCUCUCUUCUUCUGUCAUC
upu-miR156b	TRINITY_DN22593_c2_g4	survival of motor neuron-related-splicing factor 30	-	796	821	812	-36.3	-26.6	0.732782	13	2-12,820-810;13-19,804-798	1-1,821-821[UP5];x-x,809-805[BULt];20-21,797-796[UP3]	..(((((((.....(((((((((((.&.)))))))))))-----)))))))..	UUUGACAGAUUUUCAGAAGAGAGAGA&ACUCUCUCUUCU-----UCUGUCAUC
upu-miR156b	TRINITY_DN22911_c1_g3	-	NOP14	1062	1082	1073	-36.3	-26.6	0.732782	6	3-19,1080-1064	1-2,1082-1081[UP5];20-21,1063-1062[UP3]	..(((((((((((((((((..&..)))))))))))))))))..	UCUGAUGGAAGAAGAGAGAAC&ACUCUCUCUUCUUCUGUCAUC
upu-miR156b	TRINITY_DN23436_c0_g2	-	YTHDF2	1429	1455	1441	-36.3	-26.6	0.732782	12	1-6,1455-1450;7-17,1444-1434;18-21,1432-1429	x-x,1449-1445[BULt];x-x,1433-1433[BULt]	((((.(((((((((((.....((((((&))))))-----)))))))))))-))))	GAUGCGCAGGAGAAGACUGCGGAGAGU&ACUCUC-----UCUUCUUCUGU-CAUC
upu-miR156b	TRINITY_DN20297_c0_g1	-	At1g22220	346	365	356	-36.3	-26.6	0.732782	5.5	2-8,364-358;10-12,356-354;14-21,353-346	1-1,365-365[UP5];9-9,357-357[SIL];13-13,x-x[BULq]	((((((((-(((.(((((((.&.))))))).))).))))))))	GGUGGCGG-AGAUGAGAGAGG&ACUCUCUCUUCUUCUGUCAUC
upu-miR156b	TRINITY_DN23186_c4_g1	#N/A	#N/A	299	319	310	-36.3	-26.6	0.732782	6	2-10,318-310;12-15,308-305;17-21,303-299	1-1,319-319[UP5];11-11,309-309[SIL];16-16,304-304[SIL]	(((((.((((.(((((((((.&.))))))))).)))).)))))	GAUGAGAGAGAGAGAGAGAGA&ACUCUCUCUUCUUCUGUCAUC
upu-miR156b	TRINITY_DN16551_c0_g2	#N/A	#N/A	60	81	71	-36.3	-26.5	0.730028	9.5	2-7,80-75;9-21,72-60	1-1,81-81[UP5];8-8,74-73[AILt]	(((((((((((((..((((((.&.))))))-.)))))))))))))	GGUGGCGGAGGAGAAGGAGAGG&ACUCUCU-CUUCUUCUGUCAUC
upu-miR156b	TRINITY_DN24412_c0_g1	-	-	307	329	320	-36.3	-26.5	0.730028	6	2-15,328-315;17-21,311-307	1-1,329-329[UP5];16-16,314-312[AILt]	(((((...((((((((((((((.&.))))))))))))))--.)))))	GAUGAAGGAGAAGGAGAGAGGGA&ACUCUCUCUUCUUCU--GUCAUC
upu-miR156b	TRINITY_DN20484_c0_g2	-	-	1807	1829	1818	-36.3	-26.5	0.730028	8.5	2-9,1828-1821;10-19,1818-1809	1-1,1829-1829[UP5];x-x,1820-1819[BULt];20-21,1808-1807[UP3]	..((((((((((..((((((((.&.))))))))--))))))))))..	UCUGACAGGGGACUAGAGAGAGA&ACUCUCUCU--UCUUCUGUCAUC
upu-miR156b	TRINITY_DN19419_c0_g3	ferredoxin--NADP reductase	-	903	922	913	-36.3	-26.5	0.730028	6.5	3-12,920-911;14-21,910-903	1-2,922-921[UP5];13-13,x-x[BULq]	((((((((-((((((((((..&..)))))))))).))))))))	GGUGGCGG-AGAAGAGAGGAG&ACUCUCUCUUCUUCUGUCAUC
upu-miR156b	TRINITY_DN18843_c0_g3	#N/A	#N/A	242	263	254	-36.3	-26.5	0.730028	7.5	2-11,262-253;12-15,251-248;17-21,246-242	1-1,263-263[UP5];x-x,252-252[BULt];16-16,247-247[SIL]	(((((.((((.((((((((((.&.))))))))))-)))).)))))	GGUGAGAGAAUGGGGGGAGAGA&ACUCUCUCUUC-UUCUGUCAUC
upu-miR156b	TRINITY_DN22274_c0_g1	#N/A	#N/A	336	360	351	-36.3	-26.5	0.730028	12.5	2-12,359-349;13-15,344-342;17-21,340-336	1-1,360-360[UP5];x-x,348-345[BULt];16-16,341-341[SIL]	(((((.(((....(((((((((((.&.)))))))))))----))).)))))	GAUGAGGGAAAAUGGAAGAGAGGGC&ACUCUCUCUUCU----UCUGUCAUC
upu-miR156b	TRINITY_DN17583_c0_g1	-	-	952	972	963	-36.3	-26.5	0.730028	7	2-9,971-964;11-15,962-958;17-21,956-952	1-1,972-972[UP5];10-10,963-963[SIL];16-16,957-957[SIL]	(((((.(((((.((((((((.&.)))))))).))))).)))))	GGUGGGAGAAGUGGGGAGAGC&ACUCUCUCUUCUUCUGUCAUC
upu-miR156b	TRINITY_DN25534_c0_g1	-	HS1	12	32	23	-36.3	-26.5	0.730028	8.5	2-17,31-16	1-1,32-32[UP5];18-21,15-12[UP3]	....((((((((((((((((.&.))))))))))))))))....	UUUAGCAGAGGGAGGGAGAGA&ACUCUCUCUUCUUCUGUCAUC
upu-miR156b	TRINITY_DN23446_c0_g1	THO complex subunit 2	THO2	1529	1548	1539	-36.3	-26.5	0.730028	5.5	2-15,1547-1534;17-18,1532-1531;20-21,1530-1529	1-1,1548-1548[UP5];16-16,1533-1533[SIL];19-19,x-x[BULq]	((-((.((((((((((((((.&.)))))))))))))).)).))	GA-GGGAGAGGGAGAGAGAGA&ACUCUCUCUUCUUCUGUCAUC
upu-miR156b	TRINITY_DN3638_c0_g1	-	TCP2	551	572	563	-36.3	-26.5	0.730028	7	2-15,571-558;16-20,556-552	1-1,572-572[UP5];x-x,557-557[BULt];21-21,551-551[UP3]	.(((((.((((((((((((((.&.))))))))))))))-))))).	AGUGAUGAGAAGAGGGGAGGGG&ACUCUCUCUUCUUCU-GUCAUC
upu-miR156b	TRINITY_DN20918_c0_g2	WD repeat-containing protein 43-like isoform X1	WDR43	1116	1137	1129	-36.3	-26.5	0.730028	6	2-4,1136-1134;6-14,1133-1125;15-21,1122-1116	1-1,1137-1137[UP5];5-5,x-x[BULq];x-x,1124-1123[BULt]	(((((((..(((((((((-(((.&.))).)))))))))--)))))))	GAUGACAGUGAGGAAGAG-GAGG&ACUCUCUCUUCUUC--UGUCAUC
upu-miR156b	TRINITY_DN24467_c0_g1	-	CYP81E7	466	489	479	-36.3	-26.4	0.727273	9.5	2-7,488-483;8-12,481-477;13-21,474-466	1-1,489-489[UP5];x-x,482-482[BULt];x-x,476-475[BULt]	(((((((((..(((((.((((((.&.))))))-)))))--)))))))))	GGUGACAGAUUAGAGGAAGGGAGC&ACUCUCU-CUUCU--UCUGUCAUC
upu-miR156b	TRINITY_DN14843_c0_g2	endoplasmin homolog	HSP90	1095	1115	1106	-36.3	-26.4	0.727273	10.5	6-21,1110-1095	1-5,1115-1111[UP5]	((((((((((((((((.....&.....))))))))))))))))	GGUGACAGAGGAAGAGUACAA&ACUCUCUCUUCUUCUGUCAUC
upu-miR156b	TRINITY_DN18381_c0_g1	-	PPI1	38	58	49	-36.3	-26.4	0.727273	9	4-9,55-50;11-21,48-38	1-3,58-56[UP5];10-10,49-49[SIL]	(((((((((((.((((((...&...)))))).)))))))))))	GAUGACGGGAGUGGAGAGUCU&ACUCUCUCUUCUUCUGUCAUC
upu-miR156b	TRINITY_DN23430_c2_g1	-	REIL1	1443	1462	1453	-36.3	-26.4	0.727273	4	2-14,1461-1449;18-21,1446-1443	1-1,1462-1462[UP5];15-17,1448-1447[AILq]	((((..-(((((((((((((.&.)))))))))))))...))))	GAUGUU-GAAGAAGAGAGAGG&ACUCUCUCUUCUUCUGUCAUC
upu-miR156b	TRINITY_DN24718_c0_g1	-	At1g76660	430	449	440	-36.3	-26.4	0.727273	5.5	2-8,448-442;10-16,440-434;18-21,433-430	1-1,449-449[UP5];9-9,441-441[SIL];17-17,x-x[BULq]	((((-(((((((.(((((((.&.))))))).))))))).))))	GAUG-CAGGAGACGAGGGAGG&ACUCUCUCUUCUUCUGUCAUC
upu-miR156b	TRINITY_DN23759_c5_g1	#N/A	#N/A	502	522	513	-36.3	-26.4	0.727273	8	2-10,521-513;13-21,510-502	1-1,522-522[UP5];11-12,512-511[SIL]	(((((((((..(((((((((.&.)))))))))..)))))))))	GAUGACGGGCAAGGAGGGAGG&ACUCUCUCUUCUUCUGUCAUC
upu-miR156b	TRINITY_DN23712_c2_g1	-	BLH2	329	352	340	-36.3	-26.4	0.727273	12	2-9,351-344;10-20,340-330	1-1,352-352[UP5];x-x,343-341[BULt];21-21,329-329[UP3]	.(((((((((((...((((((((.&.))))))))---))))))))))).	AAUGGCGGAGGAGGUGGAGGGAGG&ACUCUCUCU---UCUUCUGUCAUC
upu-miR156b	TRINITY_DN8265_c0_g1	-	-	133	153	144	-36.3	-26.4	0.727273	5	2-7,152-147;9-15,145-139;17-21,137-133	1-1,153-153[UP5];8-8,146-146[SIL];16-16,138-138[SIL]	(((((.(((((((.((((((.&.)))))).))))))).)))))	GAUGAGAGAAGAGAAGAGAGA&ACUCUCUCUUCUUCUGUCAUC
upu-miR156b	TRINITY_DN22656_c0_g3	-	-	604	625	616	-36.3	-26.4	0.727273	6	2-14,624-612;15-18,610-607	1-1,625-625[UP5];x-x,611-611[BULt];19-21,606-604[UP3]	...((((.(((((((((((((.&.)))))))))))))-))))...	AGGGGCGCGAAGAAGAGAGAGA&ACUCUCUCUUCUUC-UGUCAUC
upu-miR156b	TRINITY_DN21997_c0_g3	-	UBP1	313	332	324	-36.3	-26.4	0.727273	7	1-4,332-329;6-19,328-315	5-5,x-x[BULq];20-21,314-313[UP3]	..((((((((((((((-((((&)))).))))))))))))))..	GCUGGCGGAGGAAGAG-GGGU&ACUCUCUCUUCUUCUGUCAUC
upu-miR156b	TRINITY_DN21997_c1_g1	-	TRP4	249	269	260	-36.3	-26.4	0.727273	8	2-17,268-253	1-1,269-269[UP5];18-21,252-249[UP3]	....((((((((((((((((.&.))))))))))))))))....	CCCAACAGAGGAGGGGAGAGC&ACUCUCUCUUCUUCUGUCAUC
upu-miR156b	TRINITY_DN22966_c1_g1	-	-	716	735	727	-36.3	-26.3	0.724518	7	2-4,734-732;6-18,731-719;20-21,717-716	1-1,735-735[UP5];5-5,x-x[BULq];19-19,718-718[SIL]	((.(((((((((((((-(((.&.))).))))))))))))).))	GGAGACGGAGGAGGAG-GAGG&ACUCUCUCUUCUUCUGUCAUC
upu-miR156b	TRINITY_DN18734_c0_g3	-	LARP6B	855	875	866	-36.3	-26.3	0.724518	8.5	3-18,873-858;20-21,856-855	1-2,875-874[UP5];19-19,857-857[SIL]	((.((((((((((((((((..&..)))))))))))))))).))	GGAGGCGGAGGAGGAGGGAUC&ACUCUCUCUUCUUCUGUCAUC
upu-miR156b	TRINITY_DN23044_c1_g3	-	HAT5	419	439	430	-36.3	-26.3	0.724518	8	2-17,438-423	1-1,439-439[UP5];18-21,422-419[UP3]	....((((((((((((((((.&.))))))))))))))))....	CGCAGCAGGAGGAGGGAGAGC&ACUCUCUCUUCUUCUGUCAUC
upu-miR156b	TRINITY_DN9477_c0_g1	-	GAT1	652	671	662	-36.3	-26.3	0.724518	5.5	2-12,670-660;14-18,659-655	1-1,671-671[UP5];13-13,x-x[BULq];19-21,654-652[UP3]	...(((((-(((((((((((.&.))))))))))).)))))...	CAAGGCAG-AGAAGAGAGAGA&ACUCUCUCUUCUUCUGUCAUC
upu-miR156b	TRINITY_DN19905_c0_g2	-	SCD1	266	287	277	-36.3	-26.3	0.724518	5.5	1-9,287-279;10-15,277-272;17-21,270-266	x-x,278-278[BULt];16-16,271-271[SIL]	(((((.((((((.(((((((((&)))))))))-)))))).)))))	GGUGGAGGAGGACAGAGAGAGU&ACUCUCUCU-UCUUCUGUCAUC
upu-miR156b	TRINITY_DN20048_c0_g1	uncharacterized protein C57A7.06	SPAC57A7.06	322	346	337	-36.3	-26.3	0.724518	7.5	3-15,344-332;16-21,327-322	1-2,346-345[UP5];x-x,331-328[BULt]	((((((....(((((((((((((..&..)))))))))))))----))))))	GAUGAUGCCAAGAAGAAGAGAGAAG&ACUCUCUCUUCUUCU----GUCAUC
upu-miR156b	TRINITY_DN17982_c0_g1	-	rarA	64	83	74	-36.3	-26.3	0.724518	7	2-11,82-73;14-21,71-64	1-1,83-83[UP5];12-13,72-72[AILq]	((((((((.-((((((((((.&.))))))))))..))))))))	GGUGACGGC-GGAGAGGGAGA&ACUCUCUCUUCUUCUGUCAUC
upu-miR156b	TRINITY_DN17756_c0_g1	4-coumarate--CoA ligase-like 5	4CLL9	1493	1518	1509	-36.3	-26.3	0.724518	15.5	2-12,1517-1507;13-20,1501-1494	1-1,1518-1518[UP5];x-x,1506-1502[BULt];21-21,1493-1493[UP3]	.((((((((.....(((((((((((.&.)))))))))))-----)))))))).	AGUGGCGGAGGAUUGGAGGAGAGAGA&ACUCUCUCUUCU-----UCUGUCAUC
upu-miR156b	TRINITY_DN976_c0_g1	-	Os01g0253300	979	1000	990	-36.3	-26.3	0.724518	7	3-8,998-993;9-15,991-985;17-21,983-979	1-2,1000-999[UP5];x-x,992-992[BULt];16-16,984-984[SIL]	(((((.(((((((.((((((..&..))))))-))))))).)))))	GAUGAGAGAAGAGCGAGAGAAA&ACUCUCUC-UUCUUCUGUCAUC
upu-miR156b	TRINITY_DN9571_c1_g1	putative zinc metalloprotease	ARASP	1463	1487	1478	-36.3	-26.3	0.724518	7	2-15,1486-1473;17-17,1471-1471;18-21,1466-1463	1-1,1487-1487[UP5];16-16,1472-1472[SIL];x-x,1470-1467[BULt]	((((....(.((((((((((((((.&.)))))))))))))).)----))))	GGUGGUCUAGGGAAGAAGAGAGAGG&ACUCUCUCUUCUUCUGU----CAUC
upu-miR156b	TRINITY_DN17355_c0_g1	-	-	550	571	562	-36.3	-26.3	0.724518	6	2-12,570-560;13-15,558-556;17-20,554-551	1-1,571-571[UP5];x-x,559-559[BULt];16-16,555-555[SIL];21-21,550-550[UP3]	.((((.(((.(((((((((((.&.)))))))))))-))).)))).	AAUGAGAGAGAGAGGAGAGAGG&ACUCUCUCUUCU-UCUGUCAUC
upu-miR156b	TRINITY_DN21069_c0_g3	-	-	32	55	46	-36.3	-26.3	0.724518	10	2-12,54-44;13-18,39-34;20-21,33-32	1-1,55-55[UP5];x-x,43-40[BULt];19-19,x-x[BULq]	((-((((((....(((((((((((.&.)))))))))))----)))))).))	GA-GACAGAGAAGAGAAGAGAGAGA&ACUCUCUCUUCU----UCUGUCAUC
upu-miR156b	TRINITY_DN15768_c1_g1	#N/A	#N/A	62	84	73	-36.3	-26.3	0.724518	8.5	2-4,83-81;5-6,78-77;8-21,75-62	1-1,84-84[UP5];x-x,80-79[BULt];7-7,76-76[SIL]	((((((((((((((.((..(((.&.)))--)).))))))))))))))	GAUGACGGAGGAAGCGAUGGAGG&ACUC--UCUCUUCUUCUGUCAUC
upu-miR156b	TRINITY_DN23237_c4_g4	-	-	159	181	172	-36.3	-26.3	0.724518	5.5	2-10,180-172;11-13,170-168;14-21,166-159	1-1,181-181[UP5];x-x,171-171[BULt];x-x,167-167[BULt]	((((((((.(((.(((((((((.&.)))))))))-)))-))))))))	GAUGAUAGAAAGCAAGAGGGAGA&ACUCUCUCUU-CUU-CUGUCAUC
upu-miR156b	TRINITY_DN9950_c0_g2	-	-	870	888	879	-36.3	-26.3	0.724518	7.5	2-10,887-879;13-21,878-870	1-1,888-888[UP5];11-12,x-x[BULq]	(((((((((--(((((((((.&.)))))))))..)))))))))	GAUGACGGA--GAGAGGGAGA&ACUCUCUCUUCUUCUGUCAUC
upu-miR156b	TRINITY_DN21679_c5_g4	#N/A	#N/A	228	247	239	-36.3	-26.3	0.724518	7.5	1-4,247-244;6-18,243-231	5-5,x-x[BULq];19-21,230-228[UP3]	...(((((((((((((-((((&)))).)))))))))))))...	ACAGGCAGAGGGAGAG-GAGU&ACUCUCUCUUCUUCUGUCAUC
upu-miR156b	TRINITY_DN25171_c0_g1	-	-	259	280	270	-36.3	-26.2	0.721763	10	3-7,278-274;8-21,272-259	1-2,280-279[UP5];x-x,273-273[BULt]	((((((((((((((.(((((..&..)))))-))))))))))))))	GGUGGCAGAGGAGGUGGAGGUC&ACUCUCU-CUUCUUCUGUCAUC
upu-miR156b	TRINITY_DN20612_c0_g2	60S ribosomal protein L35	RPL35	335	355	346	-36.3	-26.2	0.721763	6.5	2-15,354-341;17-18,339-338	1-1,355-355[UP5];16-16,340-340[SIL];19-21,337-335[UP3]	...((.((((((((((((((.&.)))))))))))))).))...	AAAGGGAGAAGAAGAGGGAGA&ACUCUCUCUUCUUCUGUCAUC
upu-miR156b	TRINITY_DN23440_c2_g1	-	EDA2	544	564	555	-36.3	-26.2	0.721763	6	2-16,563-549;18-18,547-547	1-1,564-564[UP5];17-17,548-548[SIL];19-21,546-544[UP3]	...(.(((((((((((((((.&.))))))))))))))).)...	AUAGCCAGAGGAAGAGAGAGA&ACUCUCUCUUCUUCUGUCAUC
upu-miR156b	TRINITY_DN22024_c7_g1	-	PAT24	2123	2144	2134	-36.3	-26.2	0.721763	8	2-4,2143-2141;5-10,2139-2134;12-21,2132-2123	1-1,2144-2144[UP5];x-x,2140-2140[BULt];11-11,2133-2133[SIL]	((((((((((.((((((.(((.&.)))-)))))).))))))))))	GAUGACAGAGAGAGAGAUGGGG&ACUC-UCUCUUCUUCUGUCAUC
upu-miR156b	TRINITY_DN15696_c0_g1	-	KEU	2341	2361	2352	-36.3	-26.2	0.721763	7	2-15,2360-2347;17-19,2345-2343	1-1,2361-2361[UP5];16-16,2346-2346[SIL];20-21,2342-2341[UP3]	..(((.((((((((((((((.&.)))))))))))))).)))..	GUUGGGAGGGGGAGAGAGAGA&ACUCUCUCUUCUUCUGUCAUC
upu-miR156b	TRINITY_DN23079_c3_g6	#N/A	#N/A	365	385	376	-36.3	-26.2	0.721763	5	2-3,384-383;5-15,381-371;17-21,369-365	1-1,385-385[UP5];4-4,382-382[SIL];16-16,370-370[SIL]	(((((.(((((((((((.((.&.)).))))))))))).)))))	GAUGAGAGAGGAAGAGAUAGC&ACUCUCUCUUCUUCUGUCAUC
upu-miR156b	TRINITY_DN21634_c0_g2	splicing factor 3a	SDE2	149	170	160	-36.3	-26.2	0.721763	8	2-6,169-165;7-18,163-152;20-21,150-149	1-1,170-170[UP5];x-x,164-164[BULt];19-19,151-151[SIL]	((.((((((((((((.(((((.&.)))))-)))))))))))).))	GAAGGCGGAGGAGGAGGGGAGG&ACUCUC-UCUUCUUCUGUCAUC
upu-miR156b	TRINITY_DN16803_c0_g3	-	At4g25390	1840	1862	1853	-36.3	-26.2	0.721763	8	1-12,1862-1851;13-14,1849-1848;15-21,1846-1840	x-x,1850-1850[BULt];x-x,1847-1847[BULt]	(((((((.((.((((((((((((&))))))))))))-))-)))))))	GGUGGCGCGGCGGAGGAGGGAGU&ACUCUCUCUUCU-UC-UGUCAUC
upu-miR156b	TRINITY_DN16864_c0_g1	#N/A	#N/A	5	25	16	-36.3	-26.2	0.721763	7	1-9,25-17;12-21,14-5	10-11,16-15[SIL]	((((((((((..(((((((((&)))))))))..))))))))))	GAUGAUAGGGAUAGGGAGAGU&ACUCUCUCUUCUUCUGUCAUC
upu-miR156b	TRINITY_DN10755_c0_g1	-	ATXR3	621	642	633	-36.3	-26.2	0.721763	4.5	1-16,642-627;17-20,625-622	x-x,626-626[BULt];21-21,621-621[UP3]	.((((.((((((((((((((((&))))))))))))))))-)))).	AAUGAUUGGGAGAAGGGAGAGU&ACUCUCUCUUCUUCUG-UCAUC
upu-miR156b	TRINITY_DN22658_c0_g1	V-type proton ATPase catalytic subunit A	CVA69.24	179	200	191	-36.3	-26.2	0.721763	5	1-4,200-197;6-15,195-186;17-21,183-179	5-5,196-196[SIL];16-16,185-184[AILt]	(((((..((((((((((.((((&)))).))))))))))-.)))))	GAUGAAGAGAAGGAGAGCGAGU&ACUCUCUCUUCUUCU-GUCAUC
upu-miR156b	TRINITY_DN26667_c0_g1	-	AMP1	415	436	427	-36.3	-26.2	0.721763	7	2-8,435-429;11-14,426-423;16-21,420-415	1-1,436-436[UP5];9-10,428-427[SIL];15-15,422-421[AILt]	((((((..((((..(((((((.&.)))))))..))))-.))))))	GAUGACUUGAAGUUGAGAGAGC&ACUCUCUCUUCUUC-UGUCAUC
upu-miR156b	TRINITY_DN22151_c0_g2	-	elmoA	431	450	441	-36.3	-26.2	0.721763	4	2-14,449-437;16-18,436-434;20-21,432-431	1-1,450-450[UP5];15-15,x-x[BULq];19-19,433-433[SIL]	((.(((-(((((((((((((.&.))))))))))))).))).))	GAAGAC-GAAGGAGAGAGAGA&ACUCUCUCUUCUUCUGUCAUC
upu-miR156b	TRINITY_DN16163_c0_g2	-	MEX1	681	704	695	-36.3	-26.2	0.721763	6.5	2-10,703-695;11-13,693-691;14-21,688-681	1-1,704-704[UP5];x-x,694-694[BULt];x-x,690-689[BULt]	((((((((..(((.(((((((((.&.)))))))))-)))--))))))))	GGUGACAGCAAAGUAAGGGAGAGG&ACUCUCUCUU-CUU--CUGUCAUC
upu-miR156b	TRINITY_DN19988_c0_g6	-	NAT12	728	751	742	-36.3	-26.2	0.721763	11	2-12,750-740;13-18,736-731	1-1,751-751[UP5];x-x,739-737[BULt];19-21,730-728[UP3]	...((((((...(((((((((((.&.)))))))))))---))))))...	CUAGACAGAGCAAGAGGAGAGAGA&ACUCUCUCUUCU---UCUGUCAUC
upu-miR156b	TRINITY_DN23047_c0_g3	SART-1 family protein DOT2	DOT2	740	760	751	-36.3	-26.2	0.721763	7.5	2-15,759-746;17-18,744-743	1-1,760-760[UP5];16-16,745-745[SIL];19-21,742-740[UP3]	...((.((((((((((((((.&.)))))))))))))).))...	UUAGGGAGAAGGAGAGGGAGG&ACUCUCUCUUCUUCUGUCAUC
upu-miR156b	TRINITY_DN20678_c0_g1	-	-	1053	1072	1063	-36.3	-26.2	0.721763	5.5	2-15,1071-1058;17-18,1056-1055;20-21,1054-1053	1-1,1072-1072[UP5];16-16,1057-1057[SIL];19-19,x-x[BULq]	((-((.((((((((((((((.&.)))))))))))))).)).))	GA-GGGAGAGGAAGAGGGAGA&ACUCUCUCUUCUUCUGUCAUC
upu-miR156b	TRINITY_DN15335_c1_g1	-	SHH2	452	475	466	-36.3	-26.1	0.719008	11	2-12,474-464;13-18,460-455	1-1,475-475[UP5];x-x,463-461[BULt];19-21,454-452[UP3]	...((((((...(((((((((((.&.)))))))))))---))))))...	UUGGACAGAGAAAGAGGAGAGAGA&ACUCUCUCUUCU---UCUGUCAUC
upu-miR156b	TRINITY_DN21480_c0_g2	-	-	589	610	601	-36.3	-26.1	0.719008	6	2-10,609-601;12-18,599-593;19-21,591-589	1-1,610-610[UP5];11-11,600-600[SIL];x-x,592-592[BULt]	(((.(((((((.(((((((((.&.))))))))).)))))))-)))	GAUCGACAGAAAGAGAGGGAGA&ACUCUCUCUUCUUCUGUC-AUC
upu-miR156b	TRINITY_DN14293_c0_g3	-	-	855	875	865	-36.3	-26.1	0.719008	7.5	1-5,875-871;6-18,869-857;20-21,856-855	x-x,870-870[BULt];19-19,x-x[BULq]	((-(((((((((((((.(((((&)))))-))))))))))))).))	GA-GGCAGAGGGGGAGAAGGGU&ACUCU-CUCUUCUUCUGUCAUC
upu-miR156b	TRINITY_DN22487_c0_g2	abscisate beta-glucosyltransferase-like	GT7	1353	1373	1365	-36.3	-26.1	0.719008	4	1-6,1373-1368;8-14,1367-1361;15-21,1359-1353	7-7,x-x[BULq];x-x,1360-1360[BULt]	(((((((.(((((((-((((((&)))))).)))))))-)))))))	GAUGAUGUGAAGAAG-GAGAGU&ACUCUCUCUUCUUC-UGUCAUC
upu-miR156b	TRINITY_DN23530_c0_g2	-	-	594	614	605	-36.3	-26.1	0.719008	3.5	2-15,613-600;17-17,598-598;19-21,596-594	1-1,614-614[UP5];16-16,599-599[SIL];18-18,597-597[SIL]	(((.(.((((((((((((((.&.)))))))))))))).).)))	GGUCAGAGAAGAAGAGAGAGA&ACUCUCUCUUCUUCUGUCAUC
upu-miR156b	TRINITY_DN23251_c0_g1	-	-	439	460	451	-36.3	-26.1	0.719008	5	2-15,459-446;17-20,443-440	1-1,460-460[UP5];16-16,445-444[AILt];21-21,439-439[UP3]	.((((..((((((((((((((.&.))))))))))))))-.)))).	CAUGAAGAGAAGAAGAGAGGGG&ACUCUCUCUUCUUCU-GUCAUC
upu-miR156b	TRINITY_DN13710_c0_g2	-	At1g76660	1506	1525	1516	-36.3	-26.1	0.719008	4.5	2-14,1524-1512;16-16,1510-1510;18-21,1509-1506	1-1,1525-1525[UP5];15-15,1511-1511[SIL];17-17,x-x[BULq]	((((-(.(((((((((((((.&.))))))))))))).).))))	GAUG-CCGGAGAAGAGGGAGG&ACUCUCUCUUCUUCUGUCAUC
upu-miR156b	TRINITY_DN17692_c0_g1	#N/A	#N/A	778	798	789	-36.3	-26.1	0.719008	6.5	1-10,798-789;12-15,787-784;17-21,782-778	11-11,788-788[SIL];16-16,783-783[SIL]	(((((.((((.((((((((((&)))))))))).)))).)))))	GAUGGGGGGGAGAGAGAGAGU&ACUCUCUCUUCUUCUGUCAUC
upu-miR156b	TRINITY_DN22262_c0_g3	-	CKL2	1920	1940	1931	-36.3	-26.1	0.719008	3.5	2-15,1939-1926;17-18,1924-1923;20-21,1921-1920	1-1,1940-1940[UP5];16-16,1925-1925[SIL];19-19,1922-1922[SIL]	((.((.((((((((((((((.&.)))))))))))))).)).))	GAAGAAGGAAGAAGAGAGAGA&ACUCUCUCUUCUUCUGUCAUC
upu-miR156b	TRINITY_DN14293_c0_g3	-	-	927	947	937	-36.3	-26.1	0.719008	7.5	1-4,947-944;5-18,942-929;20-21,928-927	x-x,943-943[BULt];19-19,x-x[BULq]	((-((((((((((((((.((((&))))-)))))))))))))).))	GA-GGCAGAGGGGGAGACGGGU&ACUC-UCUCUUCUUCUGUCAUC
upu-miR156b	TRINITY_DN20342_c0_g3	transcription factor MYC2	EAT1	196	221	207	-36.3	-26.1	0.719008	14	2-4,220-218;5-19,212-198	1-1,221-221[UP5];x-x,217-213[BULt];20-21,197-196[UP3]	..(((((((((((((((.....(((.&.)))-----)))))))))))))))..	AUUGACAGAGGAAGAGAUGGCAGAGG&ACUC-----UCUCUUCUUCUGUCAUC
upu-miR156b	TRINITY_DN21268_c0_g1	#N/A	#N/A	408	428	419	-36.3	-26.1	0.719008	3.5	2-13,427-416;14-18,414-410;20-21,409-408	1-1,428-428[UP5];x-x,415-415[BULt];19-19,x-x[BULq]	((-(((((.((((((((((((.&.))))))))))))-))))).))	GA-GAUAGAAAGAAGAGAGAGA&ACUCUCUCUUCUU-CUGUCAUC
upu-miR156b	TRINITY_DN23610_c6_g2	DNA excision repair protein ERCC-1	ERCC1	16	39	27	-36.3	-26.1	0.719008	9	2-5,38-35;6-20,31-17	1-1,39-39[UP5];x-x,34-32[BULt];21-21,16-16[UP3]	.(((((((((((((((...((((.&.))))---))))))))))))))).	AAUGGCGGAAGAAGAGGAAAGAGA&ACUCU---CUCUUCUUCUGUCAUC
upu-miR156b	TRINITY_DN4709_c0_g2	#N/A	#N/A	542	561	553	-36.3	-26.1	0.719008	8	2-4,560-558;6-19,557-544	1-1,561-561[UP5];5-5,x-x[BULq];20-21,543-542[UP3]	..((((((((((((((-(((.&.))).))))))))))))))..	GUUGGCGGAGGAGGAG-GAGG&ACUCUCUCUUCUUCUGUCAUC
upu-miR156b	TRINITY_DN19011_c0_g2	-	dnajc10	283	308	297	-36.3	-26.1	0.719008	11.5	2-9,307-300;10-12,297-295;13-21,291-283	1-1,308-308[UP5];x-x,299-298[BULt];x-x,294-292[BULt]	(((((((((...(((..((((((((.&.))))))))--)))---)))))))))	GAUGACAGGUCAAGAAAAGAGAGAGA&ACUCUCUCU--UCU---UCUGUCAUC
upu-miR156b	TRINITY_DN12722_c0_g1	-	Os04g0670200	261	280	272	-36.3	-26.1	0.719008	8.5	3-4,278-277;6-21,276-261	1-2,280-279[UP5];5-5,x-x[BULq]	((((((((((((((((-((..&..)).))))))))))))))))	GGUGGCGGAGGAGGAG-GAUU&ACUCUCUCUUCUUCUGUCAUC
upu-miR156b	TRINITY_DN17607_c0_g2	hypothetical protein	ASIL2	1202	1224	1215	-36.3	-26.1	0.719008	6.5	2-15,1223-1210;17-21,1206-1202	1-1,1224-1224[UP5];16-16,1209-1207[AILt]	(((((...((((((((((((((.&.))))))))))))))--.)))))	GAUGGGUAAGAGGGAGAGAGAGA&ACUCUCUCUUCUUCU--GUCAUC
upu-miR156b	TRINITY_DN22075_c2_g1	hypothetical protein	-	709	732	723	-36.3	-26.1	0.719008	6.5	2-15,731-718;16-18,715-713;19-21,711-709	1-1,732-732[UP5];x-x,717-716[BULt];x-x,712-712[BULt]	(((.(((..((((((((((((((.&.))))))))))))))--)))-)))	GAUCGGCGUAGAGGGAGAGAGAGA&ACUCUCUCUUCUUCU--GUC-AUC
upu-miR156b	TRINITY_DN6148_c0_g2	-	PRPF4B	125	149	140	-36.3	-26.06	0.717906	7.5	2-14,148-136;17-21,129-125	1-1,149-149[UP5];15-16,135-130[AILt]	(((((......(((((((((((((.&.)))))))))))))----..)))))	GGUGAAAUUCCGAAGAAGAGAGAGG&ACUCUCUCUUCUUC----UGUCAUC
upu-miR156b	TRINITY_DN17091_c0_g1	calreticulin	-	954	973	964	-36.3	-26	0.716253	3.5	2-15,972-959;17-17,957-957;19-21,956-954	1-1,973-973[UP5];16-16,958-958[SIL];18-18,x-x[BULq]	(((-(.((((((((((((((.&.)))))))))))))).).)))	GGU-AGAGAAGAAGAGAGAGG&ACUCUCUCUUCUUCUGUCAUC
upu-miR156b	TRINITY_DN20273_c0_g3	multiple organellar RNA editing factor 3	MORF8	933	953	944	-36.3	-26	0.716253	8	2-12,952-942;14-18,940-936	1-1,953-953[UP5];13-13,941-941[SIL];19-21,935-933[UP3]	...(((((.(((((((((((.&.))))))))))).)))))...	GCAGGCGGUGGAGGAGAGAGA&ACUCUCUCUUCUUCUGUCAUC
upu-miR156b	TRINITY_DN21111_c0_g7	-	MAA3	251	274	264	-36.3	-26	0.716253	9.5	1-5,274-270;6-12,268-262;13-20,259-252	x-x,269-269[BULt];x-x,261-260[BULt];21-21,251-251[UP3]	.((((((((..(((((((.(((((&)))))-)))))))--)))))))).	UGUGACAGAAUGGGAGAGCAGAGU&ACUCU-CUCUUCU--UCUGUCAUC
upu-miR156b	TRINITY_DN23745_c0_g1	-	CYP81E7	712	732	723	-36.3	-26	0.716253	6.5	3-17,730-716;20-21,713-712	1-2,732-731[UP5];18-19,715-714[SIL]	((..(((((((((((((((..&..)))))))))))))))..))	GAGUGCAGAGGAAGAGAGACA&ACUCUCUCUUCUUCUGUCAUC
upu-miR156b	TRINITY_DN16781_c0_g2	ATP sulfurylase 1	APS1	241	259	250	-36.3	-26	0.716253	4.5	2-14,258-246;17-21,245-241	1-1,259-259[UP5];15-16,x-x[BULq]	(((((--(((((((((((((.&.)))))))))))))..)))))	GGUGA--GAAGAAGAGGGAGG&ACUCUCUCUUCUUCUGUCAUC
upu-miR156b	TRINITY_DN14115_c0_g2	-	PERK1	1216	1238	1227	-36.3	-26	0.716253	9.5	2-5,1237-1234;6-7,1232-1231;8-21,1229-1216	1-1,1238-1238[UP5];x-x,1233-1233[BULt];x-x,1230-1230[BULt]	((((((((((((((.((.((((.&.))))-))-))))))))))))))	GGUGGCGGAGGAGGUGGAAGAGG&ACUCU-CU-CUUCUUCUGUCAUC
upu-miR156b	TRINITY_DN1426_c0_g1	-	At1g67340	511	535	526	-36.3	-26	0.716253	7	2-14,534-522;15-17,518-516;18-21,514-511	1-1,535-535[UP5];x-x,521-519[BULt];x-x,515-515[BULt]	((((.(((...(((((((((((((.&.)))))))))))))---)))-))))	GGUGUACAAAUGGAGGAGAGAGAGG&ACUCUCUCUUCUUC---UGU-CAUC
upu-miR156b	TRINITY_DN1066_c0_g1	#N/A	#N/A	412	440	424	-36.3	-26	0.716253	16.5	2-9,439-432;10-18,424-416;19-21,414-412	1-1,440-440[UP5];x-x,431-425[BULt];x-x,415-415[BULt]	(((.(((((((((.......((((((((.&.))))))))-------)))))))))-)))	GAUGGACGGAAGAUAGAGAAAGAGAGAGG&ACUCUCUCU-------UCUUCUGUC-AUC
upu-miR156b	TRINITY_DN22289_c0_g3	-	-	203	224	214	-36.3	-26	0.716253	6	2-6,223-219;7-15,217-209;17-21,207-203	1-1,224-224[UP5];x-x,218-218[BULt];16-16,208-208[SIL]	(((((.(((((((((.(((((.&.)))))-))))))))).)))))	GAUGGAGGAAGAGGAGGAGAGG&ACUCUC-UCUUCUUCUGUCAUC
upu-miR156b	TRINITY_DN17368_c0_g2	V-type proton ATPase subunit a1 isoform X1	VHA-a1	740	767	758	-36.3	-26	0.716253	17	2-12,766-756;13-15,748-746;17-21,744-740	1-1,767-767[UP5];x-x,755-749[BULt];16-16,745-745[SIL]	(((((.(((.......(((((((((((.&.)))))))))))-------))).)))))	GAUGGGGGAAGAGCAUAGAAGAGAGAGG&ACUCUCUCUUCU-------UCUGUCAUC
upu-miR156b	TRINITY_DN22393_c0_g1	-	-	80	99	91	-36.3	-26	0.716253	6.5	2-4,98-96;6-18,95-83;20-21,81-80	1-1,99-99[UP5];5-5,x-x[BULq];19-19,82-82[SIL]	((.(((((((((((((-(((.&.))).))))))))))))).))	GGAGGCGGAAGAGGAG-GAGG&ACUCUCUCUUCUUCUGUCAUC
upu-miR156b	TRINITY_DN19727_c0_g2	-	-	225	251	236	-36.3	-26	0.716253	17	2-9,250-243;10-21,236-225	1-1,251-251[UP5];x-x,242-237[BULt]	((((((((((((......((((((((.&.))))))))------))))))))))))	GAUGAUGGAGGACCCAAAGGAGAGGGA&ACUCUCUCU------UCUUCUGUCAUC
upu-miR156b	TRINITY_DN17730_c0_g2	-	NBR1	892	915	904	-36.3	-26	0.716253	8.5	1-5,915-911;6-18,908-896;19-21,894-892	x-x,910-909[BULt];x-x,895-895[BULt]	(((.(((((((((((((..(((((&)))))--)))))))))))))-)))	GGUGGACAGAGGAGGGGGCAGAGU&ACUCU--CUCUUCUUCUGUC-AUC
upu-miR156b	TRINITY_DN13270_c0_g1	-	-	1171	1191	1182	-36.3	-26	0.716253	5.5	2-13,1190-1179;15-15,1177-1177;17-21,1175-1171	1-1,1191-1191[UP5];14-14,1178-1178[SIL];16-16,1176-1176[SIL]	(((((.(.((((((((((((.&.)))))))))))).).)))))	GGUGAGGAGAGGAGAGAGAGA&ACUCUCUCUUCUUCUGUCAUC
upu-miR156b	TRINITY_DN19484_c1_g4	hypothetical protein	ASIL2	397	418	408	-36.3	-26	0.716253	8.5	2-4,417-415;5-18,413-400;20-21,398-397	1-1,418-418[UP5];x-x,414-414[BULt];19-19,399-399[SIL]	((.((((((((((((((.(((.&.)))-)))))))))))))).))	GGCGGCGGAGGGGGAGAGGAGG&ACUC-UCUCUUCUUCUGUCAUC
upu-miR156b	TRINITY_DN8007_c0_g1	-	-	238	258	249	-36.3	-26	0.716253	7.5	1-8,258-251;11-14,248-245;16-21,243-238	9-10,250-249[SIL];15-15,244-244[SIL]	((((((.((((..((((((((&))))))))..)))).))))))	GAUGGCUGAGGCUGAGAGGGU&ACUCUCUCUUCUUCUGUCAUC
upu-miR156b	TRINITY_DN25247_c0_g1	-	-	472	492	483	-36.3	-26	0.716253	7.5	1-5,492-488;7-19,486-474	6-6,487-487[SIL];20-21,473-472[UP3]	..(((((((((((((.(((((&))))).)))))))))))))..	GUUGACGGAGGGAGAAGGAGU&ACUCUCUCUUCUUCUGUCAUC
upu-miR156b	TRINITY_DN19205_c0_g3	-	BHLH30	70	90	81	-36.3	-26	0.716253	5.5	2-15,89-76;17-17,74-74;20-21,71-70	1-1,90-90[UP5];16-16,75-75[SIL];18-19,73-72[SIL]	((..(.((((((((((((((.&.)))))))))))))).)..))	GAGAGGAGAAGGAGAGAGAGG&ACUCUCUCUUCUUCUGUCAUC
upu-miR156b	TRINITY_DN21268_c0_g3	uncharacterized LOC109355725	EOGT	1441	1461	1452	-36.3	-26	0.716253	5.5	2-15,1460-1447;17-17,1445-1445;20-21,1442-1441	1-1,1461-1461[UP5];16-16,1446-1446[SIL];18-19,1444-1443[SIL]	((..(.((((((((((((((.&.)))))))))))))).)..))	GAGAGGAGAAGGAGAGAGAGG&ACUCUCUCUUCUUCUGUCAUC
upu-miR156b	TRINITY_DN25572_c0_g1	small ribosomal subunit biogenesis GTPase RsgA 1	-	399	421	412	-36.3	-25.98	0.715702	9.5	2-12,420-410;15-21,405-399	1-1,421-421[UP5];13-14,409-406[AILt]	(((((((....(((((((((((.&.)))))))))))--..)))))))	GGUGACACAACGGAGGAGAGAGG&ACUCUCUCUUCU--UCUGUCAUC
upu-miR156b	TRINITY_DN20655_c0_g1	-	-	90	109	101	-36.3	-25.9	0.713499	7.5	2-4,108-106;6-18,105-93	1-1,109-109[UP5];5-5,x-x[BULq];19-21,92-90[UP3]	...(((((((((((((-(((.&.))).)))))))))))))...	CUAGACGGAAGGAGAG-GAGG&ACUCUCUCUUCUUCUGUCAUC
upu-miR156b	TRINITY_DN20335_c0_g1	-	LYRM4	220	243	231	-36.3	-25.9	0.713499	10.5	1-9,243-235;10-18,231-223;20-21,221-220	x-x,234-232[BULt];19-19,222-222[SIL]	((.(((((((((...(((((((((&)))))))))---))))))))).))	GACGGCAGAAGGAUCGGAGAGGGU&ACUCUCUCU---UCUUCUGUCAUC
upu-miR156b	TRINITY_DN16067_c0_g2	probable NDP-hexose-3-ketoreductase	At4g09670	738	758	749	-36.3	-25.9	0.713499	6	1-6,758-753;8-16,751-743;18-21,741-738	7-7,752-752[SIL];17-17,742-742[SIL]	((((.(((((((((.((((((&)))))).))))))))).))))	GGUGCCGGAGGAAGUGAGGGU&ACUCUCUCUUCUUCUGUCAUC
upu-miR156b	TRINITY_DN24038_c0_g1	autophagy-related protein 8i-like	ATG8I	500	523	514	-36.3	-25.9	0.713499	12	2-12,522-512;13-18,508-503	1-1,523-523[UP5];x-x,511-509[BULt];19-21,502-500[UP3]	...((((((...(((((((((((.&.)))))))))))---))))))...	GGGGACAGAGAAGGGAGAGAGAGA&ACUCUCUCUUCU---UCUGUCAUC
upu-miR156b	TRINITY_DN24038_c0_g1	autophagy-related protein 8i-like	ATG8I	500	519	510	-36.3	-25.9	0.713499	6	2-12,518-508;14-18,507-503	1-1,519-519[UP5];13-13,x-x[BULq];19-21,502-500[UP3]	...(((((-(((((((((((.&.))))))))))).)))))...	GGGGACAG-AGAAGGGAGAGA&ACUCUCUCUUCUUCUGUCAUC
upu-miR156b	TRINITY_DN23696_c1_g1	#N/A	#N/A	190	210	201	-36.3	-25.9	0.713499	7.5	2-11,209-200;13-15,198-196;17-21,194-190	1-1,210-210[UP5];12-12,199-199[SIL];16-16,195-195[SIL]	(((((.(((.((((((((((.&.)))))))))).))).)))))	GAUGGGGGGUGGAGGGAGAGC&ACUCUCUCUUCUUCUGUCAUC
upu-miR156b	TRINITY_DN21742_c0_g2	60S ribosomal protein L15-1-like isoform X1	SB62	121	141	132	-36.3	-25.9	0.713499	8.5	1-2,141-140;4-18,138-124	3-3,139-139[SIL];19-21,123-121[UP3]	...(((((((((((((((.((&)).)))))))))))))))...	AACGACGGAGGGAGAGGGUGU&ACUCUCUCUUCUUCUGUCAUC
upu-miR156b	TRINITY_DN22704_c3_g2	plasma membrane ATPase 4-like	PMA4	1836	1855	1846	-36.3	-25.9	0.713499	5	3-15,1853-1841;17-21,1840-1836	1-2,1855-1854[UP5];16-16,x-x[BULq]	(((((-(((((((((((((..&..))))))))))))).)))))	GGUGA-GGAAGAAGAGAGAAA&ACUCUCUCUUCUUCUGUCAUC
upu-miR156b	TRINITY_DN22199_c3_g4	delta-1-pyrroline-5-carboxylate synthase-like	-	189	213	204	-36.3	-25.9	0.713499	9.5	2-15,212-199;16-20,194-190	1-1,213-213[UP5];x-x,198-195[BULt];21-21,189-189[UP3]	.(((((....((((((((((((((.&.))))))))))))))----))))).	UAUGACCAGAGGAGGGAGGGAGAGG&ACUCUCUCUUCUUCU----GUCAUC
upu-miR156b	TRINITY_DN13733_c0_g5	-	At5g11230	640	659	650	-36.3	-25.9	0.713499	4	2-11,658-649;13-17,647-643;19-21,642-640	1-1,659-659[UP5];12-12,648-648[SIL];18-18,x-x[BULq]	(((-(((((.((((((((((.&.)))))))))).))))).)))	GAU-ACAGAUGAAGAGAGAGA&ACUCUCUCUUCUUCUGUCAUC
upu-miR156b	TRINITY_DN24091_c1_g2	-	SERK2	418	442	433	-36.3	-25.9	0.713499	8.5	3-15,440-428;16-21,423-418	1-2,442-441[UP5];x-x,427-424[BULt]	((((((....(((((((((((((..&..)))))))))))))----))))))	GGUGACUUAGAGAAGAAGGGAGAUG&ACUCUCUCUUCUUCU----GUCAUC
upu-miR156b	TRINITY_DN22514_c1_g4	methylthioribose kinase-like	MTK	668	692	682	-36.3	-25.8	0.710744	8	1-6,692-687;7-15,685-677;16-21,673-668	x-x,686-686[BULt];x-x,676-674[BULt]	((((((...(((((((((.((((((&))))))-)))))))))---))))))	GGUGGCGCAGGGGGAAGAUGAGAGU&ACUCUC-UCUUCUUCU---GUCAUC
upu-miR156b	TRINITY_DN23226_c1_g3	-	UGT709C2	190	209	200	-36.3	-25.8	0.710744	6	2-14,208-196;17-21,194-190	1-1,209-209[UP5];15-16,195-195[AILq]	(((((.-(((((((((((((.&.)))))))))))))..)))))	GAUGGU-GGAGAGGAGGGAGG&ACUCUCUCUUCUUCUGUCAUC
upu-miR156b	TRINITY_DN22213_c0_g4	#N/A	#N/A	121	142	133	-36.3	-25.8	0.710744	5	2-11,141-132;12-15,130-127;17-21,125-121	1-1,142-142[UP5];x-x,131-131[BULt];16-16,126-126[SIL]	(((((.((((.((((((((((.&.))))))))))-)))).)))))	GAUGGAGGAAGGAAGAGAGAGA&ACUCUCUCUUC-UUCUGUCAUC
upu-miR156b	TRINITY_DN19892_c0_g2	#N/A	#N/A	665	685	676	-36.3	-25.8	0.710744	9	4-12,682-674;14-21,672-665	1-3,685-683[UP5];13-13,673-673[SIL]	((((((((.(((((((((...&...))))))))).))))))))	GAUGGCGGUGGAGGAGAGCUA&ACUCUCUCUUCUUCUGUCAUC
upu-miR156b	TRINITY_DN23712_c3_g1	cyclic nucleotide-gated ion channel 2	CNGC2	661	681	672	-36.3	-25.8	0.710744	6.5	1-15,681-667;17-18,665-664;20-21,662-661	16-16,666-666[SIL];19-19,663-663[SIL]	((.((.(((((((((((((((&))))))))))))))).)).))	GAAGGGAGAAGGGGAGGGGGU&ACUCUCUCUUCUUCUGUCAUC
upu-miR156b	TRINITY_DN15800_c0_g1	-	-	328	349	340	-36.3	-25.8	0.710744	5	1-15,349-335;17-18,332-331;20-21,329-328	16-16,334-333[AILt];19-19,330-330[SIL]	((.((..(((((((((((((((&)))))))))))))))-.)).))	GAGGAAGAGAGGGAGAGAGAGU&ACUCUCUCUUCUUCU-GUCAUC
upu-miR156b	TRINITY_DN15736_c0_g1	-	DDM1	39	60	50	-36.3	-25.8	0.710744	8.5	3-7,58-54;8-20,52-40	1-2,60-59[UP5];x-x,53-53[BULt];21-21,39-39[UP3]	.(((((((((((((.(((((..&..)))))-))))))))))))).	AAUGGCAGAGGAGGAAGAGAAG&ACUCUCU-CUUCUUCUGUCAUC
upu-miR156b	TRINITY_DN20143_c0_g1	DEAD-box ATP-dependent RNA helicase 24	RH24	123	143	133	-36.3	-25.8	0.710744	5	1-5,143-139;6-12,137-131;14-20,130-124	x-x,138-138[BULt];13-13,x-x[BULq];21-21,123-123[UP3]	.(((((((-(((((((.(((((&)))))-))))))).))))))).	AGUGGCAG-AGAAGAGCAGAGU&ACUCU-CUCUUCUUCUGUCAUC
upu-miR156b	TRINITY_DN7812_c0_g2	probable galacturonosyltransferase 6	GAUT5	576	603	594	-36.3	-25.8	0.710744	9	2-11,602-593;12-16,591-587;17-21,580-576	1-1,603-603[UP5];x-x,592-592[BULt];x-x,586-581[BULt]	(((((......(((((.((((((((((.&.))))))))))-)))))------)))))	GAUGAAUAUUUCAGAAUGAAGAGAGAGA&ACUCUCUCUUC-UUCUG------UCAUC
upu-miR156b	TRINITY_DN20013_c0_g3	-	NFXL1	781	800	791	-36.3	-25.8	0.710744	6	2-11,799-790;15-21,787-781	1-1,800-800[UP5];12-14,789-788[AILq]	(((((((..-((((((((((.&.))))))))))...)))))))	GAUGACAAU-GAAGGGAGAGG&ACUCUCUCUUCUUCUGUCAUC
upu-miR156b	TRINITY_DN3341_c0_g1	-	ALKBH2	190	214	201	-36.3	-25.8	0.710744	10	2-5,213-210;6-6,208-208;7-21,204-190	1-1,214-214[UP5];x-x,209-209[BULt];x-x,207-205[BULt]	(((((((((((((((...(.((((.&.))))-)---)))))))))))))))	GGUGACGGAAGAAGAAGCGCAGAGC&ACUCU-C---UCUUCUUCUGUCAUC
upu-miR156b	TRINITY_DN24393_c0_g1	#N/A	#N/A	228	256	239	-36.3	-25.8	0.710744	19	1-9,256-248;10-18,239-231	x-x,247-240[BULt];19-21,230-228[UP3]	...(((((((((........(((((((((&)))))))))--------)))))))))...	AAGGACAGAAGAAUAAAACGAGAGAGAGU&ACUCUCUCU--------UCUUCUGUCAUC
upu-miR156b	TRINITY_DN21345_c0_g2	DNA mismatch repair protein MLH1 isoform X1	MLH1	73	93	84	-36.3	-25.8	0.710744	6	1-4,93-90;7-20,87-74	5-6,89-88[SIL];21-21,73-73[UP3]	.((((((((((((((..((((&))))..)))))))))))))).	AGUGGCAGAAGAAGAUCGAGU&ACUCUCUCUUCUUCUGUCAUC
upu-miR156b	TRINITY_DN23330_c3_g1	-	PPC6-1	1545	1564	1556	-36.3	-25.8	0.710744	5.5	1-4,1564-1561;6-18,1560-1548	5-5,x-x[BULq];19-21,1547-1545[UP3]	...(((((((((((((-((((&)))).)))))))))))))...	ACCGAUAGAAGAAGAG-GAGU&ACUCUCUCUUCUUCUGUCAUC
upu-miR156b	TRINITY_DN23368_c1_g4	#N/A	#N/A	143	163	154	-36.3	-25.8	0.710744	5	2-14,162-150;16-18,148-146;20-21,144-143	1-1,163-163[UP5];15-15,149-149[SIL];19-19,145-145[SIL]	((.(((.(((((((((((((.&.))))))))))))).))).))	GACGGCUGGAGAAGAGAGGGA&ACUCUCUCUUCUUCUGUCAUC
upu-miR156b	TRINITY_DN22742_c0_g1	phosphatidylinositol 4-kinase beta 1-like isoform X1	PI4KB1	447	467	458	-36.3	-25.8	0.710744	8	2-15,466-453;17-18,451-450	1-1,467-467[UP5];16-16,452-452[SIL];19-21,449-447[UP3]	...((.((((((((((((((.&.)))))))))))))).))...	UAAGGGGGAAGAAGAGGGGGG&ACUCUCUCUUCUUCUGUCAUC
upu-miR156b	TRINITY_DN22508_c0_g2	-	-	393	411	403	-36.3	-25.8	0.710744	6	2-4,410-408;6-14,407-399;16-21,398-393	1-1,411-411[UP5];5-5,x-x[BULq];15-15,x-x[BULq]	((((((-(((((((((-(((.&.))).))))))))).))))))	GAUGAC-GAGGAGGAG-GAGG&ACUCUCUCUUCUUCUGUCAUC
upu-miR156b	TRINITY_DN23506_c2_g5	peroxisomal fatty acid beta-oxidation multifunctional protein MFP2	MFP2	1769	1789	1779	-36.3	-25.8	0.710744	6.5	2-8,1788-1782;9-16,1780-1773;18-21,1772-1769	1-1,1789-1789[UP5];x-x,1781-1781[BULt];17-17,x-x[BULq]	((((-((((((((.(((((((.&.)))))))-)))))))).))))	GAUG-CAGGAGGAUGGGAGAGC&ACUCUCUC-UUCUUCUGUCAUC
upu-miR156b	TRINITY_DN257_c0_g1	-	-	1311	1331	1322	-36.3	-25.8	0.710744	7	2-12,1330-1320;14-18,1318-1314	1-1,1331-1331[UP5];13-13,1319-1319[SIL];19-21,1313-1311[UP3]	...(((((.(((((((((((.&.))))))))))).)))))...	UCCGGCGGCGGAAGAGAGAGA&ACUCUCUCUUCUUCUGUCAUC
upu-miR156b	TRINITY_DN23163_c0_g1	uroporphyrinogen-III C-methyltransferase	cysG	619	639	630	-36.3	-25.8	0.710744	10	3-19,637-621	1-2,639-638[UP5];20-21,620-619[UP3]	..(((((((((((((((((..&..)))))))))))))))))..	UUUGGCAGGGGAGGGGAGGAG&ACUCUCUCUUCUUCUGUCAUC
upu-miR156b	TRINITY_DN23182_c1_g1	-	-	843	864	855	-36.3	-25.8	0.710744	4.5	1-15,864-850;17-18,847-846;20-21,844-843	16-16,849-848[AILt];19-19,845-845[SIL]	((.((..(((((((((((((((&)))))))))))))))-.)).))	GAGGAGGAGGAGGAGAGAGAGU&ACUCUCUCUUCUUCU-GUCAUC
upu-miR156b	TRINITY_DN13890_c0_g1	-	-	297	320	311	-36.3	-25.8	0.710744	7.5	1-15,320-306;16-18,302-300	x-x,305-303[BULt];19-21,299-297[UP3]	...(((...(((((((((((((((&)))))))))))))))---)))...	UUCGACGCGAGGAGAAGAGGGAGU&ACUCUCUCUUCUUCU---GUCAUC
upu-miR156b	TRINITY_DN17005_c0_g3	uncharacterized protein LOC107421396 isoform X1	-	1005	1026	1017	-36.3	-25.8	0.710744	6	2-13,1025-1014;14-18,1012-1008;20-21,1006-1005	1-1,1026-1026[UP5];x-x,1013-1013[BULt];19-19,1007-1007[SIL]	((.(((((.((((((((((((.&.))))))))))))-))))).))	GGCGGCGGCGAGGAGAGAGAGA&ACUCUCUCUUCUU-CUGUCAUC
upu-miR156b	TRINITY_DN20111_c0_g2	-	CIPK11	1081	1102	1092	-36.3	-25.8	0.710744	9	2-8,1101-1095;9-18,1093-1084	1-1,1102-1102[UP5];x-x,1094-1094[BULt];19-21,1083-1081[UP3]	...((((((((((.(((((((.&.)))))))-))))))))))...	CACGGCGGAGGAAGGGGAGAGG&ACUCUCUC-UUCUUCUGUCAUC
upu-miR156b	TRINITY_DN19264_c0_g1	-	INO80	691	716	703	-36.3	-25.8	0.710744	12.5	2-7,715-710;8-10,705-703;11-21,701-691	1-1,716-716[UP5];x-x,709-706[BULt];x-x,702-702[BULt]	(((((((((((.(((....((((((.&.))))))----)))-)))))))))))	GAUGGCAGAAGUGAGGAAAAGAGAGG&ACUCUCU----CUU-CUUCUGUCAUC
upu-miR156b	TRINITY_DN21823_c2_g2	GDP-L-galactose phosphorylase 2	VTC2	2167	2187	2178	-36.3	-25.7	0.707989	7	2-10,2186-2178;12-15,2176-2173;17-21,2171-2167	1-1,2187-2187[UP5];11-11,2177-2177[SIL];16-16,2172-2172[SIL]	(((((.((((.(((((((((.&.))))))))).)))).)))))	GAUGGGGGAGAGAGAGAGAGA&ACUCUCUCUUCUUCUGUCAUC
upu-miR156b	TRINITY_DN20210_c0_g2	-	ruvbl2	757	778	769	-36.3	-25.7	0.707989	10.5	3-11,776-768;12-21,766-757	1-2,778-777[UP5];x-x,767-767[BULt]	((((((((((.(((((((((..&..)))))))))-))))))))))	GGUGGCGGAGUGGAGGGAGGAA&ACUCUCUCUUC-UUCUGUCAUC
upu-miR156b	TRINITY_DN24093_c1_g2	-	RH36	1137	1159	1150	-36.3	-25.7	0.707989	9	2-11,1158-1149;13-21,1145-1137	1-1,1159-1159[UP5];12-12,1148-1146[AILt]	(((((((((...((((((((((.&.))))))))))--.)))))))))	GAUGAUGGAUUUGAAGGGAGAGC&ACUCUCUCUUC--UUCUGUCAUC
upu-miR156b	TRINITY_DN21514_c1_g2	-	-	1905	1925	1916	-36.3	-25.7	0.707989	7.5	1-10,1925-1916;12-18,1914-1908	11-11,1915-1915[SIL];19-21,1907-1905[UP3]	...(((((((.((((((((((&)))))))))).)))))))...	GCAGACGGAGAGAGAGAGAGU&ACUCUCUCUUCUUCUGUCAUC
upu-miR156b	TRINITY_DN19231_c0_g4	-	-	300	319	311	-36.3	-25.7	0.707989	7.5	1-9,319-311;11-18,310-303	10-10,x-x[BULq];19-21,302-300[UP3]	...((((((((-(((((((((&))))))))).))))))))...	AAAGACAGGAG-GGAGGGAGU&ACUCUCUCUUCUUCUGUCAUC
upu-miR156b	TRINITY_DN14195_c0_g1	transcription factor HY5-like	HY5	316	337	328	-36.3	-25.7	0.707989	7	2-11,336-327;12-18,325-319;20-21,317-316	1-1,337-337[UP5];x-x,326-326[BULt];19-19,318-318[SIL]	((.(((((((.((((((((((.&.))))))))))-))))))).))	GACGGCAGGACGAAGAGGGGGA&ACUCUCUCUUC-UUCUGUCAUC
upu-miR156b	TRINITY_DN22292_c4_g7	-	At3g50690	1285	1304	1296	-36.3	-25.7	0.707989	7.5	2-4,1303-1301;6-18,1300-1288;20-21,1286-1285	1-1,1304-1304[UP5];5-5,x-x[BULq];19-19,1287-1287[SIL]	((.(((((((((((((-(((.&.))).))))))))))))).))	GGCGGCGGAGGAGGAG-GAGG&ACUCUCUCUUCUUCUGUCAUC
upu-miR156b	TRINITY_DN7956_c0_g1	asparagine synthetase [glutamine-hydrolyzing] 3 isoform X1	ASN3	21	46	37	-36.3	-25.7	0.707989	14	2-12,45-35;13-18,29-24	1-1,46-46[UP5];x-x,34-30[BULt];19-21,23-21[UP3]	...((((((.....(((((((((((.&.)))))))))))-----))))))...	CUAGACAGAGAAGCAGAAGAGAGAGA&ACUCUCUCUUCU-----UCUGUCAUC
upu-miR156b	TRINITY_DN23237_c6_g1	-	IDD7	643	662	654	-36.3	-25.7	0.707989	7	1-4,662-659;6-18,658-646;20-21,644-643	5-5,x-x[BULq];19-19,645-645[SIL]	((.(((((((((((((-((((&)))).))))))))))))).))	GGCGGCGGGGGAGGAG-GAGU&ACUCUCUCUUCUUCUGUCAUC
upu-miR156b	TRINITY_DN24837_c0_g1	#N/A	#N/A	483	503	494	-36.3	-25.7	0.707989	9	4-15,500-489;17-21,487-483	1-3,503-501[UP5];16-16,488-488[SIL]	(((((.((((((((((((...&...)))))))))))).)))))	GAUGGGAGGAGAGGAGGGUUU&ACUCUCUCUUCUUCUGUCAUC
upu-miR156b	TRINITY_DN16022_c0_g2	malonate--CoA ligase	AAE13	765	783	774	-36.3	-25.7	0.707989	5	1-11,783-773;14-20,772-766	12-13,x-x[BULq];21-21,765-765[UP3]	.(((((((--(((((((((((&)))))))))))..))))))).	CAUGACAG--GAAGAGGGAGU&ACUCUCUCUUCUUCUGUCAUC
upu-miR156b	TRINITY_DN4801_c0_g1	D-3-phosphoglycerate dehydrogenase 1	PGDH1	929	955	946	-36.3	-25.7	0.707989	17.5	2-12,954-944;13-19,937-931	1-1,955-955[UP5];x-x,943-938[BULt];20-21,930-929[UP3]	..(((((((......(((((((((((.&.)))))))))))------)))))))..	GCUGACGGAGAAGGCGGAGGAGAGAGG&ACUCUCUCUUCU------UCUGUCAUC
upu-miR156b	TRINITY_DN18419_c0_g2	DNA-directed RNA polymerase III subunit rpc31-like	-	532	556	548	-36.3	-25.7	0.707989	7.5	1-6,556-551;8-15,550-543;16-21,537-532	7-7,x-x[BULq];x-x,542-538[BULt]	((((((.....((((((((-((((((&)))))).))))))))-----))))))	GAUGACGAUCUAGGAGAAG-GAGAGU&ACUCUCUCUUCUUCU-----GUCAUC
upu-miR156b	TRINITY_DN23516_c0_g1	phosphatidylinositol 3	PI4KG7	1223	1243	1234	-36.3	-25.7	0.707989	8.5	4-12,1240-1232;14-21,1230-1223	1-3,1243-1241[UP5];13-13,1231-1231[SIL]	((((((((.(((((((((...&...))))))))).))))))))	GGUGGCGGUGGAAGAGAGCUU&ACUCUCUCUUCUUCUGUCAUC
upu-miR156b	TRINITY_DN6921_c0_g1	-	TCP13	47	70	61	-36.3	-25.7	0.707989	8.5	1-9,70-62;11-15,60-56;16-21,52-47	10-10,61-61[SIL];x-x,55-53[BULt]	((((((...(((((.(((((((((&))))))))).)))))---))))))	GGUGGCACUGGAAGUGGAGGGAGU&ACUCUCUCUUCUUCU---GUCAUC
upu-miR156b	TRINITY_DN14705_c0_g1	-	At4g24930	214	235	225	-36.3	-25.7	0.707989	8	2-7,234-229;9-21,226-214	1-1,235-235[UP5];8-8,228-227[AILt]	(((((((((((((..((((((.&.))))))-.)))))))))))))	GGUGGCAGAAGGAAAAGAGGGC&ACUCUCU-CUUCUUCUGUCAUC
upu-miR156b	TRINITY_DN22202_c2_g6	-	FH6	1818	1837	1829	-36.3	-25.7	0.707989	7.5	2-4,1836-1834;6-18,1833-1821;20-21,1819-1818	1-1,1837-1837[UP5];5-5,x-x[BULq];19-19,1820-1820[SIL]	((.(((((((((((((-(((.&.))).))))))))))))).))	GGCGGCGGAGGAGGAG-GAGG&ACUCUCUCUUCUUCUGUCAUC
upu-miR156b	TRINITY_DN20722_c0_g2	-	SAP4	301	325	312	-36.3	-25.7	0.707989	15	3-7,323-319;8-21,314-301	1-2,325-324[UP5];x-x,318-315[BULt]	((((((((((((((....(((((..&..)))))----))))))))))))))	GAUGGCGGAGGAGGUGGCGGAGAAG&ACUCUCU----CUUCUUCUGUCAUC
upu-miR156b	TRINITY_DN18981_c0_g2	BES1/BZR1 homolog protein 2	BEH2	192	214	205	-36.3	-25.7	0.707989	7.5	2-15,213-200;16-18,197-195	1-1,214-214[UP5];x-x,199-198[BULt];19-21,194-192[UP3]	...(((..((((((((((((((.&.))))))))))))))--)))...	GCCGACUUGGAAGGAGAGAGAGA&ACUCUCUCUUCUUCU--GUCAUC
upu-miR156b	TRINITY_DN25036_c0_g1	#N/A	#N/A	233	265	256	-36.3	-25.7	0.707989	15.5	2-13,264-253;14-21,240-233	1-1,265-265[UP5];x-x,252-241[BULt]	((((((((............((((((((((((.&.))))))))))))------------))))))))	GAUGACGGUUGGAUAAGGCAAGGAAGGGAGAGG&ACUCUCUCUUCUU------------CUGUCAUC
upu-miR156b	TRINITY_DN21199_c0_g3	probable serine/threonine-protein kinase At5g41260	At5g41260	758	779	769	-36.3	-25.7	0.707989	9.5	2-5,778-775;6-9,772-769;11-21,768-758	1-1,779-779[UP5];x-x,774-773[BULt];10-10,x-x[BULq]	(((((((((((-((((..((((.&.))))--)))).)))))))))))	GGUGACAGAGG-AGAGCAGGAGG&ACUCU--CUCUUCUUCUGUCAUC
upu-miR156b	TRINITY_DN4667_c0_g1	-	GT-2	264	285	276	-36.3	-25.7	0.707989	4.5	1-15,285-271;17-17,269-269;19-21,266-264	16-16,270-270[SIL];18-18,268-267[AILt]	(((..(.(((((((((((((((&))))))))))))))).)-.)))	GGUUUGGGGAAGAAGAGAGAGU&ACUCUCUCUUCUUCUGU-CAUC
upu-miR156b	TRINITY_DN21796_c0_g4	-	RHC2A	1100	1120	1111	-36.3	-25.7	0.707989	6	2-17,1119-1104;20-21,1101-1100	1-1,1120-1120[UP5];18-19,1103-1102[SIL]	((..((((((((((((((((.&.))))))))))))))))..))	GGGAAUAGAGGGAGAGAGAGA&ACUCUCUCUUCUUCUGUCAUC
upu-miR156b	TRINITY_DN27286_c0_g1	-	PIMT2	321	341	332	-36.3	-25.7	0.707989	6	2-2,340-340;4-12,338-330;14-21,328-321	1-1,341-341[UP5];3-3,339-339[SIL];13-13,329-329[SIL]	((((((((.(((((((((.(.&.).))))))))).))))))))	GAUGGCGGUAGAAGAGGGUGA&ACUCUCUCUUCUUCUGUCAUC
upu-miR156b	TRINITY_DN24961_c0_g1	-	ATHB-13	784	803	794	-36.3	-25.7	0.707989	7	2-15,802-789;17-18,787-786;20-21,785-784	1-1,803-803[UP5];16-16,788-788[SIL];19-19,x-x[BULq]	((-((.((((((((((((((.&.)))))))))))))).)).))	GA-GAGAGAGGGGGGGAGAGA&ACUCUCUCUUCUUCUGUCAUC
upu-miR156b	TRINITY_DN10883_c0_g3	proline--tRNA ligase	OVA6	1124	1145	1135	-36.3	-25.7	0.707989	6.5	1-5,1145-1141;6-18,1139-1127;20-21,1125-1124	x-x,1140-1140[BULt];19-19,1126-1126[SIL]	((.(((((((((((((.(((((&)))))-))))))))))))).))	GGAGAUGGAGGGAGAGAAGAGU&ACUCU-CUCUUCUUCUGUCAUC
upu-miR156b	TRINITY_DN19892_c0_g1	#N/A	#N/A	940	960	951	-36.3	-25.7	0.707989	7.5	1-3,960-958;6-20,955-941	4-5,957-956[SIL];21-21,940-940[UP3]	.(((((((((((((((..(((&)))..))))))))))))))).	AAUGGCAGAGGAAGAGUAGGU&ACUCUCUCUUCUUCUGUCAUC
upu-miR156b	TRINITY_DN23709_c0_g4	-	ptrB	788	810	801	-36.3	-25.7	0.707989	6	2-14,809-797;15-18,794-791;20-21,789-788	1-1,810-810[UP5];x-x,796-795[BULt];19-19,790-790[SIL]	((.((((..(((((((((((((.&.)))))))))))))--)))).))	GGAGGCAAUGAGGAAGAGAGAGA&ACUCUCUCUUCUUC--UGUCAUC
upu-miR156b	TRINITY_DN21566_c0_g3	-	-	702	722	714	-36.3	-25.7	0.707989	6.5	1-6,722-717;8-15,716-709;16-21,707-702	7-7,x-x[BULq];x-x,708-708[BULt]	((((((.((((((((-((((((&)))))).))))))))-))))))	GGUGGCGAGGAGGAG-GGGAGU&ACUCUCUCUUCUUCU-GUCAUC
upu-miR156b	TRINITY_DN17251_c0_g1	-	At1g12760	561	581	572	-36.3	-25.6	0.705234	9.5	4-18,578-564;20-21,562-561	1-3,581-579[UP5];19-19,563-563[SIL]	((.(((((((((((((((...&...))))))))))))))).))	GGAGACAGAGGAGGAGGGUUG&ACUCUCUCUUCUUCUGUCAUC
upu-miR156b	TRINITY_DN14811_c0_g1	-	GT-3B	698	725	716	-36.3	-25.6	0.705234	18	2-11,724-715;12-21,707-698	1-1,725-725[UP5];x-x,714-708[BULt]	((((((((((.......((((((((((.&.))))))))))-------))))))))))	GAUGAUGGAGAGGAGGUGGAGAGAGAGG&ACUCUCUCUUC-------UUCUGUCAUC
upu-miR156b	TRINITY_DN20297_c0_g1	-	At1g22220	52	74	63	-36.3	-25.6	0.705234	7.5	2-9,73-66;10-21,63-52	1-1,74-74[UP5];x-x,65-64[BULt]	((((((((((((..((((((((.&.))))))))--))))))))))))	GGUGGUAGAGGAGCAGAGAGAGA&ACUCUCUCU--UCUUCUGUCAUC
upu-miR156b	TRINITY_DN23768_c1_g3	zeatin O-glucosyltransferase	ZOG1	161	183	175	-36.3	-25.6	0.705234	7	2-6,182-178;8-15,177-170;16-21,166-161	1-1,183-183[UP5];7-7,x-x[BULq];x-x,169-167[BULt]	((((((...((((((((-(((((.&.))))).))))))))---))))))	GAUGGCGUCGGAAGAAG-GAGAGG&ACUCUCUCUUCUUCU---GUCAUC
upu-miR156b	TRINITY_DN21755_c0_g1	rac-like GTP-binding protein RHO1	RHO1	194	215	206	-36.3	-25.6	0.705234	8.5	1-11,215-205;12-18,203-197	x-x,204-204[BULt];19-21,196-194[UP3]	...(((((((.(((((((((((&)))))))))))-)))))))...	ACAGGCAGAAUGAAGGGGGGGU&ACUCUCUCUUC-UUCUGUCAUC
upu-miR156b	TRINITY_DN11230_c0_g2	-	CLPD	49	72	63	-36.3	-25.6	0.705234	11	2-10,71-63;11-20,59-50	1-1,72-72[UP5];x-x,62-60[BULt];21-21,49-49[UP3]	.((((((((((...(((((((((.&.)))))))))---)))))))))).	AAUGGCAGGAGCCAAGGAGAGGGG&ACUCUCUCUU---CUUCUGUCAUC
upu-miR156b	TRINITY_DN6455_c0_g1	NAC domain-containing protein 66-like	NAC078	1144	1164	1155	-36.3	-25.6	0.705234	5.5	2-15,1163-1150;17-20,1148-1145	1-1,1164-1164[UP5];16-16,1149-1149[SIL];21-21,1144-1144[UP3]	.((((.((((((((((((((.&.)))))))))))))).)))).	AAUGGAAGAGGGAGAGAGAGA&ACUCUCUCUUCUUCUGUCAUC
upu-miR156b	TRINITY_DN22192_c0_g2	-	At4g18257	98	120	110	-36.3	-25.6	0.705234	5.5	1-7,120-114;8-15,112-105;17-21,102-98	x-x,113-113[BULt];16-16,104-103[AILt]	(((((..((((((((.(((((((&)))))))-))))))))-.)))))	GAUGGGAAGAAGAAGAAGAGGGU&ACUCUCU-CUUCUUCU-GUCAUC
upu-miR156b	TRINITY_DN16429_c0_g3	-	-	188	207	198	-36.3	-25.6	0.705234	3	1-15,207-193;17-18,192-191;20-21,189-188	16-16,x-x[BULq];19-19,190-190[SIL]	((.((-(((((((((((((((&))))))))))))))).)).))	GAAGA-AGAAGAAGAGGGAGU&ACUCUCUCUUCUUCUGUCAUC
upu-miR156b	TRINITY_DN23404_c1_g2	heat shock cognate 70 kDa protein 2	HSP70	532	553	544	-36.3	-25.6	0.705234	6	2-4,552-550;7-15,547-539;16-21,537-532	1-1,553-553[UP5];5-6,549-548[SIL];x-x,538-538[BULt]	((((((.(((((((((..(((.&.)))..)))))))))-))))))	GAUGACAAGAAGAAGAUUGAGG&ACUCUCUCUUCUUCU-GUCAUC
upu-miR156b	TRINITY_DN821_c0_g1	-	-	300	323	313	-36.3	-25.6	0.705234	6.5	2-6,322-318;7-15,316-308;16-21,305-300	1-1,323-323[UP5];x-x,317-317[BULt];x-x,307-306[BULt]	((((((..(((((((((.(((((.&.)))))-)))))))))--))))))	GAUGAUGAAGAAGAAGAUGAGGGG&ACUCUC-UCUUCUUCU--GUCAUC
upu-miR156b	TRINITY_DN21192_c2_g1	-	ZAT9	1055	1074	1066	-36.3	-25.6	0.705234	6.5	2-4,1073-1071;6-18,1070-1058;20-21,1056-1055	1-1,1074-1074[UP5];5-5,x-x[BULq];19-19,1057-1057[SIL]	((.(((((((((((((-(((.&.))).))))))))))))).))	GGCGGCGGAGGAAGAG-GAGC&ACUCUCUCUUCUUCUGUCAUC
upu-miR156b	TRINITY_DN21978_c0_g2	-	der	250	274	263	-36.3	-25.6	0.705234	9	2-5,273-270;6-15,267-258;16-21,255-250	1-1,274-274[UP5];x-x,269-268[BULt];x-x,257-256[BULt]	((((((..((((((((((..((((.&.))))--))))))))))--))))))	GGUGACGAGGAAGAAGAGUUGGAGG&ACUCU--CUCUUCUUCU--GUCAUC
upu-miR156b	TRINITY_DN23125_c8_g4	#N/A	#N/A	172	194	184	-36.3	-25.6	0.705234	4.5	1-8,194-187;9-14,185-180;15-18,178-175;20-21,173-172	x-x,186-186[BULt];x-x,179-179[BULt];19-19,174-174[SIL]	((.((((.((((((.((((((((&))))))))-))))))-)))).))	GAAGGCAUGAAGAAGGAGAGAGU&ACUCUCUC-UUCUUC-UGUCAUC
upu-miR156b	TRINITY_DN2601_c0_g2	-	-	1769	1793	1783	-36.3	-25.6	0.705234	9.5	2-5,1792-1789;6-17,1787-1776;18-21,1772-1769	1-1,1793-1793[UP5];x-x,1788-1788[BULt];x-x,1775-1773[BULt]	((((...((((((((((((.((((.&.))))-))))))))))))---))))	GAUGGUAGCAGAGGAGGGGCAGAGC&ACUCU-CUCUUCUUCUGU---CAUC
upu-miR156b	TRINITY_DN23108_c0_g4	#N/A	#N/A	325	347	336	-36.3	-25.6	0.705234	6	2-4,346-344;5-15,341-331;17-21,329-325	1-1,347-347[UP5];x-x,343-342[BULt];16-16,330-330[SIL]	(((((.(((((((((((..(((.&.)))--))))))))))).)))))	GAUGAAAGAAGAAGAGAACGAGG&ACUC--UCUCUUCUUCUGUCAUC
upu-miR156b	TRINITY_DN9036_c0_g2	mannose-1-phosphate guanylyltransferase 1	CYT1	1229	1247	1238	-36.3	-25.6	0.705234	5.5	1-14,1247-1234;17-21,1233-1229	15-16,x-x[BULq]	(((((--((((((((((((((&))))))))))))))..)))))	GAUGA--GGAGGAGGGAGGGU&ACUCUCUCUUCUUCUGUCAUC
upu-miR156b	TRINITY_DN25104_c0_g1	-	-	194	213	204	-36.3	-25.6	0.705234	3	2-15,212-199;17-18,198-197;20-21,195-194	1-1,213-213[UP5];16-16,x-x[BULq];19-19,196-196[SIL]	((.((-((((((((((((((.&.)))))))))))))).)).))	GAAGA-AGAAGAAGAGAGAGG&ACUCUCUCUUCUUCUGUCAUC
upu-miR156b	TRINITY_DN14802_c0_g3	#N/A	#N/A	186	205	196	-36.3	-25.6	0.705234	6.5	2-15,204-191;17-18,189-188;20-21,187-186	1-1,205-205[UP5];16-16,190-190[SIL];19-19,x-x[BULq]	((-((.((((((((((((((.&.)))))))))))))).)).))	GA-GGGAGAGGGAGAGGGAGA&ACUCUCUCUUCUUCUGUCAUC
upu-miR156b	TRINITY_DN26514_c0_g1	arginine decarboxylase-like	-	1221	1242	1232	-36.3	-25.6	0.705234	7	1-8,1242-1235;9-17,1233-1225;20-21,1222-1221	x-x,1234-1234[BULt];18-19,1224-1223[SIL]	((..(((((((((.((((((((&))))))))-)))))))))..))	GAGAGCGGAAGAGUGAGAGGGU&ACUCUCUC-UUCUUCUGUCAUC
upu-miR156b	TRINITY_DN23446_c2_g1	-	CIPK3	1324	1343	1334	-36.3	-25.6	0.705234	6.5	2-15,1342-1329;17-18,1327-1326;20-21,1325-1324	1-1,1343-1343[UP5];16-16,1328-1328[SIL];19-19,x-x[BULq]	((-((.((((((((((((((.&.)))))))))))))).)).))	GA-GGGAGAGGGAGAGGGAGA&ACUCUCUCUUCUUCUGUCAUC
upu-miR156b	TRINITY_DN18193_c0_g1	-	UGT89B2	380	399	390	-36.3	-25.6	0.705234	6	2-12,398-388;14-20,387-381	1-1,399-399[UP5];13-13,x-x[BULq];21-21,380-380[UP3]	.(((((((-(((((((((((.&.))))))))))).))))))).	CAUGGCGG-GGAAGAGGGAGA&ACUCUCUCUUCUUCUGUCAUC
upu-miR156b	TRINITY_DN22908_c2_g2	-	-	354	375	365	-36.3	-25.6	0.705234	5	2-6,374-370;7-17,368-358;19-21,356-354	1-1,375-375[UP5];x-x,369-369[BULt];18-18,357-357[SIL]	(((.(((((((((((.(((((.&.)))))-))))))))))).)))	GAUAACAGAAGAAGAUGAGGGA&ACUCUC-UCUUCUUCUGUCAUC
upu-miR156b	TRINITY_DN22386_c0_g2	serine/arginine-rich splicing factor SR34A-like isoform X1	SR34A	638	658	649	-36.3	-25.6	0.705234	8	4-18,655-641;20-21,639-638	1-3,658-656[UP5];19-19,640-640[SIL]	((.(((((((((((((((...&...))))))))))))))).))	GGAGGCAGAAGAAGGGAGUCC&ACUCUCUCUUCUUCUGUCAUC
upu-miR156b	TRINITY_DN18509_c0_g3	-	PAS1	47	67	58	-36.3	-25.6	0.705234	6	3-13,65-55;15-21,53-47	1-2,67-66[UP5];14-14,54-54[SIL]	(((((((.(((((((((((..&..))))))))))).)))))))	GAUGAUAAGAGGAGAGAGAAA&ACUCUCUCUUCUUCUGUCAUC
upu-miR156b	TRINITY_DN23335_c0_g1	-	-	229	250	240	-36.3	-25.6	0.705234	8.5	2-7,249-244;8-18,242-232	1-1,250-250[UP5];x-x,243-243[BULt];19-21,231-229[UP3]	...(((((((((((.((((((.&.))))))-)))))))))))...	UCCGAUAGAGGGAGUAGAGAGG&ACUCUCU-CUUCUUCUGUCAUC
upu-miR156b	TRINITY_DN26675_c0_g1	-	GCP3	150	173	163	-36.3	-25.6	0.705234	6.5	2-6,172-168;7-15,166-158;16-21,155-150	1-1,173-173[UP5];x-x,167-167[BULt];x-x,157-156[BULt]	((((((..(((((((((.(((((.&.)))))-)))))))))--))))))	GAUGAUGAAGAAGAAGAGGAGGGG&ACUCUC-UCUUCUUCU--GUCAUC
upu-miR156b	TRINITY_DN18333_c0_g2	-	WDL5	941	968	959	-36.3	-25.6	0.705234	15	1-12,968-957;13-17,950-946;18-21,944-941	x-x,956-951[BULt];x-x,945-945[BULt]	((((.(((((......((((((((((((&))))))))))))------)))))-))))	GAUGAACGGGCUGAAAAGAGGAGAGAGU&ACUCUCUCUUCU------UCUGU-CAUC
upu-miR156b	TRINITY_DN2144_c0_g2	-	NRPE1	725	744	735	-36.3	-25.6	0.705234	6.5	2-15,743-730;17-18,728-727;20-21,726-725	1-1,744-744[UP5];16-16,729-729[SIL];19-19,x-x[BULq]	((-((.((((((((((((((.&.)))))))))))))).)).))	GA-GGGAGAGGGAGAGGGAGA&ACUCUCUCUUCUUCUGUCAUC
upu-miR156b	TRINITY_DN23380_c3_g1	peroxisome biogenesis protein 12	PEX12	8	27	18	-36.3	-25.6	0.705234	3	2-15,26-13;17-18,12-11;20-21,9-8	1-1,27-27[UP5];16-16,x-x[BULq];19-19,10-10[SIL]	((.((-((((((((((((((.&.)))))))))))))).)).))	GAAGA-AGAAGAAGAGAGAGG&ACUCUCUCUUCUUCUGUCAUC
upu-miR156b	TRINITY_DN23666_c1_g1	-	EFL1	172	191	183	-36.3	-25.5	0.702479	8	2-4,190-188;6-18,187-175	1-1,191-191[UP5];5-5,x-x[BULq];19-21,174-172[UP3]	...(((((((((((((-(((.&.))).)))))))))))))...	CACGGCGGAGGAAGAG-GAGG&ACUCUCUCUUCUUCUGUCAUC
upu-miR156b	TRINITY_DN22562_c0_g5	alanine--tRNA ligase	ALATS	303	322	314	-36.3	-25.5	0.702479	7.5	2-4,321-319;6-18,318-306;20-21,304-303	1-1,322-322[UP5];5-5,x-x[BULq];19-19,305-305[SIL]	((.(((((((((((((-(((.&.))).))))))))))))).))	GGCGGCGGAGGAGGAG-GAGG&ACUCUCUCUUCUUCUGUCAUC
upu-miR156b	TRINITY_DN23195_c1_g4	probable UDP-N-acetylglucosamine--peptide N-acetylglucosaminyltransferase SEC	SEC	35	54	45	-36.3	-25.5	0.702479	3.5	1-15,54-40;17-18,39-38;20-21,36-35	16-16,x-x[BULq];19-19,37-37[SIL]	((.((-(((((((((((((((&))))))))))))))).)).))	GAAGA-AGGAGGAGAGAGAGU&ACUCUCUCUUCUUCUGUCAUC
upu-miR156b	TRINITY_DN20992_c0_g3	uncharacterized protein LOC103951474	rpsE	401	419	411	-36.3	-25.5	0.702479	3.5	1-4,419-416;6-14,415-407;16-21,406-401	5-5,x-x[BULq];15-15,x-x[BULq]	((((((-(((((((((-((((&)))).))))))))).))))))	GAUGAU-GAAGAAGAG-GAGU&ACUCUCUCUUCUUCUGUCAUC
upu-miR156b	TRINITY_DN6529_c0_g1	-	-	661	681	672	-36.3	-25.5	0.702479	4.5	2-15,680-667;17-18,665-664;20-21,662-661	1-1,681-681[UP5];16-16,666-666[SIL];19-19,663-663[SIL]	((.((.((((((((((((((.&.)))))))))))))).)).))	GGAGAAAGAGGAAGAGAGAGA&ACUCUCUCUUCUUCUGUCAUC
upu-miR156b	TRINITY_DN6322_c0_g2	-	-	134	154	145	-36.3	-25.5	0.702479	5.5	1-2,154-153;3-5,151-149;7-21,148-134	x-x,152-152[BULt];6-6,x-x[BULq]	(((((((((((((((-(((.((&))-))).)))))))))))))))	GAUGGCAGAAGGAGA-AGAUGU&AC-UCUCUCUUCUUCUGUCAUC
upu-miR156b	TRINITY_DN18989_c1_g1	tryptophan synthase beta chain 1	TSB	1409	1429	1419	-36.3	-25.5	0.702479	7	2-5,1428-1425;6-18,1423-1411;20-21,1410-1409	1-1,1429-1429[UP5];x-x,1424-1424[BULt];19-19,x-x[BULq]	((-(((((((((((((.((((.&.))))-))))))))))))).))	GA-GGCGGAGGAAGAGUAGGGC&ACUCU-CUCUUCUUCUGUCAUC
upu-miR156b	TRINITY_DN18811_c1_g1	-	tmem135	989	1011	1002	-36.3	-25.5	0.702479	6.5	1-14,1011-998;15-18,995-992;20-21,990-989	x-x,997-996[BULt];19-19,991-991[SIL]	((.((((..((((((((((((((&))))))))))))))--)))).))	GGCGACGUCGGAGAGGAGGGAGU&ACUCUCUCUUCUUC--UGUCAUC
upu-miR156b	TRINITY_DN19843_c0_g1	Endoribonuclease/protein kinase	At5g63260	596	616	606	-36.3	-25.5	0.702479	5.5	2-5,615-612;6-14,610-602;16-21,601-596	1-1,616-616[UP5];x-x,611-611[BULt];15-15,x-x[BULq]	((((((-(((((((((.((((.&.))))-))))))))).))))))	GAUGAU-GAAGAGGAGAAGAGG&ACUCU-CUCUUCUUCUGUCAUC
upu-miR156b	TRINITY_DN18844_c0_g2	-	slr0992	570	590	581	-36.3	-25.5	0.702479	5.5	2-15,589-576;17-17,574-574;20-21,571-570	1-1,590-590[UP5];16-16,575-575[SIL];18-19,573-572[SIL]	((..(.((((((((((((((.&.)))))))))))))).)..))	GAGAGGAGAAGGAGAGAGAGA&ACUCUCUCUUCUUCUGUCAUC
upu-miR156b	TRINITY_DN16996_c0_g2	-	At1g48040	478	498	489	-36.3	-25.5	0.702479	6	1-10,498-489;13-21,486-478	11-12,488-487[SIL]	(((((((((..((((((((((&))))))))))..)))))))))	GAUGAUGGACCAAGAGGGAGU&ACUCUCUCUUCUUCUGUCAUC
upu-miR156b	TRINITY_DN20113_c0_g4	-	SKIP24	598	620	609	-36.3	-25.5	0.702479	8.5	2-6,619-615;7-18,612-601;20-21,599-598	1-1,620-620[UP5];x-x,614-613[BULt];19-19,600-600[SIL]	((.((((((((((((..(((((.&.)))))--)))))))))))).))	GGCGACGGGAGGAGAUUGAGAGG&ACUCUC--UCUUCUUCUGUCAUC
upu-miR156b	TRINITY_DN21148_c0_g1	-	At2g45590	905	926	915	-36.3	-25.5	0.702479	5	1-4,926-923;5-15,920-910;17-21,909-905	x-x,922-921[BULt];16-16,x-x[BULq]	(((((-(((((((((((..((((&))))--))))))))))).)))))	GAUGA-AGAAGAAGAGAAAGAGU&ACUC--UCUCUUCUUCUGUCAUC
upu-miR156b	TRINITY_DN24787_c0_g1	-	-	245	275	266	-36.3	-25.5	0.702479	14.5	2-15,274-261;16-21,250-245	1-1,275-275[UP5];x-x,260-251[BULt]	((((((..........((((((((((((((.&.))))))))))))))----------))))))	GGUGGCGGCGGAAGUGGGAAGAGGAGGGAGA&ACUCUCUCUUCUUCU----------GUCAUC
upu-miR156b	TRINITY_DN21790_c0_g9	#N/A	#N/A	173	194	186	-36.3	-25.5	0.702479	5.5	2-4,193-191;6-15,190-181;16-21,178-173	1-1,194-194[UP5];5-5,x-x[BULq];x-x,180-179[BULt]	((((((..((((((((((-(((.&.))).))))))))))--))))))	GAUGAUGAAGAAGAAGAG-GAGG&ACUCUCUCUUCUUCU--GUCAUC
upu-miR156b	TRINITY_DN2535_c0_g1	-	DEGP9	427	447	438	-36.3	-25.5	0.702479	6	2-16,446-432;19-21,429-427	1-1,447-447[UP5];17-18,431-430[SIL]	(((..(((((((((((((((.&.)))))))))))))))..)))	GGUUCCGGAAGGAGGGAGAGA&ACUCUCUCUUCUUCUGUCAUC
upu-miR156b	TRINITY_DN4796_c0_g1	-	PUB40	225	245	235	-36.3	-25.5	0.702479	5.5	1-3,245-243;4-14,241-231;16-21,230-225	x-x,242-242[BULt];15-15,x-x[BULq]	((((((-(((((((((((.(((&)))-))))))))))).))))))	GAUGAU-GAAGGAGAGAGUGGU&ACU-CUCUCUUCUUCUGUCAUC
upu-miR156b	TRINITY_DN10197_c0_g2	copper methylamine oxidase-like	-	98	119	110	-36.3	-25.5	0.702479	8	2-13,118-107;14-19,105-100	1-1,119-119[UP5];x-x,106-106[BULt];20-21,99-98[UP3]	..((((((.((((((((((((.&.))))))))))))-))))))..	UUUGGCAGUGGGGGGAGAGAGA&ACUCUCUCUUCUU-CUGUCAUC
upu-miR156b	TRINITY_DN20653_c0_g3	-	SULTR3;3	904	924	916	-36.3	-25.5	0.702479	6	1-4,924-921;6-14,920-912;15-20,910-905	5-5,x-x[BULq];x-x,911-911[BULt];21-21,904-904[UP3]	.((((((.(((((((((-((((&)))).)))))))))-)))))).	AGUGGCAUGAGGAAGAG-GAGU&ACUCUCUCUUCUUC-UGUCAUC
upu-miR156b	TRINITY_DN20730_c1_g3	-	UGT94E5	355	378	369	-36.3	-25.5	0.702479	10	2-11,377-368;12-14,365-363;15-21,361-355	1-1,378-378[UP5];x-x,367-366[BULt];x-x,362-362[BULt]	(((((((.(((..((((((((((.&.))))))))))--)))-)))))))	GAUGACAUGAGAUGGGGAGGGAGG&ACUCUCUCUUC--UUC-UGUCAUC
upu-miR156b	TRINITY_DN15600_c0_g1	F-box-like/WD repeat-containing protein TBL1XR1-A	tbl1xr1-b	580	602	590	-36.3	-25.5	0.702479	10	2-5,601-598;6-12,594-588;14-21,587-580	1-1,602-602[UP5];x-x,597-595[BULt];13-13,x-x[BULq]	((((((((-(((((((...((((.&.))))---))))))).))))))))	GAUGACAG-AGAAGGGUACGGAGG&ACUCU---CUCUUCUUCUGUCAUC
upu-miR156b	TRINITY_DN21430_c1_g5	-	mcfF	1341	1361	1351	-36.3	-25.5	0.702479	5	2-9,1360-1353;10-17,1351-1344;19-21,1343-1341	1-1,1361-1361[UP5];x-x,1352-1352[BULt];18-18,x-x[BULq]	(((-((((((((.((((((((.&.))))))))-)))))))).)))	GAU-ACAGAAGAGAGGGAGAGG&ACUCUCUCU-UCUUCUGUCAUC
upu-miR156b	TRINITY_DN23883_c3_g1	#N/A	#N/A	254	274	265	-36.3	-25.5	0.702479	5.5	2-8,273-267;10-15,265-260;17-21,258-254	1-1,274-274[UP5];9-9,266-266[SIL];16-16,259-259[SIL]	(((((.((((((.(((((((.&.))))))).)))))).)))))	GAUGGAAGAGGAUGAGAGAGA&ACUCUCUCUUCUUCUGUCAUC
upu-miR156b	TRINITY_DN22135_c0_g2	-	DREB1A	80	100	91	-36.3	-25.5	0.702479	7	1-12,100-89;14-19,87-82	13-13,88-88[SIL];20-21,81-80[UP3]	..((((((.((((((((((((&)))))))))))).))))))..	UUUGAUGGUGGAGGAGGGAGU&ACUCUCUCUUCUUCUGUCAUC
upu-miR156b	TRINITY_DN23582_c1_g5	-	DEK1	1870	1889	1880	-36.3	-25.5	0.702479	6	2-15,1888-1875;17-20,1874-1871	1-1,1889-1889[UP5];16-16,x-x[BULq];21-21,1870-1870[UP3]	.((((-((((((((((((((.&.)))))))))))))).)))).	CGUGA-GGAAGAGGGGAGAGG&ACUCUCUCUUCUUCUGUCAUC
upu-miR156b	TRINITY_DN3372_c0_g1	abscisic acid 8'-hydroxylase 2	CYP707A2	670	695	686	-36.3	-25.5	0.702479	10.5	2-12,694-684;13-19,679-673;20-21,671-670	1-1,695-695[UP5];x-x,683-680[BULt];x-x,672-672[BULt]	((.(((((((....(((((((((((.&.)))))))))))----)))))))-))	GAUUGAUAGAGGAGAGAAGAGAGAGA&ACUCUCUCUUCU----UCUGUCA-UC
upu-miR156b	TRINITY_DN3668_c0_g1	-	-	314	336	326	-36.3	-25.5	0.702479	6	2-5,335-332;6-16,330-320;18-21,317-314	1-1,336-336[UP5];x-x,331-331[BULt];17-17,319-318[AILt]	((((..(((((((((((.((((.&.))))-)))))))))))-.))))	GGUGUUCAGGAGAAGAGAAGAGA&ACUCU-CUCUUCUUCUG-UCAUC
upu-miR156b	TRINITY_DN11203_c0_g1	enoyl-CoA delta isomerase 3	ECI1	140	176	167	-36.3	-25.5	0.702479	18.5	1-13,176-164;14-21,147-140	x-x,163-148[BULt]	((((((((................(((((((((((((&)))))))))))))----------------))))))))	GGUGACAGCGGAGAUUGUAGGCAUAGGGAGAGAGAGU&ACUCUCUCUUCUU----------------CUGUCAUC
upu-miR156b	TRINITY_DN19716_c0_g1	long chain acyl-CoA synthetase 1	LACS1	83	104	94	-36.3	-25.4	0.699725	9	3-5,102-100;6-19,98-85	1-2,104-103[UP5];x-x,99-99[BULt];20-21,84-83[UP3]	..((((((((((((((.(((..&..)))-))))))))))))))..	AUUGACAGAGGAGGAGAAGAAC&ACUCU-CUCUUCUUCUGUCAUC
upu-miR156b	TRINITY_DN21976_c1_g1	-	rsmH	288	307	298	-36.3	-25.4	0.699725	4.5	1-15,307-293;17-19,292-290	16-16,x-x[BULq];20-21,289-288[UP3]	..(((-(((((((((((((((&))))))))))))))).)))..	UCUGA-AGGGGAAGAGAGAGU&ACUCUCUCUUCUUCUGUCAUC
upu-miR156b	TRINITY_DN12824_c0_g2	pantothenate kinase 2-like isoform X1	PANK2	233	254	245	-36.3	-25.4	0.699725	7	2-10,253-245;12-16,243-239;17-21,237-233	1-1,254-254[UP5];11-11,244-244[SIL];x-x,238-238[BULt]	(((((.(((((.(((((((((.&.))))))))).)))))-)))))	GGUGGUCAGAGUGAGAGAGAGA&ACUCUCUCUUCUUCUG-UCAUC
upu-miR156b	TRINITY_DN20337_c0_g1	serine/threonine-protein kinase PBS1	PBL27	397	417	408	-36.3	-25.4	0.699725	8	3-19,415-399	1-2,417-416[UP5];20-21,398-397[UP3]	..(((((((((((((((((..&..)))))))))))))))))..	UUUGAUAGGAGAAGGGGGAUU&ACUCUCUCUUCUUCUGUCAUC
upu-miR156b	TRINITY_DN20872_c0_g2	isoprenylcysteine alpha-carbonyl methylesterase ICME-like	-	778	798	789	-36.3	-25.4	0.699725	9	1-2,798-797;4-6,794-792;8-21,791-778	3-3,796-795[AILt];7-7,x-x[BULq]	((((((((((((((-(((..((&))-.))).))))))))))))))	GGUGGCAGAGGAGG-GAGUUGU&AC-UCUCUCUUCUUCUGUCAUC
upu-miR156b	TRINITY_DN23951_c1_g1	-	EXLA1	1015	1042	1026	-36.3	-25.4	0.699725	20	2-7,1041-1036;8-20,1028-1016	1-1,1042-1042[UP5];x-x,1035-1029[BULt];21-21,1015-1015[UP3]	.(((((((((((((.......((((((.&.))))))-------))))))))))))).	AGUGGCAGAGGAGGCAAGAAAGGAGAGG&ACUCUCU-------CUUCUUCUGUCAUC
upu-miR156b	TRINITY_DN6960_c0_g2	eukaryotic translation initiation factor 3 subunit D-like	COR413IM1	642	662	653	-36.3	-25.4	0.699725	7	2-14,661-649;16-18,647-645	1-1,662-662[UP5];15-15,648-648[SIL];19-21,644-642[UP3]	...(((.(((((((((((((.&.))))))))))))).)))...	GCCGGCUGGAGGAGAGAGAGA&ACUCUCUCUUCUUCUGUCAUC
upu-miR156b	TRINITY_DN22489_c0_g2	-	Rcc2	909	929	920	-36.3	-25.4	0.699725	6.5	3-15,927-915;17-19,913-911	1-2,929-928[UP5];16-16,914-914[SIL];20-21,910-909[UP3]	..(((.(((((((((((((..&..))))))))))))).)))..	UUUGAGAGGAGAAGAGAGACA&ACUCUCUCUUCUUCUGUCAUC
upu-miR156b	TRINITY_DN21259_c0_g5	pre-mRNA-splicing factor 38B-like	-	73	93	84	-36.3	-25.4	0.699725	7	2-10,92-84;12-18,82-76	1-1,93-93[UP5];11-11,83-83[SIL];19-21,75-73[UP3]	...(((((((.(((((((((.&.))))))))).)))))))...	UCAGACAGAGAAAGAGAGAGG&ACUCUCUCUUCUUCUGUCAUC
upu-miR156b	TRINITY_DN17758_c0_g1	1-phosphatidylinositol-3-phosphate 5-kinase FAB1B	FAB1B	327	346	337	-36.3	-25.4	0.699725	5	2-8,345-339;10-15,337-332;17-21,331-327	1-1,346-346[UP5];9-9,338-338[SIL];16-16,x-x[BULq]	(((((-((((((.(((((((.&.))))))).)))))).)))))	GAUGA-AGAGGAUGAGAGAGA&ACUCUCUCUUCUUCUGUCAUC
upu-miR156b	TRINITY_DN22684_c4_g3	#N/A	#N/A	72	92	83	-36.3	-25.4	0.699725	7.5	2-17,91-76	1-1,92-92[UP5];18-21,75-72[UP3]	....((((((((((((((((.&.))))))))))))))))....	CGGAACGGAAGAAGAGGGGGA&ACUCUCUCUUCUUCUGUCAUC
upu-miR156b	TRINITY_DN20145_c0_g2	-	-	751	771	762	-36.3	-25.4	0.699725	8.5	2-4,770-768;6-18,766-754	1-1,771-771[UP5];5-5,767-767[SIL];19-21,753-751[UP3]	...(((((((((((((.(((.&.))).)))))))))))))...	CUGGACAGGAGAGGAGUGGGA&ACUCUCUCUUCUUCUGUCAUC
upu-miR156b	TRINITY_DN15910_c0_g3	-	-	239	266	250	-36.3	-25.4	0.699725	18	1-9,266-258;10-18,250-242;20-21,240-239	x-x,257-251[BULt];19-19,241-241[SIL]	((.(((((((((.......(((((((((&)))))))))-------))))))))).))	GGCGACAGGAGAAGUGAUCGGAGAGGGU&ACUCUCUCU-------UCUUCUGUCAUC
upu-miR156b	TRINITY_DN17612_c0_g2	-	rlmN	1035	1056	1047	-36.3	-25.4	0.699725	8.5	2-12,1055-1045;13-18,1043-1038;20-21,1036-1035	1-1,1056-1056[UP5];x-x,1044-1044[BULt];19-19,1037-1037[SIL]	((.((((((.(((((((((((.&.)))))))))))-)))))).))	GGCGGCGGAGGGAAGGGAGGGG&ACUCUCUCUUCU-UCUGUCAUC
upu-miR156b	TRINITY_DN21192_c4_g6	-	EMB1006	1053	1073	1063	-36.3	-25.4	0.699725	5.5	1-9,1073-1065;10-15,1063-1058;17-21,1057-1053	x-x,1064-1064[BULt];16-16,x-x[BULq]	(((((-((((((.(((((((((&)))))))))-)))))).)))))	GAUGG-AGAAGAGGGAGGGAGU&ACUCUCUCU-UCUUCUGUCAUC
upu-miR156b	TRINITY_DN22946_c0_g2	nuclear poly(A) polymerase 1	PAPS1	478	503	489	-36.3	-25.4	0.699725	15	2-9,502-495;10-20,489-479	1-1,503-503[UP5];x-x,494-490[BULt];21-21,478-478[UP3]	.(((((((((((.....((((((((.&.))))))))-----))))))))))).	CAUGACAGAGGAGUUCCAGAGGGGGA&ACUCUCUCU-----UCUUCUGUCAUC
upu-miR156b	TRINITY_DN12685_c0_g2	-	-	1111	1131	1122	-36.3	-25.4	0.699725	9	3-15,1129-1117;17-20,1115-1112	1-2,1131-1130[UP5];16-16,1116-1116[SIL];21-21,1111-1111[UP3]	.((((.(((((((((((((..&..))))))))))))).)))).	AGUGAGGGAAGAGGAGGGGAU&ACUCUCUCUUCUUCUGUCAUC
upu-miR156b	TRINITY_DN22742_c0_g7	-	AMP2-2	103	124	114	-36.3	-25.4	0.699725	5	2-5,123-120;6-15,118-109;17-18,107-106;20-21,104-103	1-1,124-124[UP5];x-x,119-119[BULt];16-16,108-108[SIL];19-19,105-105[SIL]	((.((.((((((((((.((((.&.))))-)))))))))).)).))	GAAGAGAGAAGAAGAGAAGAGG&ACUCU-CUCUUCUUCUGUCAUC
upu-miR156b	TRINITY_DN19892_c0_g2	#N/A	#N/A	950	971	961	-36.3	-25.4	0.699725	7.5	1-4,971-968;5-12,966-959;14-21,957-950	x-x,967-967[BULt];13-13,958-958[SIL]	((((((((.((((((((.((((&))))-)))))))).))))))))	GGUGAUGGUGGAGGAGGCGAGU&ACUC-UCUCUUCUUCUGUCAUC
upu-miR156b	TRINITY_DN5844_c0_g1	-	-	194	214	205	-36.3	-25.4	0.699725	8.5	2-17,213-198	1-1,214-214[UP5];18-21,197-194[UP3]	....((((((((((((((((.&.))))))))))))))))....	UGCUGCGGGAGGAGGGAGAGA&ACUCUCUCUUCUUCUGUCAUC
upu-miR156b	TRINITY_DN22083_c0_g1	-	GRXS16	897	917	908	-36.3	-25.4	0.699725	6	1-17,917-901;20-21,898-897	18-19,900-899[SIL]	((..(((((((((((((((((&)))))))))))))))))..))	GGGAAUAGAAGGGGAGGGAGU&ACUCUCUCUUCUUCUGUCAUC
upu-miR156b	TRINITY_DN20079_c0_g2	programmed cell death protein 4	PDCD4	2388	2410	2401	-36.3	-25.4	0.699725	5.5	2-15,2409-2396;16-18,2393-2391;20-21,2389-2388	1-1,2410-2410[UP5];x-x,2395-2394[BULt];19-19,2390-2390[SIL]	((.(((..((((((((((((((.&.))))))))))))))--))).))	GAAGGCGAAGAAGAAGAGAGGGA&ACUCUCUCUUCUUCU--GUCAUC
upu-miR156b	TRINITY_DN22007_c0_g1	-	-	41	60	51	-36.3	-25.4	0.699725	4	2-3,59-58;5-18,56-43;20-21,42-41	1-1,60-60[UP5];4-4,57-57[SIL];19-19,x-x[BULq]	((-((((((((((((((.((.&.)).)))))))))))))).))	GA-GACAGAAGAAGAGAAAGA&ACUCUCUCUUCUUCUGUCAUC
upu-miR156b	TRINITY_DN20879_c0_g1	-	-	104	123	114	-36.3	-25.4	0.699725	6.5	3-18,121-106;20-21,105-104	1-2,123-122[UP5];19-19,x-x[BULq]	((-((((((((((((((((..&..)))))))))))))))).))	GA-GAUAGAAGAAGAGGGGAA&ACUCUCUCUUCUUCUGUCAUC
upu-miR156b	TRINITY_DN21424_c0_g3	-	-	217	238	229	-36.3	-25.4	0.699725	8	3-16,236-223;17-19,221-219	1-2,238-237[UP5];x-x,222-222[BULt];20-21,218-217[UP3]	..(((.((((((((((((((..&..))))))))))))))-)))..	ACUGAUCAGAGGAGGAGAGAAA&ACUCUCUCUUCUUCUG-UCAUC
upu-miR156b	TRINITY_DN21958_c0_g1	alcohol dehydrogenase	At4g13010	371	393	382	-36.3	-25.4	0.699725	7.5	2-5,392-389;6-7,387-386;8-20,384-372	1-1,393-393[UP5];x-x,388-388[BULt];x-x,385-385[BULt];21-21,371-371[UP3]	.(((((((((((((.((.((((.&.))))-))-))))))))))))).	UGUGGCAGGAGAAGUAGUAGAGG&ACUCU-CU-CUUCUUCUGUCAUC
upu-miR156b	TRINITY_DN23685_c0_g4	beta-amyrin synthase-like	OSCBPY	268	287	279	-36.3	-25.4	0.699725	5.5	2-6,286-282;8-18,281-271;20-21,269-268	1-1,287-287[UP5];7-7,x-x[BULq];19-19,270-270[SIL]	((.(((((((((((-(((((.&.))))).))))))))))).))	GAAGAUAGAAGAGG-GAGAGG&ACUCUCUCUUCUUCUGUCAUC
upu-miR156b	TRINITY_DN16748_c0_g2	-	RE	3	24	16	-36.3	-25.4	0.699725	5	1-4,24-21;6-14,20-12;16-21,8-3	5-5,x-x[BULq];15-15,11-9[AILt]	((((((...(((((((((-((((&)))).)))))))))--.))))))	GAUGACUAUGAAGAAGAG-GAGU&ACUCUCUCUUCUUC--UGUCAUC
upu-miR156b	TRINITY_DN13987_c0_g3	-	-	141	163	153	-36.3	-25.4	0.699725	6	2-7,162-157;8-17,155-146;18-21,144-141	1-1,163-163[UP5];x-x,156-156[BULt];x-x,145-145[BULt]	((((.((((((((((.((((((.&.))))))-))))))))))-))))	GAUGCAUGGAAGGAGAAGAGAGA&ACUCUCU-CUUCUUCUGU-CAUC
upu-miR156b	TRINITY_DN6949_c0_g1	uncharacterized protein LOC107412609	-	552	574	563	-36.3	-25.4	0.699725	8.5	3-7,572-568;8-20,565-553	1-2,574-573[UP5];x-x,567-566[BULt];21-21,552-552[UP3]	.(((((((((((((..(((((..&..)))))--))))))))))))).	AGUGACAGAAGAAGCAAGAGAAG&ACUCUCU--CUUCUUCUGUCAUC
upu-miR156b	TRINITY_DN774_c0_g1	-	DTX12	115	137	128	-36.3	-25.38	0.699174	11	2-11,136-127;14-21,122-115	1-1,137-137[UP5];12-13,126-123[AILt]	((((((((....((((((((((.&.))))))))))--..))))))))	GAUGGCGGCGCCGGAGAGGGAGA&ACUCUCUCUUC--UUCUGUCAUC
upu-miR156b	TRINITY_DN20481_c0_g1	ATP-dependent RNA helicase DBP2-like	DBP2	1914	1934	1925	-36.3	-25.36	0.698623	6.5	1-11,1934-1924;16-21,1919-1914	12-15,1923-1920[SIL]	((((((....(((((((((((&)))))))))))....))))))	GAUGGCCAUUGGAGAGAGAGU&ACUCUCUCUUCUUCUGUCAUC
upu-miR156b	TRINITY_DN15919_c0_g1	-	PDIL5-3	1602	1624	1615	-36.3	-25.36	0.698623	6.5	1-13,1624-1612;17-21,1606-1602	14-16,1611-1607[AILt]	(((((.....(((((((((((((&)))))))))))))--...)))))	GAUGAACUUUGAGGAGAGAGAGU&ACUCUCUCUUCUU--CUGUCAUC
upu-miR156b	TRINITY_DN20568_c0_g1	-	-	1366	1386	1377	-36.3	-25.3	0.69697	7	1-5,1386-1382;7-18,1380-1369	6-6,1381-1381[SIL];19-21,1368-1366[UP3]	...((((((((((((.(((((&))))).))))))))))))...	CUGGACAGAAGAGGACAGGGU&ACUCUCUCUUCUUCUGUCAUC
upu-miR156b	TRINITY_DN9391_c0_g2	gibberellin 2-beta-dioxygenase 8	DLO1	995	1013	1006	-36.3	-25.3	0.69697	7	2-4,1012-1010;6-9,1009-1006;11-21,1005-995	1-1,1013-1013[UP5];5-5,x-x[BULq];10-10,x-x[BULq]	(((((((((((-((((-(((.&.))).)))).)))))))))))	GAUGGCGGAAG-GGAG-GAGG&ACUCUCUCUUCUUCUGUCAUC
upu-miR156b	TRINITY_DN17516_c0_g2	-	At1g63170	147	167	158	-36.3	-25.3	0.69697	8.5	2-10,166-158;13-20,155-148	1-1,167-167[UP5];11-12,157-156[SIL];21-21,147-147[UP3]	.((((((((..(((((((((.&.)))))))))..)))))))).	UGUGACAGAUCAGGAGGGAGC&ACUCUCUCUUCUUCUGUCAUC
upu-miR156b	TRINITY_DN22282_c0_g3	-	SPPA	492	512	502	-36.3	-25.3	0.69697	6.5	2-4,511-509;5-14,507-498;16-21,497-492	1-1,512-512[UP5];x-x,508-508[BULt];15-15,x-x[BULq]	((((((-((((((((((.(((.&.)))-)))))))))).))))))	GAUGGC-GAAGAGGAGGCGAGA&ACUC-UCUCUUCUUCUGUCAUC
upu-miR156b	TRINITY_DN25511_c0_g1	-	-	468	488	478	-36.3	-25.3	0.69697	5	2-9,487-480;10-18,478-470;20-21,469-468	1-1,488-488[UP5];x-x,479-479[BULt];19-19,x-x[BULq]	((-(((((((((.((((((((.&.))))))))-))))))))).))	GA-GAUGGAAGAGAGAGAGAGG&ACUCUCUCU-UCUUCUGUCAUC
upu-miR156b	TRINITY_DN3233_c0_g1	-	CYCL1-1	431	463	454	-36.3	-25.3	0.69697	27	2-10,462-454;11-21,441-431	1-1,463-463[UP5];x-x,453-442[BULt]	(((((((((((............(((((((((.&.)))))))))------------)))))))))))	GGUGACAGGAGCAGGGACAGAGAAAGGGAGAGG&ACUCUCUCUU------------CUUCUGUCAUC
upu-miR156b	TRINITY_DN21641_c0_g9	-	YTHDF2	832	852	843	-36.3	-25.3	0.69697	8.5	2-6,851-847;9-21,844-832	1-1,852-852[UP5];7-8,846-845[SIL]	(((((((((((((..(((((.&.)))))..)))))))))))))	GAUGGCAGAGGGGUCGAGAGC&ACUCUCUCUUCUUCUGUCAUC
upu-miR156b	TRINITY_DN20364_c1_g1	-	At3g19950	829	850	840	-36.3	-25.3	0.69697	7	2-5,849-846;6-9,844-841;11-20,839-830	1-1,850-850[UP5];x-x,845-845[BULt];10-10,840-840[SIL];21-21,829-829[UP3]	.((((((((((.((((.((((.&.))))-)))).)))))))))).	CGUGGCAGAAGUAGAGCAGAGG&ACUCU-CUCUUCUUCUGUCAUC
upu-miR156b	TRINITY_DN22811_c1_g2	-	BHLH79	1151	1170	1161	-36.3	-25.3	0.69697	6	2-10,1169-1161;12-18,1159-1153;20-21,1152-1151	1-1,1170-1170[UP5];11-11,1160-1160[SIL];19-19,x-x[BULq]	((-(((((((.(((((((((.&.))))))))).))))))).))	GA-GACAGAGAGAGAGAGAGA&ACUCUCUCUUCUUCUGUCAUC
upu-miR156b	TRINITY_DN24122_c1_g5	uncharacterized protein LOC103326248	-	118	142	130	-36.3	-25.3	0.69697	11.5	1-7,142-136;8-18,132-122;19-21,120-118	x-x,135-133[BULt];x-x,121-121[BULt]	(((.(((((((((((...(((((((&)))))))---)))))))))))-)))	GGUCGACGGGGGAGGUGUGGAGAGU&ACUCUCU---CUUCUUCUGUC-AUC
upu-miR156b	TRINITY_DN19679_c0_g3	-	ROC3	845	865	856	-36.3	-25.3	0.69697	7	3-15,863-851;17-18,849-848	1-2,865-864[UP5];16-16,850-850[SIL];19-21,847-845[UP3]	...((.(((((((((((((..&..))))))))))))).))...	AAAGAGAGAAGAAGAGAGAAA&ACUCUCUCUUCUUCUGUCAUC
upu-miR156b	TRINITY_DN20265_c0_g1	multiple organellar RNA editing factor 3	MORF3	726	745	736	-36.3	-25.3	0.69697	3	1-15,745-731;17-18,730-729;20-21,727-726	16-16,x-x[BULq];19-19,728-728[SIL]	((.((-(((((((((((((((&))))))))))))))).)).))	GAGGA-AGAAGAAGAGGGAGU&ACUCUCUCUUCUUCUGUCAUC
upu-miR156b	TRINITY_DN21614_c1_g3	-	spk-1	334	354	345	-36.3	-25.3	0.69697	5	2-17,353-338;20-21,335-334	1-1,354-354[UP5];18-19,337-336[SIL]	((..((((((((((((((((.&.))))))))))))))))..))	GAAAAUGGAAGAGGAGAGAGA&ACUCUCUCUUCUUCUGUCAUC
upu-miR156b	TRINITY_DN19574_c0_g1	-	-	374	393	384	-36.3	-25.3	0.69697	4.5	2-15,392-379;17-18,377-376;20-21,375-374	1-1,393-393[UP5];16-16,378-378[SIL];19-19,x-x[BULq]	((-((.((((((((((((((.&.)))))))))))))).)).))	GA-GAAGGAAGAGGAGAGAGA&ACUCUCUCUUCUUCUGUCAUC
upu-miR156b	TRINITY_DN13838_c0_g1	ferredoxin--nitrite reductase	NIR1	1887	1910	1901	-36.3	-25.3	0.69697	8.5	1-7,1910-1904;9-11,1902-1900;12-21,1896-1887	8-8,1903-1903[SIL];x-x,1899-1897[BULt]	((((((((((...(((.(((((((&))))))).)))---))))))))))	GGUGACAGAAACCGAACAGAGAGU&ACUCUCUCUUC---UUCUGUCAUC
upu-miR156b	TRINITY_DN23712_c3_g1	cyclic nucleotide-gated ion channel 2	CNGC2	757	787	778	-36.3	-25.2	0.694215	24	1-12,787-776;13-20,765-758	x-x,775-766[BULt];21-21,757-757[UP3]	.((((((((..........((((((((((((&))))))))))))----------)))))))).	UGUGGCAGAAAUGAAGGAGAGGGGAGAGAGU&ACUCUCUCUUCU----------UCUGUCAUC
upu-miR156b	TRINITY_DN20872_c0_g2	isoprenylcysteine alpha-carbonyl methylesterase ICME-like	-	613	633	624	-36.3	-25.2	0.694215	9	1-2,633-632;4-6,629-627;8-21,626-613	3-3,631-630[AILt];7-7,x-x[BULq]	((((((((((((((-(((..((&))-.))).))))))))))))))	GGUGGCAGAGGAGG-GAGUUGU&AC-UCUCUCUUCUUCUGUCAUC
upu-miR156b	TRINITY_DN2200_c0_g2	-	UBP16	566	585	576	-36.3	-25.2	0.694215	7	2-12,584-574;14-18,573-569	1-1,585-585[UP5];13-13,x-x[BULq];19-21,568-566[UP3]	...(((((-(((((((((((.&.))))))))))).)))))...	AAAGGCGG-AGAAGAGAGGGG&ACUCUCUCUUCUUCUGUCAUC
upu-miR156b	TRINITY_DN24160_c1_g3	signal recognition particle 54 kDa protein 2	-	379	399	390	-36.3	-25.2	0.694215	8	2-3,398-397;6-20,394-380	1-1,399-399[UP5];4-5,396-395[SIL];21-21,379-379[UP3]	.(((((((((((((((..((.&.))..))))))))))))))).	AAUGACAGAGGAAGAGUUGGA&ACUCUCUCUUCUUCUGUCAUC
upu-miR156b	TRINITY_DN21943_c0_g2	-	PES	1878	1898	1889	-36.3	-25.2	0.694215	5.5	2-13,1897-1886;15-18,1884-1881;20-21,1879-1878	1-1,1898-1898[UP5];14-14,1885-1885[SIL];19-19,1880-1880[SIL]	((.((((.((((((((((((.&.)))))))))))).)))).))	GGCGACGAGAGGAGAGAGAGG&ACUCUCUCUUCUUCUGUCAUC
upu-miR156b	TRINITY_DN20937_c0_g2	-	-	1132	1153	1144	-36.3	-25.2	0.694215	8.5	5-16,1149-1138;17-21,1136-1132	1-4,1153-1150[UP5];x-x,1137-1137[BULt]	(((((.((((((((((((....&....))))))))))))-)))))	GAUGAGCAGGAGAAGAGAAAUU&ACUCUCUCUUCUUCUG-UCAUC
upu-miR156b	TRINITY_DN22299_c1_g1	-	UGT91C1	615	634	625	-36.3	-25.2	0.694215	7	3-14,632-621;16-21,620-615	1-2,634-633[UP5];15-15,x-x[BULq]	((((((-((((((((((((..&..)))))))))))).))))))	GGUGAU-GAGGAGGAGAGAUG&ACUCUCUCUUCUUCUGUCAUC
upu-miR156b	TRINITY_DN18514_c0_g2	syntaxin-22	SYP22	1306	1325	1316	-36.3	-25.2	0.694215	4.5	2-13,1324-1313;16-21,1311-1306	1-1,1325-1325[UP5];14-15,1312-1312[AILq]	((((((.-((((((((((((.&.))))))))))))..))))))	GAUGAUC-AAGGAGAGAGAGA&ACUCUCUCUUCUUCUGUCAUC
upu-miR156b	TRINITY_DN8566_c0_g1	-	At3g02090	1689	1709	1700	-36.3	-25.2	0.694215	9	2-4,1708-1706;6-19,1704-1691	1-1,1709-1709[UP5];5-5,1705-1705[SIL];20-21,1690-1689[UP3]	..((((((((((((((.(((.&.))).))))))))))))))..	UCUGGCGGAGGAGGAGCGGGA&ACUCUCUCUUCUUCUGUCAUC
upu-miR156b	TRINITY_DN14996_c0_g4	bifunctional aspartokinase/homoserine dehydrogenase 1	AKHSDH1	123	147	138	-36.3	-25.2	0.694215	10	2-12,146-136;13-14,132-131;16-21,128-123	1-1,147-147[UP5];x-x,135-133[BULt];15-15,130-129[AILt]	((((((..((...(((((((((((.&.)))))))))))---))-.))))))	GAUGACUUGACCAAGGAGAGAGAGA&ACUCUCUCUUCU---UC-UGUCAUC
upu-miR156b	TRINITY_DN20271_c0_g2	-	MAP65-1	356	377	368	-36.3	-25.2	0.694215	6	1-13,377-365;14-17,363-360	x-x,364-364[BULt];18-21,359-356[UP3]	....((((.(((((((((((((&)))))))))))))-))))....	GGAAACAGAAAGAGGAGAGAGU&ACUCUCUCUUCUU-CUGUCAUC
upu-miR156b	TRINITY_DN22280_c0_g1	succinate dehydrogenase [ubiquinone] iron-sulfur subunit 3	SDH2-3	457	483	475	-36.3	-25.2	0.694215	10	1-4,483-480;6-14,479-471;15-21,463-457	5-5,x-x[BULq];x-x,470-464[BULt]	(((((((.......(((((((((-((((&)))).)))))))))-------)))))))	GAUGACAUACAUGUGAGGAAGAG-GAGU&ACUCUCUCUUCUUC-------UGUCAUC
upu-miR156b	TRINITY_DN22551_c0_g3	-	FRL5	1178	1198	1189	-36.3	-25.2	0.694215	7	2-7,1197-1192;9-11,1190-1188;13-21,1186-1178	1-1,1198-1198[UP5];8-8,1191-1191[SIL];12-12,1187-1187[SIL]	(((((((((.(((.((((((.&.)))))).))).)))))))))	GAUGGCGGAUGAAUGGAGAGC&ACUCUCUCUUCUUCUGUCAUC
upu-miR156b	TRINITY_DN17839_c0_g2	-	EIF4B3	15	35	26	-36.3	-25.2	0.694215	6	2-15,34-21;17-17,19-19;20-21,16-15	1-1,35-35[UP5];16-16,20-20[SIL];18-19,18-17[SIL]	((..(.((((((((((((((.&.)))))))))))))).)..))	GAGAAGAGAAGAGGAGAGGGA&ACUCUCUCUUCUUCUGUCAUC
upu-miR156b	TRINITY_DN19777_c0_g1	-	CYP75B1	448	468	459	-36.3	-25.2	0.694215	6	2-15,467-454;17-20,452-449	1-1,468-468[UP5];16-16,453-453[SIL];21-21,448-448[UP3]	.((((.((((((((((((((.&.)))))))))))))).)))).	UGUGGAGGGGGAAGAGAGAGC&ACUCUCUCUUCUUCUGUCAUC
upu-miR156b	TRINITY_DN22462_c3_g1	#N/A	#N/A	184	203	194	-36.3	-25.2	0.694215	6	2-12,202-192;14-18,191-187;20-21,185-184	1-1,203-203[UP5];13-13,x-x[BULq];19-19,186-186[SIL]	((.(((((-(((((((((((.&.))))))))))).))))).))	GAGGGCGG-AGAGGAGAGGGA&ACUCUCUCUUCUUCUGUCAUC
upu-miR156b	TRINITY_DN20623_c0_g1	-	At5g64813	174	195	186	-36.3	-25.2	0.694215	8	2-15,194-181;16-18,179-177	1-1,195-195[UP5];x-x,180-180[BULt];19-21,176-174[UP3]	...(((.((((((((((((((.&.))))))))))))))-)))...	UUGGGCUGGAAGAGGAGGGAGC&ACUCUCUCUUCUUCU-GUCAUC
upu-miR156b	TRINITY_DN21829_c1_g1	#N/A	#N/A	46	68	59	-36.3	-25.2	0.694215	6	2-15,67-54;17-21,50-46	1-1,68-68[UP5];16-16,53-51[AILt]	(((((...((((((((((((((.&.))))))))))))))--.)))))	GGUGGGGAAGAAGAAGAGAGGGA&ACUCUCUCUUCUUCU--GUCAUC
upu-miR156b	TRINITY_DN9516_c0_g1	-	TET2	338	359	349	-36.3	-25.2	0.694215	6	1-2,359-358;3-14,356-345;16-19,343-340	x-x,357-357[BULt];15-15,344-344[SIL];20-21,339-338[UP3]	..((((.((((((((((((.((&))-)))))))))))).))))..	CCUGACUGAAGAGGAGAGAUGU&AC-UCUCUCUUCUUCUGUCAUC
upu-miR156b	TRINITY_DN1650_c0_g1	#N/A	#N/A	26	47	37	-36.3	-25.2	0.694215	5.5	2-9,46-39;10-15,37-32;17-21,30-26	1-1,47-47[UP5];x-x,38-38[BULt];16-16,31-31[SIL]	(((((.((((((.((((((((.&.))))))))-)))))).)))))	GGUGGAGGAAGAGAGAGAGAGA&ACUCUCUCU-UCUUCUGUCAUC
upu-miR156b	TRINITY_DN23118_c0_g3	-	WIP2	2269	2292	2280	-36.3	-25.2	0.694215	11	2-9,2291-2284;10-18,2280-2272	1-1,2292-2292[UP5];x-x,2283-2281[BULt];19-21,2271-2269[UP3]	...(((((((((...((((((((.&.))))))))---)))))))))...	AAGGACGGGAGAGUUAGAGAGAGA&ACUCUCUCU---UCUUCUGUCAUC
upu-miR156b	TRINITY_DN16382_c0_g1	CBD9-like protein	At4g17280	634	655	646	-36.3	-25.2	0.694215	8.5	5-18,651-638;19-21,636-634	1-4,655-652[UP5];x-x,637-637[BULt]	(((.((((((((((((((....&....))))))))))))))-)))	GAUAGGCAGAAGAAGAGAAACA&ACUCUCUCUUCUUCUGUC-AUC
upu-miR156b	TRINITY_DN22918_c0_g2	-	PVA22	1228	1249	1239	-36.3	-25.2	0.694215	8.5	3-4,1247-1246;6-20,1243-1229	1-2,1249-1248[UP5];5-5,1245-1244[AILt];21-21,1228-1228[UP3]	.(((((((((((((((..((..&..))-.))))))))))))))).	AGUGACAGAAGAAGAGUUGAAA&ACUC-UCUCUUCUUCUGUCAUC
upu-miR156b	TRINITY_DN9596_c0_g1	30S ribosomal protein S17	RPS17	386	407	398	-36.3	-25.2	0.694215	6	2-14,406-394;16-18,391-389;20-21,387-386	1-1,407-407[UP5];15-15,393-392[AILt];19-19,388-388[SIL]	((.(((..(((((((((((((.&.)))))))))))))-.))).))	GAGGGCUUGGAGAGGAGAGAGA&ACUCUCUCUUCUUC-UGUCAUC
upu-miR156b	TRINITY_DN2091_c0_g1	-	TIC110	306	328	319	-36.3	-25.18	0.693664	8	2-14,327-315;17-21,310-306	1-1,328-328[UP5];15-16,314-311[AILt]	(((((....(((((((((((((.&.)))))))))))))--..)))))	GGUGGGAUUGAGGAAGGGAGAGC&ACUCUCUCUUCUUC--UGUCAUC
upu-miR156b	TRINITY_DN22425_c0_g4	aminoacylase-1	Acy1	208	228	219	-36.3	-25.18	0.693664	5.5	1-13,228-216;17-21,212-208	14-16,215-213[SIL]	(((((...(((((((((((((&)))))))))))))...)))))	GAUGAGCCGAGAAGGGAGGGU&ACUCUCUCUUCUUCUGUCAUC
upu-miR156b	TRINITY_DN16380_c0_g1	60S ribosomal protein L36-3-like	RPL36A	269	291	282	-36.3	-25.1	0.69146	7.5	2-15,290-277;16-18,274-272	1-1,291-291[UP5];x-x,276-275[BULt];19-21,271-269[UP3]	...(((..((((((((((((((.&.))))))))))))))--)))...	CAGGGCCAAGAAGAAGAGGGAGG&ACUCUCUCUUCUUCU--GUCAUC
upu-miR156b	TRINITY_DN23534_c1_g3	DEAD-box ATP-dependent RNA helicase 21	RH21	1273	1294	1285	-36.3	-25.1	0.69146	5	1-15,1294-1280;17-18,1278-1277;19-21,1275-1273	16-16,1279-1279[SIL];x-x,1276-1276[BULt]	(((.((.(((((((((((((((&))))))))))))))).))-)))	GAUCGGAGGAAGAAGAGGGGGU&ACUCUCUCUUCUUCUGUC-AUC
upu-miR156b	TRINITY_DN22916_c3_g6	-	THUMPD1	65	89	81	-36.3	-25.1	0.69146	9	2-4,88-86;6-14,85-77;15-21,71-65	1-1,89-89[UP5];5-5,x-x[BULq];x-x,76-72[BULt]	(((((((.....(((((((((-(((.&.))).)))))))))-----)))))))	GAUGACAAGGAUGAAGAGGAG-GAGG&ACUCUCUCUUCUUC-----UGUCAUC
upu-miR156b	TRINITY_DN19093_c0_g2	-	-	362	385	373	-36.3	-25.1	0.69146	11.5	3-8,383-378;9-21,374-362	1-2,385-384[UP5];x-x,377-375[BULt]	(((((((((((((...((((((..&..))))))---)))))))))))))	GAUGAUAGAAGAGAAUGGGAGAAU&ACUCUCUC---UUCUUCUGUCAUC
upu-miR156b	TRINITY_DN22540_c1_g3	-	-	481	501	492	-36.3	-25.1	0.69146	8.5	2-8,500-494;10-18,492-484	1-1,501-501[UP5];9-9,493-493[SIL];19-21,483-481[UP3]	...(((((((((.(((((((.&.))))))).)))))))))...	CCGGGCAGAAGGCGAGGGAGA&ACUCUCUCUUCUUCUGUCAUC
upu-miR156b	TRINITY_DN23254_c4_g8	-	-	592	613	604	-36.3	-25.1	0.69146	8	3-15,611-599;17-21,596-592	1-2,613-612[UP5];16-16,598-597[AILt]	(((((..(((((((((((((..&..)))))))))))))-.)))))	GGUGAUGGGAAGGAGAGGGAAA&ACUCUCUCUUCUUCU-GUCAUC
upu-miR156b	TRINITY_DN24064_c0_g6	dihydrolipoyllysine-residue acetyltransferase component 4 of pyruvate dehydrogenase complex	LTA2	1403	1424	1413	-36.3	-25.1	0.69146	8.5	2-4,1423-1421;5-18,1418-1405;20-21,1404-1403	1-1,1424-1424[UP5];x-x,1420-1419[BULt];19-19,x-x[BULq]	((-((((((((((((((..(((.&.)))--)))))))))))))).))	GA-GACGGAGGAGGAGAAGGAGA&ACUC--UCUCUUCUUCUGUCAUC
upu-miR156b	TRINITY_DN16803_c0_g3	-	At4g25390	1933	1958	1949	-36.3	-25.1	0.69146	9	2-15,1957-1944;16-18,1938-1936;20-21,1934-1933	1-1,1958-1958[UP5];x-x,1943-1939[BULt];19-19,1935-1935[SIL]	((.(((.....((((((((((((((.&.))))))))))))))-----))).))	GACGACGAGGAAGAGGAGGAGAGAGA&ACUCUCUCUUCUUCU-----GUCAUC
upu-miR156b	TRINITY_DN23684_c0_g3	aldo/keto reductase	-	41	61	52	-36.3	-25.1	0.69146	10	3-18,59-44	1-2,61-60[UP5];19-21,43-41[UP3]	...((((((((((((((((..&..))))))))))))))))...	CCCGGCGGAAGGAGGGAGGUU&ACUCUCUCUUCUUCUGUCAUC
upu-miR156b	TRINITY_DN21359_c2_g3	serine/threonine protein phosphatase 2A 57 kDa regulatory subunit B' theta isoform-like	B'ETA	311	332	323	-36.3	-25.1	0.69146	6	2-5,331-328;7-16,326-317;17-21,315-311	1-1,332-332[UP5];6-6,327-327[SIL];x-x,316-316[BULt]	(((((.((((((((((.((((.&.)))).))))))))))-)))))	GAUGAGCAGAAGGAGGAAGAGA&ACUCUCUCUUCUUCUG-UCAUC
upu-miR156b	TRINITY_DN2706_c0_g1	-	FBL15	912	931	922	-36.3	-25.1	0.69146	4.5	2-2,930-930;4-15,928-917;17-21,916-912	1-1,931-931[UP5];3-3,929-929[SIL];16-16,x-x[BULq]	(((((-((((((((((((.(.&.).)))))))))))).)))))	GAUGA-AGGAGAAGAGAGUGG&ACUCUCUCUUCUUCUGUCAUC
upu-miR156b	TRINITY_DN25261_c0_g1	-	YLMG2	60	81	71	-36.3	-25.1	0.69146	9	2-4,80-78;6-20,75-61	1-1,81-81[UP5];5-5,77-76[AILt];21-21,60-60[UP3]	.(((((((((((((((..(((.&.)))-.))))))))))))))).	AAUGGCAGGAGGAGAGUUGGGA&ACUC-UCUCUUCUUCUGUCAUC
upu-miR156b	TRINITY_DN24102_c1_g1	Aldo/keto reductase	Os04g0338000	281	301	292	-36.3	-25.1	0.69146	10	3-18,299-284	1-2,301-300[UP5];19-21,283-281[UP3]	...((((((((((((((((..&..))))))))))))))))...	CCCGGCGGAAGGAGGGAGGUU&ACUCUCUCUUCUUCUGUCAUC
upu-miR156b	TRINITY_DN23023_c0_g4	-	At1g02150	448	469	460	-36.3	-25.1	0.69146	5	2-12,468-458;15-17,455-453;18-21,451-448	1-1,469-469[UP5];13-14,457-456[SIL];x-x,452-452[BULt]	((((.(((..(((((((((((.&.)))))))))))..)))-))))	GAUGAACAACAGAGGAGAGAGG&ACUCUCUCUUCUUCUGU-CAUC
upu-miR156b	TRINITY_DN8917_c0_g2	-	At5g51380	453	480	465	-36.3	-25.1	0.69146	14.5	2-7,479-474;8-17,467-458;18-21,456-453	1-1,480-480[UP5];x-x,473-468[BULt];x-x,457-457[BULt]	((((.((((((((((......((((((.&.))))))------))))))))))-))))	GAUGAACAGGAGAAGCUCAUCAGAGAGA&ACUCUCU------CUUCUUCUGU-CAUC
upu-miR156b	TRINITY_DN18336_c0_g2	hypothetical protein	CRR2	97	122	113	-36.3	-25.1	0.69146	9	2-15,121-108;16-20,102-98	1-1,122-122[UP5];x-x,107-103[BULt];21-21,97-97[UP3]	.(((((.....((((((((((((((.&.))))))))))))))-----))))).	UAUGAUCUUGAGGAGGAAGAGAGAGA&ACUCUCUCUUCUUCU-----GUCAUC
upu-miR156b	TRINITY_DN20260_c0_g1	#N/A	#N/A	491	510	501	-36.3	-25.1	0.69146	8.5	2-9,509-502;11-18,500-493;20-21,492-491	1-1,510-510[UP5];10-10,501-501[SIL];19-19,x-x[BULq]	((-((((((((.((((((((.&.)))))))).)))))))).))	GA-GGCAGAGGUGGAGGGGGC&ACUCUCUCUUCUUCUGUCAUC
upu-miR156b	TRINITY_DN18726_c0_g5	-	-	96	116	107	-36.3	-25.1	0.69146	6	2-15,115-102;17-19,100-98	1-1,116-116[UP5];16-16,101-101[SIL];20-21,97-96[UP3]	..(((.((((((((((((((.&.)))))))))))))).)))..	AUUGGAGGAGGAAGAGAGAGA&ACUCUCUCUUCUUCUGUCAUC
upu-miR156b	TRINITY_DN21051_c0_g1	#N/A	#N/A	204	226	217	-36.3	-25.1	0.69146	6.5	2-10,225-217;11-15,215-211;17-21,208-204	1-1,226-226[UP5];x-x,216-216[BULt];16-16,210-209[AILt]	(((((..(((((.(((((((((.&.)))))))))-)))))-.)))))	GAUGGGGAGAAGUGAGAGAGAGG&ACUCUCUCUU-CUUCU-GUCAUC
upu-miR156b	TRINITY_DN22398_c0_g4	calreticulin-3-like	-	149	170	160	-36.3	-25.1	0.69146	6	2-6,169-165;7-15,163-155;17-21,153-149	1-1,170-170[UP5];x-x,164-164[BULt];16-16,154-154[SIL]	(((((.(((((((((.(((((.&.)))))-))))))))).)))))	GGUGAAAGGAGGAGACGAGAGA&ACUCUC-UCUUCUUCUGUCAUC
upu-miR156b	TRINITY_DN13539_c0_g2	ATP phosphoribosyltransferase 2	HISN1A	379	401	390	-36.3	-25.1	0.69146	10	2-6,400-396;7-15,393-385;17-21,383-379	1-1,401-401[UP5];x-x,395-394[BULt];16-16,384-384[SIL]	(((((.(((((((((..(((((.&.)))))--))))))))).)))))	GGUGAGGGAAGGAGGUUGGGAGG&ACUCUC--UCUUCUUCUGUCAUC
upu-miR156b	TRINITY_DN20805_c0_g1	eukaryotic translation initiation factor	EIF(ISO)4G1	1206	1226	1217	-36.3	-25.1	0.69146	6.5	2-14,1225-1213;16-18,1211-1209	1-1,1226-1226[UP5];15-15,1212-1212[SIL];19-21,1208-1206[UP3]	...(((.(((((((((((((.&.))))))))))))).)))...	UUGGAUUGAGGAAGAGAGAGA&ACUCUCUCUUCUUCUGUCAUC
upu-miR156b	TRINITY_DN12787_c0_g1	U3 small nucleolar RNA-associated protein 6 homolog	-	542	561	553	-36.3	-25.1	0.69146	5.5	2-9,560-553;11-17,552-546;19-21,544-542	1-1,561-561[UP5];10-10,x-x[BULq];18-18,545-545[SIL]	(((.(((((((-((((((((.&.)))))))).))))))).)))	GAUAGCAGAAG-AGAGGGAGA&ACUCUCUCUUCUUCUGUCAUC
upu-miR156b	TRINITY_DN1273_c0_g1	SSX family member 2 interacting protein	Ssx2ip	1084	1116	1107	-36.3	-25.1	0.69146	15.5	2-15,1115-1102;16-21,1089-1084	1-1,1116-1116[UP5];x-x,1101-1090[BULt]	((((((............((((((((((((((.&.))))))))))))))------------))))))	GGUGGCAUUGUGAAGAGAAGGAGAGGAGAGAGA&ACUCUCUCUUCUUCU------------GUCAUC
upu-miR156b	TRINITY_DN8384_c0_g1	-	HNRNPR	492	511	502	-36.3	-25.1	0.69146	4.5	2-14,510-498;16-19,497-494	1-1,511-511[UP5];15-15,x-x[BULq];20-21,493-492[UP3]	..((((-(((((((((((((.&.))))))))))))).))))..	AUUGAU-GAAGAAGAGAGAGA&ACUCUCUCUUCUUCUGUCAUC
upu-miR156b	TRINITY_DN1154_c0_g1	-	UGT87A1	254	274	265	-36.3	-25.1	0.69146	6	2-6,273-269;8-15,267-260;17-21,258-254	1-1,274-274[UP5];7-7,268-268[SIL];16-16,259-259[SIL]	(((((.((((((((.(((((.&.))))).)))))))).)))))	GGUGAAGGAAGAAGUGGGAGG&ACUCUCUCUUCUUCUGUCAUC
upu-miR156b	TRINITY_DN23699_c1_g4	-	-	501	525	515	-36.3	-25.1	0.69146	9	2-8,524-518;9-17,516-508;18-21,504-501	1-1,525-525[UP5];x-x,517-517[BULt];x-x,507-505[BULt]	((((...(((((((((.(((((((.&.)))))))-)))))))))---))))	GGUGGUUGCAGAAGGAUGAGGGAGA&ACUCUCUC-UUCUUCUGU---CAUC
upu-miR156b	TRINITY_DN18762_c0_g1	uncharacterized LOC101298534	AMY3	499	521	512	-36.3	-25.1	0.69146	8	3-15,519-507;16-21,504-499	1-2,521-520[UP5];x-x,506-505[BULt]	((((((..(((((((((((((..&..)))))))))))))--))))))	GGUGAUGGAGAAGGAGAGGGAUC&ACUCUCUCUUCUUCU--GUCAUC
upu-miR156b	TRINITY_DN23343_c1_g3	-	HULK3	212	232	223	-36.3	-25	0.688705	9	3-9,230-224;11-21,222-212	1-2,232-231[UP5];10-10,223-223[SIL]	(((((((((((.(((((((..&..))))))).)))))))))))	GAUGAUGGAAGUGGAGGGGAU&ACUCUCUCUUCUUCUGUCAUC
upu-miR156b	TRINITY_DN22842_c0_g7	uncharacterized protein LOC107424838	PBRP1	564	583	574	-36.3	-25	0.688705	6.5	1-9,583-575;11-14,573-570;16-21,569-564	10-10,574-574[SIL];15-15,x-x[BULq]	((((((-((((.(((((((((&))))))))).)))).))))))	GGUGAC-GAGGCAGAGGGGGU&ACUCUCUCUUCUUCUGUCAUC
upu-miR156b	TRINITY_DN25948_c0_g1	-	-	952	977	968	-36.3	-25	0.688705	13.5	2-12,976-966;13-14,960-959;16-21,957-952	1-1,977-977[UP5];x-x,965-961[BULt];15-15,958-958[SIL]	((((((.((.....(((((((((((.&.)))))))))))-----)).))))))	GAUGGCCGACUUAUAGGAGAGAGAGA&ACUCUCUCUUCU-----UCUGUCAUC
upu-miR156b	TRINITY_DN21695_c0_g1	-	EDR1	618	640	631	-36.3	-25	0.688705	7.5	3-16,638-625;17-20,622-619	1-2,640-639[UP5];x-x,624-623[BULt];21-21,618-618[UP3]	.((((..((((((((((((((..&..))))))))))))))--)))).	CGUGAUUCAGAAGGAGAGAGAAC&ACUCUCUCUUCUUCUG--UCAUC
upu-miR156b	TRINITY_DN21118_c2_g1	40S ribosomal protein S18	RPS18A	500	520	511	-36.3	-25	0.688705	8	2-5,519-516;7-15,514-506;17-21,504-500	1-1,520-520[UP5];6-6,515-515[SIL];16-16,505-505[SIL]	(((((.(((((((((.((((.&.)))).))))))))).)))))	GAUGGGGGAAGGGGACGGAGG&ACUCUCUCUUCUUCUGUCAUC
upu-miR156b	TRINITY_DN11388_c0_g1	HBS1-like protein isoform X1	HBS1L	474	496	487	-36.3	-25	0.688705	8	2-12,495-485;14-15,481-480;17-21,478-474	1-1,496-496[UP5];13-13,484-482[AILt];16-16,479-479[SIL]	(((((.((...(((((((((((.&.)))))))))))--.)).)))))	GAUGAGAGUUCAGAAGAGAGGGA&ACUCUCUCUUCU--UCUGUCAUC
upu-miR156b	TRINITY_DN17839_c0_g2	-	EIF4B3	577	598	589	-36.3	-25	0.688705	5	1-15,598-584;17-18,582-581;19-21,579-577	16-16,583-583[SIL];x-x,580-580[BULt]	(((.((.(((((((((((((((&))))))))))))))).))-)))	GAUAGGAAGGAGAGGAGAGGGU&ACUCUCUCUUCUUCUGUC-AUC
upu-miR156b	TRINITY_DN23727_c1_g12	heterogeneous nuclear ribonucleoprotein 1	RNP1	100	122	113	-36.3	-25	0.688705	8.5	2-12,121-111;13-18,108-103	1-1,122-122[UP5];x-x,110-109[BULt];19-21,102-100[UP3]	...((((((..(((((((((((.&.)))))))))))--))))))...	AAAGAUAGAAAAGAAGAGAGAGA&ACUCUCUCUUCU--UCUGUCAUC
upu-miR156b	TRINITY_DN10703_c0_g2	#N/A	#N/A	596	614	606	-36.3	-25	0.688705	4	2-6,613-609;8-15,608-601;17-21,600-596	1-1,614-614[UP5];7-7,x-x[BULq];16-16,x-x[BULq]	(((((-((((((((-(((((.&.))))).)))))))).)))))	GAUGA-AGAAGAAG-GAGAGG&ACUCUCUCUUCUUCUGUCAUC
upu-miR156b	TRINITY_DN11520_c0_g1	WRKY family transcription factor	WRKY6	1732	1751	1742	-36.3	-25	0.688705	5.5	1-10,1751-1742;12-18,1740-1734;20-21,1733-1732	11-11,1741-1741[SIL];19-19,x-x[BULq]	((-(((((((.((((((((((&)))))))))).))))))).))	GA-GAUAGAGAGAGAGAGAGU&ACUCUCUCUUCUUCUGUCAUC
upu-miR156b	TRINITY_DN21169_c0_g3	-	MSH6	704	736	726	-36.3	-25	0.688705	14.5	1-5,736-732;6-15,730-721;16-21,709-704	x-x,731-731[BULt];x-x,720-710[BULt]	((((((...........((((((((((.(((((&)))))-))))))))))-----------))))))	GAUGACUCAAGAUCACAGGAGGAAGAGCAGAGU&ACUCU-CUCUUCUUCU-----------GUCAUC
upu-miR156b	TRINITY_DN20577_c0_g2	-	-	706	727	718	-36.3	-25	0.688705	7.5	2-15,726-713;17-20,710-707	1-1,727-727[UP5];16-16,712-711[AILt];21-21,706-706[UP3]	.((((..((((((((((((((.&.))))))))))))))-.)))).	UGUGAGGAGAGGGAGAGGGAGA&ACUCUCUCUUCUUCU-GUCAUC
upu-miR156b	TRINITY_DN22292_c4_g7	-	At3g50690	1148	1172	1164	-36.3	-25	0.688705	14	2-4,1171-1169;6-12,1168-1162;13-21,1156-1148	1-1,1172-1172[UP5];5-5,x-x[BULq];x-x,1161-1157[BULt]	(((((((((.....(((((((-(((.&.))).)))))))-----)))))))))	GAUGGCGGAUUUGAAGAAGAG-GAGG&ACUCUCUCUUCU-----UCUGUCAUC
upu-miR156b	TRINITY_DN23491_c0_g2	very-long-chain 3-oxoacyl-CoA reductase 1-like	KCR1	743	764	756	-36.3	-25	0.688705	6	1-2,764-763;4-16,762-750;18-21,746-743	3-3,x-x[BULq];17-17,749-747[AILt]	((((...(((((((((((((-((&)).)))))))))))))--.))))	GAUGCUUCAGAGGAAGAGAG-GU&ACUCUCUCUUCUUCUG--UCAUC
upu-miR156b	TRINITY_DN18119_c1_g1	-	-	645	665	656	-36.3	-25	0.688705	5	2-14,664-652;17-18,649-648;20-21,646-645	1-1,665-665[UP5];15-16,651-650[SIL];19-19,647-647[SIL]	((.((..(((((((((((((.&.)))))))))))))..)).))	GAAGAAUGAGGAAGAGAGAGA&ACUCUCUCUUCUUCUGUCAUC
upu-miR156b	TRINITY_DN8291_c0_g1	-	BHLH106	344	365	356	-36.3	-25	0.688705	7	2-15,364-351;17-19,348-346	1-1,365-365[UP5];16-16,350-349[AILt];20-21,345-344[UP3]	..(((..((((((((((((((.&.))))))))))))))-.)))..	GCUGAGAAGAGGAGGAGAGAGC&ACUCUCUCUUCUUCU-GUCAUC
upu-miR156b	TRINITY_DN22443_c2_g8	dnaJ protein homolog	DNAJ1	305	325	316	-36.3	-25	0.688705	7	2-10,324-316;12-18,314-308;20-21,306-305	1-1,325-325[UP5];11-11,315-315[SIL];19-19,307-307[SIL]	((.(((((((.(((((((((.&.))))))))).))))))).))	GAAGACAGAGAAGGGGAGAGG&ACUCUCUCUUCUUCUGUCAUC
upu-miR156b	TRINITY_DN7340_c0_g2	protein TRANSPORT INHIBITOR RESPONSE 1	TIR1	2057	2077	2068	-36.3	-25	0.688705	9.5	4-12,2074-2066;14-21,2064-2057	1-3,2077-2075[UP5];13-13,2065-2065[SIL]	((((((((.(((((((((...&...))))))))).))))))))	GGUGGCGGUGGAAGAGGGUAU&ACUCUCUCUUCUUCUGUCAUC
upu-miR156b	TRINITY_DN19406_c2_g7	photosystem I P700 chlorophyll a apoprotein A1	psaA	178	201	192	-36.3	-25	0.688705	10	3-15,199-187;16-21,183-178	1-2,201-200[UP5];x-x,186-184[BULt]	((((((...(((((((((((((..&..)))))))))))))---))))))	GAUGGCCCUGGAAGAGGGGGGACA&ACUCUCUCUUCUUCU---GUCAUC
upu-miR156b	TRINITY_DN22304_c1_g10	biotin carboxyl carrier protein of acetyl-CoA carboxylase 1	BCCP1	559	580	570	-36.3	-25	0.688705	7	1-9,580-572;10-15,570-565;17-18,563-562	x-x,571-571[BULt];16-16,564-564[SIL];19-21,561-559[UP3]	...((.((((((.(((((((((&)))))))))-)))))).))...	GUAGAGAGAGGAGAGAGAGAGU&ACUCUCUCU-UCUUCUGUCAUC
upu-miR156b	TRINITY_DN22443_c2_g3	dnaJ protein homolog	DNAJ1	461	481	472	-36.3	-25	0.688705	6	2-13,480-469;15-18,467-464;20-21,462-461	1-1,481-481[UP5];14-14,468-468[SIL];19-19,463-463[SIL]	((.((((.((((((((((((.&.)))))))))))).)))).))	GAAGACAAAGGAGGGGAGAGG&ACUCUCUCUUCUUCUGUCAUC
upu-miR156b	TRINITY_DN14932_c0_g3	-	CDKG-2	399	424	415	-36.3	-25	0.688705	15.5	2-10,423-415;11-18,409-402	1-1,424-424[UP5];x-x,414-410[BULt];19-21,401-399[UP3]	...((((((((.....(((((((((.&.)))))))))-----))))))))...	CUAGGCAGAAGGGUAUGAGAGAGAGG&ACUCUCUCUU-----CUUCUGUCAUC
upu-miR156b	TRINITY_DN19968_c1_g1	-	-	499	527	510	-36.3	-25	0.688705	21.5	2-9,526-519;10-20,510-500	1-1,527-527[UP5];x-x,518-511[BULt];21-21,499-499[UP3]	.(((((((((((........((((((((.&.))))))))--------))))))))))).	UGUGGCAGGAGGAAGCAAUGGGAGAGAGG&ACUCUCUCU--------UCUUCUGUCAUC
upu-miR156b	TRINITY_DN16779_c0_g4	-	-	444	464	455	-36.3	-25	0.688705	5.5	1-8,464-457;10-14,455-451;16-20,449-445	9-9,456-456[SIL];15-15,450-450[SIL];21-21,444-444[UP3]	.(((((.(((((.((((((((&)))))))).))))).))))).	UGUGACUGAAGACGAGAGGGU&ACUCUCUCUUCUUCUGUCAUC
upu-miR156b	TRINITY_DN22805_c0_g5	-	CBSCBSPB4	56	78	67	-36.3	-25	0.688705	9.5	2-5,77-74;6-18,71-59;20-21,57-56	1-1,78-78[UP5];x-x,73-72[BULt];19-19,58-58[SIL]	((.(((((((((((((..((((.&.))))--))))))))))))).))	GGAGGCGGAGGAGGAGGAAGAGG&ACUCU--CUCUUCUUCUGUCAUC
upu-miR156b	TRINITY_DN19510_c1_g2	-	-	161	181	171	-36.3	-25	0.688705	6	2-5,180-177;6-12,175-169;14-20,168-162	1-1,181-181[UP5];x-x,176-176[BULt];13-13,x-x[BULq];21-21,161-161[UP3]	.(((((((-(((((((.((((.&.))))-))))))).))))))).	UGUGGCAG-AGAAGAGAAGAGG&ACUCU-CUCUUCUUCUGUCAUC
upu-miR156b	TRINITY_DN23648_c0_g2	-	PIRL9	515	536	526	-36.3	-25	0.688705	8.5	2-7,535-530;8-15,528-521;17-19,519-517	1-1,536-536[UP5];x-x,529-529[BULt];16-16,520-520[SIL];20-21,516-515[UP3]	..(((.((((((((.((((((.&.))))))-)))))))).)))..	GCUGAGGGAGGAGGAAGAGAGG&ACUCUCU-CUUCUUCUGUCAUC
upu-miR156b	TRINITY_DN23026_c3_g2	uncharacterized protein LOC110893888	PHF3	2401	2433	2424	-36.3	-25	0.688705	27.5	1-8,2433-2426;10-12,2424-2422;13-21,2409-2401	9-9,2425-2425[SIL];x-x,2421-2410[BULt]	(((((((((............(((.((((((((&)))))))).)))------------)))))))))	GGUGACAGAUUCUUAUAUUACGGAUGAGAGAGU&ACUCUCUCUUCU------------UCUGUCAUC
upu-miR156b	TRINITY_DN17108_c0_g3	-	MKP1	639	663	652	-36.3	-25	0.688705	8.5	2-4,662-660;5-15,657-647;16-21,644-639	1-1,663-663[UP5];x-x,659-658[BULt];x-x,646-645[BULt]	((((((..(((((((((((..(((.&.)))--)))))))))))--))))))	GGUGGCGAGGAAGAAGAGAAAGAGG&ACUC--UCUCUUCUUCU--GUCAUC
upu-miR156b	TRINITY_DN21976_c0_g1	-	-	317	338	328	-36.3	-25	0.688705	9.5	2-8,337-331;10-18,328-320	1-1,338-338[UP5];9-9,330-329[AILt];19-21,319-317[UP3]	...(((((((((..(((((((.&.)))))))-.)))))))))...	CUCGACAGGAGAUUGGGAGAGA&ACUCUCUC-UUCUUCUGUCAUC
upu-miR156b	TRINITY_DN22677_c0_g4	-	Tmem205	1042	1061	1052	-36.3	-25	0.688705	5	2-15,1060-1047;17-18,1045-1044;20-21,1043-1042	1-1,1061-1061[UP5];16-16,1046-1046[SIL];19-19,x-x[BULq]	((-((.((((((((((((((.&.)))))))))))))).)).))	GA-GAAAGAGGAAGGGAGAGG&ACUCUCUCUUCUUCUGUCAUC
upu-miR156b	TRINITY_DN22485_c3_g4	-	HIPP32	782	802	793	-36.3	-25	0.688705	6.5	2-15,801-788;17-18,786-785	1-1,802-802[UP5];16-16,787-787[SIL];19-21,784-782[UP3]	...((.((((((((((((((.&.)))))))))))))).))...	AGGGAAGGAGGAAGAGAGAGC&ACUCUCUCUUCUUCUGUCAUC
upu-miR156b	TRINITY_DN23038_c3_g3	ras-related protein Rab11C	RAB11C	245	264	255	-36.3	-25	0.688705	5	1-14,264-251;16-18,249-247;20-21,246-245	15-15,250-250[SIL];19-19,x-x[BULq]	((-(((.((((((((((((((&)))))))))))))).))).))	GA-GAUCGGAGAGGAGAGGGU&ACUCUCUCUUCUUCUGUCAUC
upu-miR156b	TRINITY_DN22734_c0_g8	#N/A	#N/A	167	186	177	-36.3	-25	0.688705	5	1-12,186-175;15-18,173-170;20-21,168-167	13-14,174-174[AILq];19-19,169-169[SIL]	((.((((.-((((((((((((&))))))))))))..)))).))	GAAGACAU-GGAGGAGAGAGU&ACUCUCUCUUCUUCUGUCAUC
upu-miR156b	TRINITY_DN23342_c6_g3	-	CID7	1989	2011	2002	-36.3	-24.9	0.68595	9	2-12,2010-2000;14-15,1998-1997;16-21,1994-1989	1-1,2011-2011[UP5];13-13,1999-1999[SIL];x-x,1996-1995[BULt]	((((((..((.(((((((((((.&.))))))))))).))--))))))	GGUGACCGGGUGGGAGGGGGAGG&ACUCUCUCUUCUUCU--GUCAUC
upu-miR156b	TRINITY_DN16221_c1_g1	transcription factor VIP1-like	VIP1	1106	1126	1117	-36.3	-24.9	0.68595	4	2-13,1125-1114;14-15,1112-1111;17-18,1109-1108;20-21,1107-1106	1-1,1126-1126[UP5];x-x,1113-1113[BULt];16-16,1110-1110[SIL];19-19,x-x[BULq]	((-((.((.((((((((((((.&.))))))))))))-)).)).))	GA-GAGAGAAAGAAGAGAGAGG&ACUCUCUCUUCUU-CUGUCAUC
upu-miR156b	TRINITY_DN22478_c0_g2	-	NBP35	436	461	451	-36.3	-24.9	0.68595	14	2-4,460-458;6-12,455-449;13-21,444-436	1-1,461-461[UP5];5-5,457-456[AILt];x-x,448-445[BULt]	(((((((((....(((((((..(((.&.)))-.)))))))----)))))))))	GAUGACAGAGCAAAGGAGAGUUGAGC&ACUC-UCUCUUCU----UCUGUCAUC
upu-miR156b	TRINITY_DN22427_c0_g1	#N/A	#N/A	197	223	214	-36.3	-24.9	0.68595	11.5	2-15,222-209;16-20,202-198	1-1,223-223[UP5];x-x,208-203[BULt];21-21,197-197[UP3]	.(((((......((((((((((((((.&.))))))))))))))------))))).	CGUGGCCUCCAUGGAGGAAGAGGGAGC&ACUCUCUCUUCUUCU------GUCAUC
upu-miR156b	TRINITY_DN22650_c0_g2	cofactor of nitrate reductase and xanthine dehydrogenase 2	CNX2	484	505	495	-36.3	-24.9	0.68595	5.5	2-8,504-498;9-15,496-490;17-21,488-484	1-1,505-505[UP5];x-x,497-497[BULt];16-16,489-489[SIL]	(((((.(((((((.(((((((.&.)))))))-))))))).)))))	GAUGGAAGAAGAAGGGGAGAGC&ACUCUCUC-UUCUUCUGUCAUC
upu-miR156b	TRINITY_DN21067_c0_g2	-	-	53	74	64	-36.3	-24.9	0.68595	7.5	2-7,73-68;8-17,66-57	1-1,74-74[UP5];x-x,67-67[BULt];18-21,56-53[UP3]	....((((((((((.((((((.&.))))))-))))))))))....	AAGAGCAGAAGAAGAAGAGAGG&ACUCUCU-CUUCUUCUGUCAUC
upu-miR156b	TRINITY_DN17158_c1_g3	cullin-1-like	CUL1	1391	1413	1402	-36.3	-24.9	0.68595	6	2-8,1412-1406;9-17,1403-1395;19-21,1393-1391	1-1,1413-1413[UP5];x-x,1405-1404[BULt];18-18,1394-1394[SIL]	(((.(((((((((..(((((((.&.)))))))--))))))))).)))	GAUAACAGAAGAAACGAGAGAGC&ACUCUCUC--UUCUUCUGUCAUC
upu-miR156b	TRINITY_DN27132_c0_g1	glycine--tRNA ligase	EDD1	384	403	394	-36.3	-24.9	0.68595	4	2-13,402-391;15-18,389-386;20-21,385-384	1-1,403-403[UP5];14-14,390-390[SIL];19-19,x-x[BULq]	((-((((.((((((((((((.&.)))))))))))).)))).))	GA-GACAAAGGAAGAGAGAGC&ACUCUCUCUUCUUCUGUCAUC
upu-miR156b	TRINITY_DN6_c0_g1	-	-	26	46	37	-36.3	-24.9	0.68595	8.5	2-17,45-30	1-1,46-46[UP5];18-21,29-26[UP3]	....((((((((((((((((.&.))))))))))))))))....	UCAUACAGGAGGAGGGAGGGA&ACUCUCUCUUCUUCUGUCAUC
upu-miR156b	TRINITY_DN22341_c1_g5	-	MBD8	1136	1157	1148	-36.3	-24.9	0.68595	9.5	1-10,1157-1148;11-18,1146-1139	x-x,1147-1147[BULt];19-21,1138-1136[UP3]	...((((((((.((((((((((&))))))))))-))))))))...	AUCGGCGGGAGCGGGAGGGAGU&ACUCUCUCUU-CUUCUGUCAUC
upu-miR156b	TRINITY_DN2473_c0_g1	-	At4g28100	331	351	342	-36.3	-24.9	0.68595	6	1-12,351-340;15-18,337-334	13-14,339-338[SIL];19-21,333-331[UP3]	...((((..((((((((((((&))))))))))))..))))...	GUGGACAUUGGAAGAGAGAGU&ACUCUCUCUUCUUCUGUCAUC
upu-miR156b	TRINITY_DN721_c0_g1	-	-	561	589	572	-36.3	-24.9	0.68595	19	1-6,589-584;7-9,580-578;10-21,572-561	x-x,583-581[BULt];x-x,577-573[BULt]	((((((((((((.....(((...((((((&))))))---)))-----))))))))))))	GGUGACGGAGGACGGCUGGACUGGAGAGU&ACUCUC---UCU-----UCUUCUGUCAUC
upu-miR156b	TRINITY_DN21329_c0_g2	SKP1-like protein 1B	SKP1A	586	605	596	-36.3	-24.9	0.68595	4.5	2-7,604-599;9-18,597-588;20-21,587-586	1-1,605-605[UP5];8-8,598-598[SIL];19-19,x-x[BULq]	((-((((((((((.((((((.&.)))))).)))))))))).))	GA-GACAGGAGAAAAGAGAGC&ACUCUCUCUUCUUCUGUCAUC
upu-miR156b	TRINITY_DN4516_c0_g1	-	APUM2	699	719	710	-36.3	-24.9	0.68595	8	3-7,717-713;9-21,711-699	1-2,719-718[UP5];8-8,712-712[SIL]	(((((((((((((.(((((..&..))))).)))))))))))))	GGUGACAGGAGGAAAGGGAAU&ACUCUCUCUUCUUCUGUCAUC
upu-miR156b	TRINITY_DN6842_c0_g1	-	-	198	219	210	-36.3	-24.9	0.68595	7.5	3-17,217-203;18-21,201-198	1-2,219-218[UP5];x-x,202-202[BULt]	((((.(((((((((((((((..&..)))))))))))))))-))))	GAUGCAUGGGAGGAGGGAGAUA&ACUCUCUCUUCUUCUGU-CAUC
upu-miR156b	TRINITY_DN5789_c0_g1	-	VQ11	543	564	555	-36.3	-24.9	0.68595	7	2-16,563-549;18-20,546-544	1-1,564-564[UP5];17-17,548-547[AILt];21-21,543-543[UP3]	.(((..(((((((((((((((.&.)))))))))))))))-.))).	CGUGCCCGGAGGAAGAGAGGGC&ACUCUCUCUUCUUCUG-UCAUC
upu-miR156b	TRINITY_DN22780_c1_g3	-	PAP9	11	31	22	-36.3	-24.9	0.68595	9.5	3-15,29-17;17-20,15-12	1-2,31-30[UP5];16-16,16-16[SIL];21-21,11-11[UP3]	.((((.(((((((((((((..&..))))))))))))).)))).	UGUGGGGGAGGAGGAGAGGAA&ACUCUCUCUUCUUCUGUCAUC
upu-miR156b	TRINITY_DN23292_c0_g3	#N/A	#N/A	58	80	71	-36.3	-24.9	0.68595	6	2-12,79-69;13-17,67-63;20-21,59-58	1-1,80-80[UP5];x-x,68-68[BULt];18-19,62-60[AILt]	((...(((((.(((((((((((.&.)))))))))))-)))))-..))	GAGACACAGAGAGAAGAGAGAGG&ACUCUCUCUUCU-UCUGU-CAUC
upu-miR156b	TRINITY_DN20375_c0_g2	uncharacterized LOC100800041	BAG4	867	888	879	-36.3	-24.9	0.68595	5	2-12,887-877;13-15,875-873;17-18,871-870;20-21,868-867	1-1,888-888[UP5];x-x,876-876[BULt];16-16,872-872[SIL];19-19,869-869[SIL]	((.((.(((.(((((((((((.&.)))))))))))-))).)).))	GAAGAGAGAGAGAAGAGAGAGA&ACUCUCUCUUCU-UCUGUCAUC
upu-miR156b	TRINITY_DN23557_c1_g3	FIP1[V]-like protein	FIPS5	867	890	879	-36.3	-24.9	0.68595	7.5	1-4,890-887;5-8,885-882;9-15,880-874;16-21,872-867	x-x,886-886[BULt];x-x,881-881[BULt];x-x,873-873[BULt]	((((((.(((((((.((((.((((&))))-))))-)))))))-))))))	GAUGGCGAGAGGAAGGAGAUGGGU&ACUC-UCUC-UUCUUCU-GUCAUC
upu-miR156b	TRINITY_DN1419_c0_g1	#N/A	#N/A	168	188	180	-36.3	-24.9	0.68595	5.5	1-4,188-185;6-17,184-173;19-21,170-168	5-5,x-x[BULq];18-18,172-171[AILt]	(((..((((((((((((-((((&)))).))))))))))))-.)))	GAUAAGCAGAAGAGGAG-GAGU&ACUCUCUCUUCUUCUGU-CAUC
upu-miR156b	TRINITY_DN22088_c0_g8	LOW QUALITY PROTEIN: uncharacterized protein LOC110639967	-	841	862	852	-36.3	-24.9	0.68595	9	2-5,861-858;6-18,856-844	1-1,862-862[UP5];x-x,857-857[BULt];19-21,843-841[UP3]	...(((((((((((((.((((.&.))))-)))))))))))))...	CACGGCAGGAGAAGGGCAGGGC&ACUCU-CUCUUCUUCUGUCAUC
upu-miR156b	TRINITY_DN3564_c0_g2	WRKY transcription factor 22	WRKY22	1269	1288	1280	-36.3	-24.9	0.68595	6.5	3-9,1286-1280;11-15,1279-1275;17-21,1273-1269	1-2,1288-1287[UP5];10-10,x-x[BULq];16-16,1274-1274[SIL]	(((((.(((((-(((((((..&..))))))).))))).)))))	GAUGAGAGGAG-AGAGAGACA&ACUCUCUCUUCUUCUGUCAUC
upu-miR156b	TRINITY_DN19445_c1_g1	-	ERDJ3A	228	247	238	-36.3	-24.9	0.68595	5.5	1-11,247-237;15-21,234-228	12-14,236-235[AILq]	(((((((..-(((((((((((&)))))))))))...)))))))	GAUGAUAUU-GGAGAGAGAGU&ACUCUCUCUUCUUCUGUCAUC
upu-miR156b	TRINITY_DN22089_c1_g3	probable pre-mRNA-splicing factor ATP-dependent RNA helicase	At3g26560	592	616	603	-36.3	-24.9	0.68595	12.5	3-7,614-610;8-21,605-592	1-2,616-615[UP5];x-x,609-606[BULt]	((((((((((((((....(((((..&..)))))----))))))))))))))	GAUGAUAGAGGAAGGCACAGAGAUA&ACUCUCU----CUUCUUCUGUCAUC
upu-miR156b	TRINITY_DN21454_c0_g3	-	rbm48	280	299	291	-36.3	-24.9	0.68595	4	1-3,299-297;5-18,296-283;20-21,281-280	4-4,x-x[BULq];19-19,282-282[SIL]	((.((((((((((((((-(((&))).)))))))))))))).))	GAAGGCAGGAGAAGAGA-AGU&ACUCUCUCUUCUUCUGUCAUC
upu-miR156b	TRINITY_DN15232_c0_g1	transcription factor MYC2-like	BHLH30	336	355	346	-36.3	-24.9	0.68595	5	2-15,354-341;17-18,340-339	1-1,355-355[UP5];16-16,x-x[BULq];19-21,338-336[UP3]	...((-((((((((((((((.&.)))))))))))))).))...	AAAGA-AGAAGAAGAGAGAGG&ACUCUCUCUUCUUCUGUCAUC
upu-miR156b	TRINITY_DN20911_c1_g3	-	BHLH49	338	358	349	-36.3	-24.9	0.68595	5.5	2-6,357-353;8-15,351-344;17-20,342-339	1-1,358-358[UP5];7-7,352-352[SIL];16-16,343-343[SIL];21-21,338-338[UP3]	.((((.((((((((.(((((.&.))))).)))))))).)))).	AAUGAGAGGAGAAGCGAGAGC&ACUCUCUCUUCUUCUGUCAUC
upu-miR156b	TRINITY_DN7219_c0_g1	-	VIT_19s0014g03930	455	492	483	-36.3	-24.9	0.68595	19	2-15,491-478;16-21,460-455	1-1,492-492[UP5];x-x,477-461[BULt]	((((((.................((((((((((((((.&.))))))))))))))-----------------))))))	GAUGACGAGGCCGGAGAAGAGGAAGAAGAAGAGGGAGG&ACUCUCUCUUCUUCU-----------------GUCAUC
upu-miR156b	TRINITY_DN22001_c0_g1	serine/arginine-rich SC35-like splicing factor SCL30 isoform X1	SCL30	499	518	509	-36.3	-24.8	0.683196	6.5	1-2,518-517;4-12,515-507;14-21,506-499	3-3,516-516[SIL];13-13,x-x[BULq]	((((((((-(((((((((.((&)).))))))))).))))))))	GAUGAUAG-GGGGGAGAGCGU&ACUCUCUCUUCUUCUGUCAUC
upu-miR156b	TRINITY_DN21416_c0_g1	superoxide dismutase [Cu-Zn] 2	SODCC.2	552	576	567	-36.3	-24.8	0.683196	12.5	2-12,575-565;13-17,560-556;19-21,554-552	1-1,576-576[UP5];x-x,564-561[BULt];18-18,555-555[SIL]	(((.(((((....(((((((((((.&.)))))))))))----))))).)))	GAUAGCAGAGGAAGGAGGAGAGAGA&ACUCUCUCUUCU----UCUGUCAUC
upu-miR156b	TRINITY_DN23252_c0_g8	-	PIP2-7	791	814	804	-36.3	-24.8	0.683196	7.5	1-5,814-810;6-15,808-799;16-20,796-792	x-x,809-809[BULt];x-x,798-797[BULt];21-21,791-791[UP3]	.(((((..((((((((((.(((((&)))))-))))))))))--))))).	AGUGACAUAGAGGAAGAGAAGGGU&ACUCU-CUCUUCUUCU--GUCAUC
upu-miR156b	TRINITY_DN22030_c1_g2	BES1/BZR1 homolog protein 2	BEH4	183	205	196	-36.3	-24.8	0.683196	8.5	2-15,204-191;16-18,188-186	1-1,205-205[UP5];x-x,190-189[BULt];19-21,185-183[UP3]	...(((..((((((((((((((.&.))))))))))))))--)))...	ACCGACAUGGAAGGAGAGGGAGA&ACUCUCUCUUCUUCU--GUCAUC
upu-miR156b	TRINITY_DN23337_c0_g1	-	EMB506	348	366	358	-36.3	-24.8	0.683196	5	2-4,365-363;6-15,362-353;17-21,352-348	1-1,366-366[UP5];5-5,x-x[BULq];16-16,x-x[BULq]	(((((-((((((((((-(((.&.))).)))))))))).)))))	GAUGA-AGAAGAGGAG-GAGG&ACUCUCUCUUCUUCUGUCAUC
upu-miR156b	TRINITY_DN20601_c0_g1	-	MUB3	424	443	435	-36.3	-24.8	0.683196	7.5	1-6,443-438;8-19,437-426;21-21,424-424	7-7,x-x[BULq];20-20,425-425[SIL]	(.((((((((((((-((((((&)))))).)))))))))))).)	GUUGGCGGGGGAGG-GGGAGU&ACUCUCUCUUCUUCUGUCAUC
upu-miR156b	TRINITY_DN10085_c1_g1	-	-	158	177	168	-36.3	-24.8	0.683196	3.5	1-15,177-163;17-18,162-161;20-21,159-158	16-16,x-x[BULq];19-19,160-160[SIL]	((.((-(((((((((((((((&))))))))))))))).)).))	GAAGA-AGGAGAAGAGGGAGU&ACUCUCUCUUCUUCUGUCAUC
upu-miR156b	TRINITY_DN12050_c0_g2	-	-	307	327	318	-36.3	-24.8	0.683196	7.5	1-5,327-323;7-18,321-310	6-6,322-322[SIL];19-21,309-307[UP3]	...((((((((((((.(((((&))))).))))))))))))...	GCAGACAGGAGGGGAAAGAGU&ACUCUCUCUUCUUCUGUCAUC
upu-miR156b	TRINITY_DN23712_c3_g1	cyclic nucleotide-gated ion channel 2	CNGC2	272	294	285	-36.3	-24.8	0.683196	7.5	1-15,294-280;16-18,277-275	x-x,279-278[BULt];19-21,274-272[UP3]	...(((..(((((((((((((((&)))))))))))))))--)))...	AAGGGCGUAGAAGAAGAGGGGGU&ACUCUCUCUUCUUCU--GUCAUC
upu-miR156b	TRINITY_DN23641_c0_g2	-	CYCT1-3	1292	1319	1303	-36.3	-24.8	0.683196	17.5	2-8,1318-1312;9-20,1304-1293	1-1,1319-1319[UP5];x-x,1311-1305[BULt];21-21,1292-1292[UP3]	.((((((((((((.......(((((((.&.)))))))-------)))))))))))).	AAUGGCGGGAGAAGUGAAAUGAGAGAGG&ACUCUCUC-------UUCUUCUGUCAUC
upu-miR156b	TRINITY_DN1273_c0_g1	SSX family member 2 interacting protein	Ssx2ip	1139	1165	1150	-36.3	-24.8	0.683196	15.5	2-9,1164-1157;10-18,1150-1142;20-21,1140-1139	1-1,1165-1165[UP5];x-x,1156-1151[BULt];19-19,1141-1141[SIL]	((.(((((((((......((((((((.&.))))))))------))))))))).))	GGAGACAGAAGGACAGGUAGAGAGAGA&ACUCUCUCU------UCUUCUGUCAUC
upu-miR156b	TRINITY_DN16922_c0_g2	-	SPT6	20	39	30	-36.3	-24.8	0.683196	7	2-14,38-26;16-18,25-23	1-1,39-39[UP5];15-15,x-x[BULq];19-21,22-20[UP3]	...(((-(((((((((((((.&.))))))))))))).)))...	CUCGAC-GAGGAAGAGAGGGA&ACUCUCUCUUCUUCUGUCAUC
upu-miR156b	TRINITY_DN20105_c0_g1	-	ATJ49	2033	2060	2045	-36.3	-24.8	0.683196	14.5	1-5,2060-2056;6-13,2049-2042;14-21,2040-2033	x-x,2055-2050[BULt];x-x,2041-2041[BULt]	((((((((.((((((((......(((((&)))))------))))))))-))))))))	GAUGAUAGUAAGAGGAGCAAUCCAGAGU&ACUCU------CUCUUCUU-CUGUCAUC
upu-miR156b	TRINITY_DN20134_c0_g2	-	ndc80	1297	1317	1307	-36.3	-24.8	0.683196	6	1-6,1317-1312;7-14,1310-1303;16-21,1302-1297	x-x,1311-1311[BULt];15-15,x-x[BULq]	((((((-((((((((.((((((&))))))-)))))))).))))))	GGUGAU-GAGGAAGACGAGGGU&ACUCUC-UCUUCUUCUGUCAUC
upu-miR156b	TRINITY_DN21283_c0_g1	-	CBSX5	1051	1070	1062	-36.3	-24.8	0.683196	7	1-4,1070-1067;6-19,1066-1053	5-5,x-x[BULq];20-21,1052-1051[UP3]	..((((((((((((((-((((&)))).))))))))))))))..	GUUGAUGGAGGAGGAG-GAGU&ACUCUCUCUUCUUCUGUCAUC
upu-miR156b	TRINITY_DN17911_c0_g2	-	XLT2	1148	1168	1159	-36.3	-24.8	0.683196	8	3-11,1166-1158;13-15,1156-1154;17-21,1152-1148	1-2,1168-1167[UP5];12-12,1157-1157[SIL];16-16,1153-1153[SIL]	(((((.(((.(((((((((..&..))))))))).))).)))))	GAUGAGAGACGGAGAGGGAAU&ACUCUCUCUUCUUCUGUCAUC
upu-miR156b	TRINITY_DN20761_c0_g5	-	-	1130	1150	1141	-36.3	-24.8	0.683196	7	2-5,1149-1146;7-18,1144-1133;20-21,1131-1130	1-1,1150-1150[UP5];6-6,1145-1145[SIL];19-19,1132-1132[SIL]	((.((((((((((((.((((.&.)))).)))))))))))).))	GGAGGCAGAAGAGGAUGGAGA&ACUCUCUCUUCUUCUGUCAUC
upu-miR156b	TRINITY_DN23408_c0_g2	-	-	751	773	762	-36.3	-24.8	0.683196	11	2-4,772-770;5-18,767-754	1-1,773-773[UP5];x-x,769-768[BULt];19-21,753-751[UP3]	...((((((((((((((..(((.&.)))--))))))))))))))...	AGCGGCGGAGGAGGAGAUGGAGG&ACUC--UCUCUUCUUCUGUCAUC
upu-miR156b	TRINITY_DN5328_c0_g1	-	-	376	400	389	-36.3	-24.8	0.683196	9.5	2-9,399-392;10-14,389-385;15-21,382-376	1-1,400-400[UP5];x-x,391-390[BULt];x-x,384-383[BULt]	(((((((..(((((..((((((((.&.))))))))--)))))--)))))))	GAUGACGAUGAGGAAUAGAGAGGGA&ACUCUCUCU--UCUUC--UGUCAUC
upu-miR156b	TRINITY_DN16934_c0_g1	#N/A	#N/A	101	121	112	-36.3	-24.8	0.683196	7	3-10,119-112;12-21,110-101	1-2,121-120[UP5];11-11,111-111[SIL]	((((((((((.((((((((..&..)))))))).))))))))))	GGUGAUAGAGAAAGAGAGAAA&ACUCUCUCUUCUUCUGUCAUC
upu-miR156b	TRINITY_DN19860_c0_g1	endoglucanase 2-like	-	293	313	304	-36.3	-24.8	0.683196	8	2-5,312-309;7-18,307-296;20-21,294-293	1-1,313-313[UP5];6-6,308-308[SIL];19-19,295-295[SIL]	((.((((((((((((.((((.&.)))).)))))))))))).))	GGCGGCAGAGGGAGAAGGAGG&ACUCUCUCUUCUUCUGUCAUC
upu-miR156b	TRINITY_DN23766_c4_g2	-	FKBP53	526	544	536	-36.3	-24.8	0.683196	4.5	1-6,544-539;8-15,538-531;17-21,530-526	7-7,x-x[BULq];16-16,x-x[BULq]	(((((-((((((((-((((((&)))))).)))))))).)))))	GGUGA-AGAAGGAG-GAGAGU&ACUCUCUCUUCUUCUGUCAUC
upu-miR156b	TRINITY_DN10862_c0_g2	probable ubiquitin-conjugating enzyme E2 C	UBC20	592	616	603	-36.3	-24.8	0.683196	13	2-4,615-613;5-6,611-610;7-21,606-592	1-1,616-616[UP5];x-x,612-612[BULt];x-x,609-607[BULt]	(((((((((((((((...((.(((.&.)))-))---)))))))))))))))	GGUGACGGAGGAGGAAUCGACGGGG&ACUC-UC---UCUUCUUCUGUCAUC
upu-miR156b	TRINITY_DN20407_c0_g2	-	CLT1	342	361	352	-36.3	-24.8	0.683196	5.5	1-3,361-359;5-16,357-346;18-21,345-342	4-4,358-358[SIL];17-17,x-x[BULq]	((((-((((((((((((.(((&))).)))))))))))).))))	GAUG-CGGAAGGGGAGAAAGU&ACUCUCUCUUCUUCUGUCAUC
upu-miR156b	TRINITY_DN12710_c0_g2	-	-	339	358	349	-36.3	-24.8	0.683196	7	3-15,356-344;17-21,343-339	1-2,358-357[UP5];16-16,x-x[BULq]	(((((-(((((((((((((..&..))))))))))))).)))))	GGUGG-AGAGGGAGAGAGAUG&ACUCUCUCUUCUUCUGUCAUC
upu-miR156b	TRINITY_DN21580_c0_g2	-	Wbscr22	923	945	934	-36.3	-24.8	0.683196	10	1-4,945-942;5-18,939-926	x-x,941-940[BULt];19-21,925-923[UP3]	...((((((((((((((..((((&))))--))))))))))))))...	AAAGGCAGGGGAAGAGAAUGGGU&ACUC--UCUCUUCUUCUGUCAUC
upu-miR156b	TRINITY_DN17048_c0_g2	hypothetical protein	-	372	391	382	-36.3	-24.8	0.683196	5	2-5,390-387;7-14,385-378;16-21,377-372	1-1,391-391[UP5];6-6,386-386[SIL];15-15,x-x[BULq]	((((((-((((((((.((((.&.)))).)))))))).))))))	GAUGAC-GAAGAAGAUGGAGA&ACUCUCUCUUCUUCUGUCAUC
upu-miR156b	TRINITY_DN14885_c0_g1	BES1/BZR1 homolog protein 2	BEH4	121	143	134	-36.3	-24.8	0.683196	8.5	2-15,142-129;16-18,126-124	1-1,143-143[UP5];x-x,128-127[BULt];19-21,123-121[UP3]	...(((..((((((((((((((.&.))))))))))))))--)))...	GCCGACGUGGAAGGAGAGGGAGA&ACUCUCUCUUCUUCU--GUCAUC
upu-miR156b	TRINITY_DN17165_c0_g2	ent-copalyl diphosphate synthase	-	2461	2481	2472	-36.3	-24.8	0.683196	6.5	2-5,2480-2477;7-15,2475-2467;17-21,2465-2461	1-1,2481-2481[UP5];6-6,2476-2476[SIL];16-16,2466-2466[SIL]	(((((.(((((((((.((((.&.)))).))))))))).)))))	GAUGAGAGGAGAGGGAAGAGC&ACUCUCUCUUCUUCUGUCAUC
upu-miR156b	TRINITY_DN14650_c1_g2	pre-mRNA-splicing factor 18	PRPF18	414	435	425	-36.3	-24.8	0.683196	8.5	1-3,435-433;5-9,431-427;10-21,425-414	4-4,432-432[SIL];x-x,426-426[BULt]	((((((((((((.(((((.(((&))).)))))-))))))))))))	GGUGGCGGAAGAUGGGGAUGGU&ACUCUCUCU-UCUUCUGUCAUC
upu-miR156b	TRINITY_DN20318_c0_g1	-	SLD2	11	31	22	-36.3	-24.8	0.683196	8	3-17,29-15	1-2,31-30[UP5];18-21,14-11[UP3]	....(((((((((((((((..&..)))))))))))))))....	AUCCACAGAGGAAGAGAGAAA&ACUCUCUCUUCUUCUGUCAUC
upu-miR156b	TRINITY_DN23047_c0_g3	SART-1 family protein DOT2	DOT2	683	702	693	-36.3	-24.8	0.683196	4.5	1-15,702-688;17-18,686-685;20-21,684-683	16-16,687-687[SIL];19-19,x-x[BULq]	((-((.(((((((((((((((&))))))))))))))).)).))	GA-GAAAGGGGAAGGGAGAGU&ACUCUCUCUUCUUCUGUCAUC
upu-miR156b	TRINITY_DN175_c1_g1	-	STY8	234	258	245	-36.3	-24.8	0.683196	14	2-9,257-250;10-19,245-236	1-1,258-258[UP5];x-x,249-246[BULt];20-21,235-234[UP3]	..((((((((((....((((((((.&.))))))))----))))))))))..	UUUGGCGGAAGGUGUCGGAGAGAGC&ACUCUCUCU----UCUUCUGUCAUC
upu-miR156b	TRINITY_DN19220_c0_g2	-	-	191	213	204	-36.3	-24.8	0.683196	7.5	2-15,212-199;17-21,195-191	1-1,213-213[UP5];16-16,198-196[AILt]	(((((...((((((((((((((.&.))))))))))))))--.)))))	GAUGGGGAAGAAGAGGGGAGGGA&ACUCUCUCUUCUUCU--GUCAUC
upu-miR156b	TRINITY_DN22707_c3_g1	-	-	1323	1342	1333	-36.3	-24.8	0.683196	6.5	2-10,1341-1333;12-18,1331-1325;20-21,1324-1323	1-1,1342-1342[UP5];11-11,1332-1332[SIL];19-19,x-x[BULq]	((-(((((((.(((((((((.&.))))))))).))))))).))	GA-GACGGAGAGAGAGAGAGA&ACUCUCUCUUCUUCUGUCAUC
upu-miR156b	TRINITY_DN11913_c0_g1	-	-	929	948	939	-36.3	-24.8	0.683196	7	2-12,947-937;15-21,935-929	1-1,948-948[UP5];13-14,936-936[AILq]	(((((((.-(((((((((((.&.)))))))))))..)))))))	GAUGAUGC-GGGAGAGGGAGA&ACUCUCUCUUCUUCUGUCAUC
upu-miR156b	TRINITY_DN26428_c0_g1	-	RAD52-2	151	173	163	-36.3	-24.8	0.683196	6.5	2-4,172-170;5-15,168-158;17-21,155-151	1-1,173-173[UP5];x-x,169-169[BULt];16-16,157-156[AILt]	(((((..(((((((((((.(((.&.)))-)))))))))))-.)))))	GAUGGGAAGAAGAAGGGAGGAGG&ACUC-UCUCUUCUUCU-GUCAUC
upu-miR156b	TRINITY_DN23521_c0_g1	DEAD-box ATP-dependent RNA helicase 46	RH46	571	591	582	-36.3	-24.8	0.683196	7.5	2-3,590-589;5-12,587-580;14-21,578-571	1-1,591-591[UP5];4-4,588-588[SIL];13-13,579-579[SIL]	((((((((.((((((((.((.&.)).)))))))).))))))))	GAUGGCAGUGGAAGAGGUGGA&ACUCUCUCUUCUUCUGUCAUC
upu-miR156b	TRINITY_DN22248_c0_g2	-	azo1574	1885	1907	1898	-36.3	-24.8	0.683196	9	1-6,1907-1902;8-12,1900-1896;13-15,1893-1891;17-21,1889-1885	7-7,1901-1901[SIL];x-x,1895-1894[BULt];16-16,1890-1890[SIL]	(((((.(((..(((((.((((((&)))))).)))))--))).)))))	GGUGAGGGAGAGGAAGUGAGAGU&ACUCUCUCUUCU--UCUGUCAUC
upu-miR156b	TRINITY_DN20024_c0_g1	-	hflX	322	352	333	-36.3	-24.8	0.683196	22	1-6,352-347;7-18,336-325;20-21,323-322	x-x,346-337[BULt];19-19,324-324[SIL]	((.((((((((((((..........((((((&))))))----------)))))))))))).))	GAAGACAGAGGAAGAGGACAGCUUCGAGAGU&ACUCUC----------UCUUCUUCUGUCAUC
upu-miR156b	TRINITY_DN22751_c1_g2	glucose-1-phosphate adenylyltransferase large subunit 1	AGPS1	1565	1587	1578	-36.3	-24.8	0.683196	10.5	3-12,1585-1576;13-21,1573-1565	1-2,1587-1586[UP5];x-x,1575-1574[BULt]	(((((((((..((((((((((..&..))))))))))--)))))))))	GGUGAUAGGCCGGAAGAGGGAUU&ACUCUCUCUUCU--UCUGUCAUC
upu-miR156b	TRINITY_DN23151_c0_g1	-	H3-1.1	439	459	450	-36.3	-24.8	0.683196	8.5	1-7,459-453;10-18,450-442	8-9,452-451[SIL];19-21,441-439[UP3]	...(((((((((..(((((((&)))))))..)))))))))...	UUGGACAGGGGAUUAGAGAGU&ACUCUCUCUUCUUCUGUCAUC
upu-miR156b	TRINITY_DN4801_c0_g1	D-3-phosphoglycerate dehydrogenase 1	PGDH1	1060	1080	1071	-36.3	-24.8	0.683196	8	3-19,1078-1062	1-2,1080-1079[UP5];20-21,1061-1060[UP3]	..(((((((((((((((((..&..)))))))))))))))))..	GUUGAUGGAAGAAGAGGGGAA&ACUCUCUCUUCUUCUGUCAUC
upu-miR156b	TRINITY_DN9991_c0_g1	-	RAD23C	884	904	895	-36.3	-24.8	0.683196	8	2-9,903-896;11-18,894-887;20-21,885-884	1-1,904-904[UP5];10-10,895-895[SIL];19-19,886-886[SIL]	((.((((((((.((((((((.&.)))))))).)))))))).))	GGAGACAGGAGCAGGGGGGGG&ACUCUCUCUUCUUCUGUCAUC
upu-miR156b	TRINITY_DN22030_c1_g7	serine/threonine protein phosphatase 2A 59 kDa regulatory subunit B' gamma isoform	B'ZETA	28	51	42	-36.3	-24.74	0.681543	8	2-15,50-37;17-21,32-28	1-1,51-51[UP5];16-16,36-33[AILt]	(((((....((((((((((((((.&.))))))))))))))---.)))))	GGUGGAAAAGGGAGAGGAGAGAGA&ACUCUCUCUUCUUCU---GUCAUC
upu-miR156b	TRINITY_DN12649_c0_g1	importin subunit beta-1-like	KPNB1	118	137	129	-36.3	-24.7	0.680441	6	2-7,136-131;9-18,130-121	1-1,137-137[UP5];8-8,x-x[BULq];19-21,120-118[UP3]	...((((((((((-((((((.&.)))))).))))))))))...	AAAGACAGAAGAA-AGAGAGG&ACUCUCUCUUCUUCUGUCAUC
upu-miR156b	TRINITY_DN17620_c0_g1	secretory protein Sec23B	-	1449	1472	1460	-36.3	-24.7	0.680441	12.5	1-9,1472-1464;10-18,1460-1452	x-x,1463-1461[BULt];19-21,1451-1449[UP3]	...(((((((((...(((((((((&)))))))))---)))))))))...	AAAGACAGGAGGUCCAGGGGGAGU&ACUCUCUCU---UCUUCUGUCAUC
upu-miR156b	TRINITY_DN5311_c0_g1	-	-	274	295	285	-36.3	-24.7	0.680441	6.5	2-5,294-291;6-14,289-281;17-21,278-274	1-1,295-295[UP5];x-x,290-290[BULt];15-16,280-279[SIL]	(((((..(((((((((.((((.&.))))-)))))))))..)))))	GAUGGAUGAAGAGGAGAAGAGG&ACUCU-CUCUUCUUCUGUCAUC
upu-miR156b	TRINITY_DN24526_c0_g1	-	At1g05150	269	291	281	-36.3	-24.7	0.680441	6.5	2-7,290-285;8-17,283-274;20-21,270-269	1-1,291-291[UP5];x-x,284-284[BULt];18-19,273-271[AILt]	((...((((((((((.((((((.&.))))))-))))))))))-..))	GAGUCGCAGAAGAAGCAGAGAGC&ACUCUCU-CUUCUUCUGU-CAUC
upu-miR156b	TRINITY_DN23883_c3_g5	#N/A	#N/A	348	368	359	-36.3	-24.7	0.680441	10	5-15,364-354;17-21,352-348	1-4,368-365[UP5];16-16,353-353[SIL]	(((((.(((((((((((....&....))))))))))).)))))	GAUGAGAGAGGGAGAGAUGCA&ACUCUCUCUUCUUCUGUCAUC
upu-miR156b	TRINITY_DN1441_c0_g1	arachidonate 5-lipoxygenase-like	PLAT2	440	459	450	-36.3	-24.7	0.680441	6.5	2-14,458-446;16-18,445-443;20-21,441-440	1-1,459-459[UP5];15-15,x-x[BULq];19-19,442-442[SIL]	((.(((-(((((((((((((.&.))))))))))))).))).))	GAGGGC-GAGGAGGAGGGAGA&ACUCUCUCUUCUUCUGUCAUC
upu-miR156b	TRINITY_DN10798_c0_g1	early nodulin-like protein 2	At5g15350	89	109	100	-36.3	-24.7	0.680441	8.5	2-3,108-107;5-15,105-95;17-21,93-89	1-1,109-109[UP5];4-4,106-106[SIL];16-16,94-94[SIL]	(((((.(((((((((((.((.&.)).))))))))))).)))))	GAUGAGGGAGGGGGAGGCAGG&ACUCUCUCUUCUUCUGUCAUC
upu-miR156b	TRINITY_DN21297_c0_g1	NAD-dependent malic enzyme 62 kDa isoform	-	1733	1753	1744	-36.3	-24.7	0.680441	10	5-20,1749-1734	1-4,1753-1750[UP5];21-21,1733-1733[UP3]	.((((((((((((((((....&....)))))))))))))))).	UAUGACAGAAGAGGAGGUUCU&ACUCUCUCUUCUUCUGUCAUC
upu-miR156b	TRINITY_DN590_c0_g1	-	-	230	250	240	-36.3	-24.7	0.680441	5.5	2-4,249-247;5-15,245-235;17-21,234-230	1-1,250-250[UP5];x-x,246-246[BULt];16-16,x-x[BULq]	(((((-(((((((((((.(((.&.)))-))))))))))).)))))	GAUGG-AGAAGGAGAGAUGAGA&ACUC-UCUCUUCUUCUGUCAUC
upu-miR156b	TRINITY_DN18904_c0_g1	DNA-repair protein XRCC1 isoform X2	XRCC1	666	686	677	-36.3	-24.7	0.680441	12	7-21,680-666	1-6,686-681[UP5]	(((((((((((((((......&......)))))))))))))))	GAUGACAGAAGAGGAAAUAGA&ACUCUCUCUUCUUCUGUCAUC
upu-miR156b	TRINITY_DN22582_c2_g2	-	HIPP07	712	732	723	-36.3	-24.7	0.680441	9.5	3-15,730-718;17-18,716-715	1-2,732-731[UP5];16-16,717-717[SIL];19-21,714-712[UP3]	...((.(((((((((((((..&..))))))))))))).))...	GCAGAGGGAGGAGGAGAGAAG&ACUCUCUCUUCUUCUGUCAUC
upu-miR156b	TRINITY_DN23255_c0_g8	-	RBL901	349	375	366	-36.3	-24.7	0.680441	15.5	1-11,375-365;12-16,358-354;18-21,352-349	x-x,364-359[BULt];17-17,353-353[SIL]	((((.(((((......(((((((((((&)))))))))))------))))).))))	GAUGCCGGAGAGCGCUGAGGAGAGAGU&ACUCUCUCUUC------UUCUGUCAUC
upu-miR156b	TRINITY_DN21612_c0_g1	-	ATI1	32	57	48	-36.3	-24.7	0.680441	9.5	2-15,56-43;16-16,37-37;18-21,35-32	1-1,57-57[UP5];x-x,42-38[BULt];17-17,36-36[SIL]	((((.(.....((((((((((((((.&.))))))))))))))-----).))))	GAUGUCCGAGAAGGAGGAGGGAGAGG&ACUCUCUCUUCUUCU-----GUCAUC
upu-miR156b	TRINITY_DN23918_c1_g1	-	PAA2	81	100	91	-36.3	-24.7	0.680441	6.5	2-7,99-94;10-12,91-89;14-21,88-81	1-1,100-100[UP5];8-9,93-92[SIL];13-13,x-x[BULq]	((((((((-(((..((((((.&.))))))..))).))))))))	GAUGACGG-AGAUAAGAGAGC&ACUCUCUCUUCUUCUGUCAUC
upu-miR156b	TRINITY_DN22692_c1_g4	-	dph1	1161	1183	1173	-36.3	-24.7	0.680441	6.5	1-8,1183-1176;9-12,1174-1171;13-16,1169-1166;18-21,1164-1161	x-x,1175-1175[BULt];x-x,1170-1170[BULt];17-17,1165-1165[SIL]	((((.((((.((((.((((((((&))))))))-))))-)))).))))	GAUGUCGGAGAGAACGAGGGAGU&ACUCUCUC-UUCU-UCUGUCAUC
upu-miR156b	TRINITY_DN20246_c0_g2	-	ABCF4	85	105	96	-36.3	-24.7	0.680441	8.5	3-18,103-88	1-2,105-104[UP5];19-21,87-85[UP3]	...((((((((((((((((..&..))))))))))))))))...	AAAGAUGGGAGGAGAGAGAAA&ACUCUCUCUUCUUCUGUCAUC
upu-miR156b	TRINITY_DN19968_c1_g2	-	PUB45	78	97	88	-36.3	-24.7	0.680441	4.5	1-15,97-83;17-18,82-81;20-21,79-78	16-16,x-x[BULq];19-19,80-80[SIL]	((.((-(((((((((((((((&))))))))))))))).)).))	GGAGA-AGAAGAGGAGGGAGU&ACUCUCUCUUCUUCUGUCAUC
upu-miR156b	TRINITY_DN25921_c0_g1	dCTP pyrophosphatase 1	Dctpp1	129	148	140	-36.3	-24.7	0.680441	7	1-8,148-141;11-15,139-135;17-21,133-129	9-10,140-140[AILq];16-16,134-134[SIL]	(((((.(((((.-((((((((&))))))))..))))).)))))	GGUGGGAGAAGU-GGGAGAGU&ACUCUCUCUUCUUCUGUCAUC
upu-miR156b	TRINITY_DN14025_c1_g1	-	-	1380	1400	1391	-36.3	-24.7	0.680441	7.5	3-15,1398-1386;18-21,1383-1380	1-2,1400-1399[UP5];16-17,1385-1384[SIL]	((((..(((((((((((((..&..)))))))))))))..))))	GAUGUAAGGAGAAGGGGGAAA&ACUCUCUCUUCUUCUGUCAUC
upu-miR156b	TRINITY_DN22304_c1_g7	-	-	22	43	35	-36.3	-24.7	0.680441	8	2-4,42-40;6-15,39-30;16-21,27-22	1-1,43-43[UP5];5-5,x-x[BULq];x-x,29-28[BULt]	((((((..((((((((((-(((.&.))).))))))))))--))))))	GAUGAUGAGGAGGAGGAG-GAGG&ACUCUCUCUUCUUCU--GUCAUC
upu-miR156b	TRINITY_DN20843_c0_g1	-	BDF2	1073	1092	1083	-36.3	-24.7	0.680441	6	1-11,1092-1082;13-15,1080-1078;17-21,1077-1073	12-12,1081-1081[SIL];16-16,x-x[BULq]	(((((-(((.(((((((((((&))))))))))).))).)))))	GAUGA-AGAUGAGGAGGGGGU&ACUCUCUCUUCUUCUGUCAUC
upu-miR156b	TRINITY_DN17692_c0_g2	#N/A	#N/A	630	654	643	-36.3	-24.7	0.680441	10	2-4,653-651;5-13,648-640;14-21,637-630	1-1,654-654[UP5];x-x,650-649[BULt];x-x,639-638[BULt]	((((((((..(((((((((..(((.&.)))--)))))))))--))))))))	GAUGACGGUGGAGAGGAGGACGAGG&ACUC--UCUCUUCUU--CUGUCAUC
upu-miR156b	TRINITY_DN4927_c0_g1	-	-	203	223	214	-36.3	-24.7	0.680441	9	3-18,221-206	1-2,223-222[UP5];19-21,205-203[UP3]	...((((((((((((((((..&..))))))))))))))))...	AUGGAUAGGAGGAGGGAGACG&ACUCUCUCUUCUUCUGUCAUC
upu-miR156b	TRINITY_DN22500_c0_g4	-	EX1	1173	1202	1188	-36.3	-24.7	0.680441	20.5	2-9,1201-1194;10-12,1188-1186;13-21,1181-1173	1-1,1202-1202[UP5];x-x,1193-1189[BULt];x-x,1185-1182[BULt]	(((((((((....(((.....((((((((.&.))))))))-----)))----)))))))))	GAUGGCAGAAUCAGGAACCCUAGAGAGAGA&ACUCUCUCU-----UCU----UCUGUCAUC
upu-miR156b	TRINITY_DN24097_c1_g1	30S ribosomal protein S5	rps5	1016	1040	1027	-36.3	-24.7	0.680441	12.5	2-9,1039-1032;10-18,1027-1019;20-21,1017-1016	1-1,1040-1040[UP5];x-x,1031-1028[BULt];19-19,1018-1018[SIL]	((.(((((((((....((((((((.&.))))))))----))))))))).))	GAGGAUAGAGGAGAGGGGAGAGAGA&ACUCUCUCU----UCUUCUGUCAUC
upu-miR156b	TRINITY_DN19011_c0_g2	-	dnajc10	319	348	330	-36.3	-24.7	0.680441	21	2-9,347-340;10-15,330-325;17-21,323-319	1-1,348-348[UP5];x-x,339-331[BULt];16-16,324-324[SIL]	(((((.((((((.........((((((((.&.))))))))---------)))))).)))))	GAUGAGAGAAGGAAAAGGCGUAGAGAGAGA&ACUCUCUCU---------UCUUCUGUCAUC
upu-miR156b	TRINITY_DN17322_c0_g2	-	-	1468	1489	1479	-36.3	-24.7	0.680441	6	2-9,1488-1481;10-12,1479-1477;14-19,1475-1470	1-1,1489-1489[UP5];x-x,1480-1480[BULt];13-13,1476-1476[SIL];20-21,1469-1468[UP3]	..((((((.(((.((((((((.&.))))))))-))).))))))..	GUUGACAGUAGAGAGAGAGAGG&ACUCUCUCU-UCUUCUGUCAUC
upu-miR156b	TRINITY_DN22044_c1_g1	-	GATA17	347	367	358	-36.3	-24.7	0.680441	4	2-15,366-353;17-17,351-351;20-21,348-347	1-1,367-367[UP5];16-16,352-352[SIL];18-19,350-349[SIL]	((..(.((((((((((((((.&.)))))))))))))).)..))	GAACAGAGAAGAAGAGAGAGA&ACUCUCUCUUCUUCUGUCAUC
upu-miR156b	TRINITY_DN16020_c1_g3	hypothetical protein	At3g15810	400	420	411	-36.3	-24.7	0.680441	7	2-15,419-406;17-17,404-404	1-1,420-420[UP5];16-16,405-405[SIL];18-21,403-400[UP3]	....(.((((((((((((((.&.)))))))))))))).)....	CGCCGGGGAAGAAGAGAGAGG&ACUCUCUCUUCUUCUGUCAUC
upu-miR156b	TRINITY_DN23202_c3_g3	#N/A	#N/A	295	314	305	-36.3	-24.7	0.680441	4	2-15,313-300;17-18,299-298;20-21,296-295	1-1,314-314[UP5];16-16,x-x[BULq];19-19,297-297[SIL]	((.((-((((((((((((((.&.)))))))))))))).)).))	GAAGA-AGAAGAAGAGGGAGG&ACUCUCUCUUCUUCUGUCAUC
upu-miR156b	TRINITY_DN14298_c0_g1	cinnamoyl-CoA reductase 1-like	CCR1	59	79	70	-36.3	-24.7	0.680441	4.5	1-7,79-73;9-17,71-63;19-21,61-59	8-8,72-72[SIL];18-18,62-62[SIL]	(((.(((((((((.(((((((&))))))).))))))))).)))	GAUAGCAGAAGAAAAGGGAGU&ACUCUCUCUUCUUCUGUCAUC
upu-miR156b	TRINITY_DN20673_c0_g2	-	FTSHI2	319	338	329	-36.3	-24.7	0.680441	6.5	1-5,338-334;7-18,332-321;20-21,320-319	6-6,333-333[SIL];19-19,x-x[BULq]	((-((((((((((((.(((((&))))).)))))))))))).))	GA-GGCAGAGGAAGGAGGAGU&ACUCUCUCUUCUUCUGUCAUC
upu-miR156b	TRINITY_DN22462_c4_g1	#N/A	#N/A	80	101	93	-36.3	-24.7	0.680441	7.5	2-4,100-98;6-15,97-88;16-21,85-80	1-1,101-101[UP5];5-5,x-x[BULq];x-x,87-86[BULt]	((((((..((((((((((-(((.&.))).))))))))))--))))))	GAUGAUGUAGAGGAGGAG-GAGG&ACUCUCUCUUCUUCU--GUCAUC
upu-miR156b	TRINITY_DN10754_c0_g1	rRNA-processing protein FCF1 homolog	FCF1	860	880	871	-36.3	-24.7	0.680441	7.5	2-3,879-878;5-18,876-863	1-1,880-880[UP5];4-4,877-877[SIL];19-21,862-860[UP3]	...((((((((((((((.((.&.)).))))))))))))))...	ACAGACAGGAGAAGAGAAGGA&ACUCUCUCUUCUUCUGUCAUC
upu-miR156b	TRINITY_DN21094_c0_g4	serine/threonine-protein kinase SRK2A-like	SAPK7	1061	1082	1073	-36.3	-24.7	0.680441	7	2-8,1081-1075;10-15,1073-1068;16-20,1066-1062	1-1,1082-1082[UP5];9-9,1074-1074[SIL];x-x,1067-1067[BULt];21-21,1061-1061[UP3]	.(((((.((((((.(((((((.&.))))))).))))))-))))).	UAUGACAAGAGGGUGAGAGAGG&ACUCUCUCUUCUUCU-GUCAUC
upu-miR156b	TRINITY_DN18406_c0_g2	-	SYN4	2026	2047	2038	-36.3	-24.7	0.680441	4.5	2-13,2046-2035;14-15,2033-2032;17-18,2030-2029;20-21,2027-2026	1-1,2047-2047[UP5];x-x,2034-2034[BULt];16-16,2031-2031[SIL];19-19,2028-2028[SIL]	((.((.((.((((((((((((.&.))))))))))))-)).)).))	GGAGAGAGAAAGAAGAGAGAGA&ACUCUCUCUUCUU-CUGUCAUC
upu-miR156b	TRINITY_DN21579_c0_g3	#N/A	#N/A	189	210	201	-36.3	-24.7	0.680441	8.5	2-10,209-201;12-21,198-189	1-1,210-210[UP5];11-11,200-199[AILt]	((((((((((..(((((((((.&.)))))))))-.))))))))))	GGUGAUGGAAAUGAGGGAGAGG&ACUCUCUCUU-CUUCUGUCAUC
upu-miR156b	TRINITY_DN15494_c0_g2	#N/A	#N/A	120	141	132	-36.3	-24.7	0.680441	7.5	2-13,140-129;14-15,127-126;17-20,124-121	1-1,141-141[UP5];x-x,128-128[BULt];16-16,125-125[SIL];21-21,120-120[UP3]	.((((.((.((((((((((((.&.))))))))))))-)).)))).	AGUGAGAGUAGGGAGAGAGGGC&ACUCUCUCUUCUU-CUGUCAUC
upu-miR156b	TRINITY_DN15800_c0_g1	-	-	388	408	399	-36.3	-24.7	0.680441	5.5	2-12,407-397;14-15,395-394;17-18,392-391;20-21,389-388	1-1,408-408[UP5];13-13,396-396[SIL];16-16,393-393[SIL];19-19,390-390[SIL]	((.((.((.(((((((((((.&.))))))))))).)).)).))	GAAGAGGGUGGAAGAGAGAGA&ACUCUCUCUUCUUCUGUCAUC
upu-miR156b	TRINITY_DN22532_c0_g2	-	-	268	289	278	-36.3	-24.7	0.680441	10	2-5,288-285;6-18,282-270;20-21,269-268	1-1,289-289[UP5];x-x,284-283[BULt];19-19,x-x[BULq]	((-(((((((((((((..((((.&.))))--))))))))))))).))	GA-GGCGGAGGAGGAGGUGGAGG&ACUCU--CUCUUCUUCUGUCAUC
upu-miR156b	TRINITY_DN19297_c0_g2	-	DR1	489	508	500	-36.3	-24.7	0.680441	5.5	1-2,508-507;4-5,505-504;7-21,503-489	3-3,506-506[SIL];6-6,x-x[BULq]	(((((((((((((((-((.((&)).)).)))))))))))))))	GAUGACGGAGGAAGA-AGCGU&ACUCUCUCUUCUUCUGUCAUC
upu-miR156b	TRINITY_DN7395_c0_g1	-	CIPK10	1041	1063	1054	-36.3	-24.68	0.67989	8	3-14,1061-1050;17-21,1045-1041	1-2,1063-1062[UP5];15-16,1049-1046[AILt]	(((((....((((((((((((..&..))))))))))))--..)))))	GAUGAAAGUGAGGAAGAGAGAUG&ACUCUCUCUUCUUC--UGUCAUC
upu-miR156b	TRINITY_DN1509_c0_g2	-	KAPP	829	849	840	-36.3	-24.66	0.679339	9	1-5,849-845;10-21,840-829	6-9,844-841[SIL]	((((((((((((....(((((&)))))....))))))))))))	GAUGACAGAGGAUCAUAGAGU&ACUCUCUCUUCUUCUGUCAUC
upu-miR156b	TRINITY_DN23901_c2_g5	#N/A	#N/A	117	140	131	-36.3	-24.64	0.678788	10.5	1-12,140-129;14-19,124-119	13-13,128-125[AILt];20-21,118-117[UP3]	..((((((....((((((((((((&))))))))))))---.))))))..	AUUGGCAGUUCCAGAAGGGAGAGU&ACUCUCUCUUCU---UCUGUCAUC
upu-miR156b	TRINITY_DN25852_c0_g1	mitogen-activated protein kinase homolog NTF6	NTF6	75	98	88	-36.3	-24.6	0.677686	10	2-6,97-93;7-10,91-88;11-21,85-75	1-1,98-98[UP5];x-x,92-92[BULt];x-x,87-86[BULt]	(((((((((((..((((.(((((.&.)))))-))))--)))))))))))	GAUGAUGGAGGUCGAGACGAGAGG&ACUCUC-UCUU--CUUCUGUCAUC
upu-miR156b	TRINITY_DN15106_c0_g2	-	TUFA	344	364	355	-36.3	-24.6	0.677686	6.5	2-3,363-362;5-19,360-346	1-1,364-364[UP5];4-4,361-361[SIL];20-21,345-344[UP3]	..(((((((((((((((.((.&.)).)))))))))))))))..	UCUGGCAGAAGAAGGGAAAGC&ACUCUCUCUUCUUCUGUCAUC
upu-miR156b	TRINITY_DN18502_c0_g1	cysteine desulfurase	NIFS1	141	167	153	-36.3	-24.6	0.677686	14.5	1-4,167-164;5-18,158-145;19-21,143-141	x-x,163-159[BULt];x-x,144-144[BULt]	(((.((((((((((((((.....((((&))))-----))))))))))))))-)))	GGUGGGCAGGAGAGGGGAAUUAGGAGU&ACUC-----UCUCUUCUUCUGUC-AUC
upu-miR156b	TRINITY_DN24050_c4_g1	#N/A	#N/A	90	111	102	-36.3	-24.6	0.677686	4.5	2-13,110-99;14-15,97-96;17-18,94-93;20-21,91-90	1-1,111-111[UP5];x-x,98-98[BULt];16-16,95-95[SIL];19-19,92-92[SIL]	((.((.((.((((((((((((.&.))))))))))))-)).)).))	GGAGAGAGAAAGAAGAGAGAGA&ACUCUCUCUUCUU-CUGUCAUC
upu-miR156b	TRINITY_DN21314_c1_g1	branched-chain-amino-acid aminotransferase 3	BCAT3	1288	1309	1299	-36.3	-24.6	0.677686	7	1-7,1309-1303;8-16,1301-1293;18-20,1291-1289	x-x,1302-1302[BULt];17-17,1292-1292[SIL];21-21,1288-1288[UP3]	.(((.(((((((((.(((((((&)))))))-))))))))).))).	AAUGUCGGGAGGGGCAGAGAGU&ACUCUCU-CUUCUUCUGUCAUC
upu-miR156b	TRINITY_DN897_c0_g1	-	APF2	999	1024	1015	-36.3	-24.6	0.677686	10.5	3-16,1022-1009;17-21,1003-999	1-2,1024-1023[UP5];x-x,1008-1004[BULt]	(((((.....((((((((((((((..&..))))))))))))))-----)))))	GAUGAAGGAGUAGAAGAGGAGGGAAU&ACUCUCUCUUCUUCUG-----UCAUC
upu-miR156b	TRINITY_DN22387_c1_g4	-	At5g05160	907	930	917	-36.3	-24.6	0.677686	10	2-5,929-926;6-14,921-913;16-21,912-907	1-1,930-930[UP5];x-x,925-922[BULt];15-15,x-x[BULq]	((((((-(((((((((....((((.&.))))----))))))))).))))))	GAUGAC-GAAGAAGAGUAAAAGAGC&ACUCU----CUCUUCUUCUGUCAUC
upu-miR156b	TRINITY_DN19647_c0_g1	-	XTH30	31	52	43	-36.3	-24.6	0.677686	8.5	2-12,51-41;13-18,39-34	1-1,52-52[UP5];x-x,40-40[BULt];19-21,33-31[UP3]	...((((((.(((((((((((.&.)))))))))))-))))))...	AAAGAUAGAGAGAAGGGGGAGG&ACUCUCUCUUCU-UCUGUCAUC
upu-miR156b	TRINITY_DN19844_c0_g5	-	MGP4	224	246	237	-36.3	-24.6	0.677686	9.5	2-11,245-236;12-20,233-225	1-1,246-246[UP5];x-x,235-234[BULt];21-21,224-224[UP3]	.(((((((((..((((((((((.&.))))))))))--))))))))).	AAUGGCGGGGCUGAAGAGGGAGA&ACUCUCUCUUC--UUCUGUCAUC
upu-miR156b	TRINITY_DN22686_c0_g2	-	Hgs	355	379	366	-36.3	-24.6	0.677686	12.5	2-4,378-376;5-12,371-364;14-21,362-355	1-1,379-379[UP5];x-x,375-372[BULt];13-13,363-363[SIL]	((((((((.((((((((....(((.&.)))----)))))))).))))))))	GGUGGCGGUGGAAGAGAAACCGAGC&ACUC----UCUCUUCUUCUGUCAUC
upu-miR156b	TRINITY_DN7146_c0_g2	-	CCT4	1066	1094	1080	-36.3	-24.6	0.677686	14.5	1-7,1094-1088;8-17,1082-1073;18-21,1069-1066	x-x,1087-1083[BULt];x-x,1072-1070[BULt]	((((...((((((((((.....(((((((&)))))))-----))))))))))---))))	GAUGGUUACAGGAGAAGGGUUUGGAGAGU&ACUCUCU-----CUUCUUCUGU---CAUC
upu-miR156b	TRINITY_DN19723_c0_g1	-	-	281	305	292	-36.3	-24.6	0.677686	14	1-6,305-300;7-18,295-284	x-x,299-296[BULt];19-21,283-281[UP3]	...((((((((((((....((((((&))))))----))))))))))))...	AUCGGCGGAGGAGGAUGUUGAGAGU&ACUCUC----UCUUCUUCUGUCAUC
upu-miR156b	TRINITY_DN4687_c0_g1	NEDD8-activating enzyme E1 catalytic subunit-like	ECR1	101	121	112	-36.3	-24.6	0.677686	7.5	2-15,120-107;17-18,105-104	1-1,121-121[UP5];16-16,106-106[SIL];19-21,103-101[UP3]	...((.((((((((((((((.&.)))))))))))))).))...	GUAGAAGGAGGGAGAGAGAGA&ACUCUCUCUUCUUCUGUCAUC
upu-miR156b	TRINITY_DN23105_c1_g1	#N/A	#N/A	75	95	86	-36.3	-24.6	0.677686	9.5	4-6,92-90;8-21,88-75	1-3,95-93[UP5];7-7,89-89[SIL]	((((((((((((((.(((...&...))).))))))))))))))	GGUGGCGGAAGAAGUGGGUAC&ACUCUCUCUUCUUCUGUCAUC
upu-miR156b	TRINITY_DN3564_c0_g2	WRKY transcription factor 22	WRKY22	925	944	935	-36.3	-24.6	0.677686	5.5	2-4,943-941;6-18,939-927;20-21,926-925	1-1,944-944[UP5];5-5,940-940[SIL];19-19,x-x[BULq]	((-(((((((((((((.(((.&.))).))))))))))))).))	GA-GAUAGAAGAAGGGUGAGA&ACUCUCUCUUCUUCUGUCAUC
upu-miR156b	TRINITY_DN14701_c0_g3	pre-mRNA-splicing factor 38	-	281	300	291	-36.3	-24.6	0.677686	5.5	2-10,299-291;12-18,289-283;20-21,282-281	1-1,300-300[UP5];11-11,290-290[SIL];19-19,x-x[BULq]	((-(((((((.(((((((((.&.))))))))).))))))).))	GA-GACAGGGAAAGAGAGAGG&ACUCUCUCUUCUUCUGUCAUC
upu-miR156b	TRINITY_DN23384_c2_g3	UBP1-associated protein 2A	UBA2A	241	260	251	-36.3	-24.6	0.677686	5.5	2-11,259-250;13-14,248-247;16-21,246-241	1-1,260-260[UP5];12-12,249-249[SIL];15-15,x-x[BULq]	((((((-((.((((((((((.&.)))))))))).)).))))))	GAUGAU-GAUGAAGAGGGAGA&ACUCUCUCUUCUUCUGUCAUC
upu-miR156b	TRINITY_DN23509_c0_g2	probable FAD synthase	FLAD1	780	802	791	-36.3	-24.6	0.677686	8	2-9,801-794;10-19,791-782	1-1,802-802[UP5];x-x,793-792[BULt];20-21,781-780[UP3]	..((((((((((..((((((((.&.))))))))--))))))))))..	UCUGAUGGAAGAUUAGAGAGAGC&ACUCUCUCU--UCUUCUGUCAUC
upu-miR156b	TRINITY_DN23416_c1_g1	-	osgep	1189	1210	1201	-36.3	-24.6	0.677686	5.5	2-13,1209-1198;14-17,1196-1193;19-21,1191-1189	1-1,1210-1210[UP5];x-x,1197-1197[BULt];18-18,1192-1192[SIL]	(((.((((.((((((((((((.&.))))))))))))-)))).)))	GGUCACAGAAAGAAGGGGGAGG&ACUCUCUCUUCUU-CUGUCAUC
upu-miR156b	TRINITY_DN22870_c2_g8	-	FZL	731	755	746	-36.3	-24.6	0.677686	11.5	2-12,754-744;13-18,740-735;20-21,732-731	1-1,755-755[UP5];x-x,743-741[BULt];19-19,734-733[AILt]	((..((((((...(((((((((((.&.)))))))))))---))))))-.))	GAAGGACGGAGAGAGAGGAGGGAGA&ACUCUCUCUUCU---UCUGUC-AUC
upu-miR156b	TRINITY_DN19961_c0_g2	-	-	120	141	132	-36.3	-24.6	0.677686	7	2-15,140-127;16-17,125-124;20-21,121-120	1-1,141-141[UP5];x-x,126-126[BULt];18-19,123-122[SIL]	((..((.((((((((((((((.&.))))))))))))))-))..))	GAGAACGAGAGGGAGAGGGAGA&ACUCUCUCUUCUUCU-GUCAUC
upu-miR156b	TRINITY_DN7917_c0_g2	-	FBX5	1029	1049	1040	-36.3	-24.6	0.677686	5	2-13,1048-1037;14-15,1035-1034;17-18,1032-1031;20-21,1030-1029	1-1,1049-1049[UP5];x-x,1036-1036[BULt];16-16,1033-1033[SIL];19-19,x-x[BULq]	((-((.((.((((((((((((.&.))))))))))))-)).)).))	GA-GAGAGAAAGAGGAGAGAGG&ACUCUCUCUUCUU-CUGUCAUC
upu-miR156b	TRINITY_DN19449_c0_g10	apoptotic chromatin condensation inducer in the nucleus	Acin1	209	243	220	-36.3	-24.6	0.677686	32	2-6,242-238;7-21,223-209	1-1,243-243[UP5];x-x,237-224[BULt]	(((((((((((((((..............(((((.&.)))))--------------)))))))))))))))	GGUGGCAGAGGAAGACGCUCUCUUGUUUGGGGAGG&ACUCUC--------------UCUUCUUCUGUCAUC
upu-miR156b	TRINITY_DN23446_c2_g2	-	CIPK3	1322	1343	1333	-36.3	-24.6	0.677686	8	2-8,1342-1336;9-18,1334-1325	1-1,1343-1343[UP5];x-x,1335-1335[BULt];19-21,1324-1322[UP3]	...((((((((((.(((((((.&.)))))))-))))))))))...	AACGAUGGAAGGAUGAGAGAGG&ACUCUCUC-UUCUUCUGUCAUC
upu-miR156b	TRINITY_DN23902_c5_g1	-	At4g26480	399	420	411	-36.3	-24.6	0.677686	7	2-4,419-417;6-15,415-406;17-21,403-399	1-1,420-420[UP5];5-5,416-416[SIL];16-16,405-404[AILt]	(((((..((((((((((.(((.&.))).))))))))))-.)))))	GAUGAGGAGAAGGGGAGUGAGG&ACUCUCUCUUCUUCU-GUCAUC
upu-miR156b	TRINITY_DN20572_c0_g2	-	ORP3C	314	339	324	-36.3	-24.6	0.677686	16	2-6,338-334;7-16,327-318;18-21,317-314	1-1,339-339[UP5];x-x,333-328[BULt];17-17,x-x[BULq]	((((-((((((((((......(((((.&.)))))------)))))))))).))))	GAUG-CAGAGGAGGAAGCUCAGAGAGG&ACUCUC------UCUUCUUCUGUCAUC
upu-miR156b	TRINITY_DN22588_c1_g2	-	VDAC4	1115	1135	1126	-36.3	-24.6	0.677686	8.5	2-10,1134-1126;12-18,1124-1118	1-1,1135-1135[UP5];11-11,1125-1125[SIL];19-21,1117-1115[UP3]	...(((((((.(((((((((.&.))))))))).)))))))...	AAAGACGGAGAGAGAGAGAGA&ACUCUCUCUUCUUCUGUCAUC
upu-miR156b	TRINITY_DN21190_c0_g1	#N/A	#N/A	662	692	683	-36.3	-24.6	0.677686	23	2-12,691-681;13-19,670-664	1-1,692-692[UP5];x-x,680-671[BULt];20-21,663-662[UP3]	..(((((((..........(((((((((((.&.)))))))))))----------)))))))..	UUUGACAGAGAUAUAAGAGAGAAGAGAGAGA&ACUCUCUCUUCU----------UCUGUCAUC
upu-miR156b	TRINITY_DN19805_c0_g1	-	-	1046	1067	1056	-36.3	-24.6	0.677686	8	2-6,1066-1062;8-18,1058-1048;20-21,1047-1046	1-1,1067-1067[UP5];7-7,1061-1059[AILt];19-19,x-x[BULq]	((-(((((((((((...(((((.&.)))))--.))))))))))).))	GA-GACAGAAGAAGCCUGAGAGG&ACUCUC--UCUUCUUCUGUCAUC
upu-miR156b	TRINITY_DN22974_c0_g3	-	DnaJ-1	1156	1176	1167	-36.3	-24.6	0.677686	8.5	2-10,1175-1167;12-18,1165-1159	1-1,1176-1176[UP5];11-11,1166-1166[SIL];19-21,1158-1156[UP3]	...(((((((.(((((((((.&.))))))))).)))))))...	UAGGGCAGAGAGAGAGAGAGA&ACUCUCUCUUCUUCUGUCAUC
upu-miR156b	TRINITY_DN207_c0_g1	hypothetical protein	PMA4	254	276	267	-36.3	-24.6	0.677686	7.5	2-12,275-265;13-17,262-258;19-21,256-254	1-1,276-276[UP5];x-x,264-263[BULt];18-18,257-257[SIL]	(((.(((((..(((((((((((.&.)))))))))))--))))).)))	GAUUACGGAAAAGAGGAGAGAGA&ACUCUCUCUUCU--UCUGUCAUC
upu-miR156b	TRINITY_DN22524_c1_g2	-	-	476	495	486	-36.3	-24.6	0.677686	7.5	2-11,494-485;14-19,483-478	1-1,495-495[UP5];12-13,484-484[AILq];20-21,477-476[UP3]	..((((((.-((((((((((.&.))))))))))..))))))..	AUUGACGGU-GAGGAGAGAGA&ACUCUCUCUUCUUCUGUCAUC
upu-miR156b	TRINITY_DN23610_c5_g7	probable calcium-binding protein CML36	CML35	789	810	801	-36.3	-24.6	0.677686	5.5	2-15,809-796;17-18,793-792;20-21,790-789	1-1,810-810[UP5];16-16,795-794[AILt];19-19,791-791[SIL]	((.((..((((((((((((((.&.))))))))))))))-.)).))	GAAGAAGAGGAGAGGAGAGAGA&ACUCUCUCUUCUUCU-GUCAUC
upu-miR156b	TRINITY_DN1635_c0_g2	probable E3 ubiquitin-protein ligase LUL4	LUL4	1160	1180	1171	-36.3	-24.6	0.677686	8	3-15,1178-1166;17-21,1164-1160	1-2,1180-1179[UP5];16-16,1165-1165[SIL]	(((((.(((((((((((((..&..))))))))))))).)))))	GGUGGAGGGAGAGGAGGGAAA&ACUCUCUCUUCUUCUGUCAUC
upu-miR156b	TRINITY_DN20314_c0_g6	-	At1g60990	190	212	203	-36.3	-24.6	0.677686	6.5	2-16,211-197;17-18,195-194;19-21,192-190	1-1,212-212[UP5];x-x,196-196[BULt];x-x,193-193[BULt]	(((.((.(((((((((((((((.&.)))))))))))))))-))-)))	GAUCGAUUGGGGGAGGAGAGAGG&ACUCUCUCUUCUUCUG-UC-AUC
upu-miR156b	TRINITY_DN10673_c0_g1	DNA ligase 1-like	-	398	418	409	-36.3	-24.6	0.677686	7	3-15,416-404;17-18,402-401;20-21,399-398	1-2,418-417[UP5];16-16,403-403[SIL];19-19,400-400[SIL]	((.((.(((((((((((((..&..))))))))))))).)).))	GAAGAGAGAGGAAGAGAGGAA&ACUCUCUCUUCUUCUGUCAUC
upu-miR156b	TRINITY_DN16171_c0_g3	-	VPS11	239	259	250	-36.3	-24.6	0.677686	6.5	2-4,258-256;6-17,254-243;20-21,240-239	1-1,259-259[UP5];5-5,255-255[SIL];18-19,242-241[SIL]	((..((((((((((((.(((.&.))).))))))))))))..))	GAGAACGGAGGAAGAGUGAGC&ACUCUCUCUUCUUCUGUCAUC
upu-miR156b	TRINITY_DN22409_c0_g5	-	-	552	572	563	-36.3	-24.6	0.677686	6	1-13,572-560;15-18,558-555	14-14,559-559[SIL];19-21,554-552[UP3]	...((((.(((((((((((((&))))))))))))).))))...	AGCGAUACGAGGAGAGAGAGU&ACUCUCUCUUCUUCUGUCAUC
upu-miR156b	TRINITY_DN21100_c0_g1	-	ABCB29	851	882	872	-36.3	-24.6	0.677686	13.5	1-7,882-876;8-15,874-867;16-21,856-851	x-x,875-875[BULt];x-x,866-857[BULt]	((((((..........((((((((.(((((((&)))))))-))))))))----------))))))	GGUGGCUUGAGGAGGAGGAAGAAGAAGAGAGU&ACUCUCU-CUUCUUCU----------GUCAUC
upu-miR156b	TRINITY_DN23645_c0_g4	cleavage stimulating factor 64 isoform X1	CSTF64	784	804	795	-36.3	-24.6	0.677686	6.5	2-10,803-795;11-14,793-790;16-20,789-785	1-1,804-804[UP5];x-x,794-794[BULt];15-15,x-x[BULq];21-21,784-784[UP3]	.(((((-((((.(((((((((.&.)))))))))-)))).))))).	AGUGAC-GAGGUAAGAGAGAGG&ACUCUCUCUU-CUUCUGUCAUC
upu-miR156b	TRINITY_DN23961_c5_g1	-	-	962	982	973	-36.3	-24.6	0.677686	6	2-12,981-971;13-15,969-967;17-18,965-964;20-21,963-962	1-1,982-982[UP5];x-x,970-970[BULt];16-16,966-966[SIL];19-19,x-x[BULq]	((-((.(((.(((((((((((.&.)))))))))))-))).)).))	GA-GAGAGAGAGAGGAGAGAGG&ACUCUCUCUUCU-UCUGUCAUC
upu-miR156b	TRINITY_DN5036_c1_g1	#N/A	#N/A	232	253	244	-36.3	-24.5	0.674931	5.5	2-15,252-239;17-18,236-235;20-21,233-232	1-1,253-253[UP5];16-16,238-237[AILt];19-19,234-234[SIL]	((.((..((((((((((((((.&.))))))))))))))-.)).))	GAAGAGGAGGAGAAGGGAGAGG&ACUCUCUCUUCUUCU-GUCAUC
upu-miR156b	TRINITY_DN21344_c2_g2	#N/A	#N/A	116	136	126	-36.3	-24.5	0.674931	8	3-6,134-131;7-18,129-118;20-21,117-116	1-2,136-135[UP5];x-x,130-130[BULt];19-19,x-x[BULq]	((-((((((((((((.((((..&..))))-)))))))))))).))	GA-GACAGAGGGAGAUGAGAAA&ACUCUC-UCUUCUUCUGUCAUC
upu-miR156b	TRINITY_DN21649_c1_g8	-	PERK9	1776	1795	1787	-36.3	-24.5	0.674931	7	2-4,1794-1792;6-12,1791-1785;14-21,1783-1776	1-1,1795-1795[UP5];5-5,x-x[BULq];13-13,1784-1784[SIL]	((((((((.(((((((-(((.&.))).))))))).))))))))	GAUGAUGGUGGAGGAG-GAGG&ACUCUCUCUUCUUCUGUCAUC
upu-miR156b	TRINITY_DN23543_c0_g1	#N/A	#N/A	252	274	265	-36.3	-24.5	0.674931	9.5	2-12,273-263;13-18,260-255	1-1,274-274[UP5];x-x,262-261[BULt];19-21,254-252[UP3]	...((((((..(((((((((((.&.)))))))))))--))))))...	GUAGAUAGAUAAGGAGAGAGAGA&ACUCUCUCUUCU--UCUGUCAUC
upu-miR156b	TRINITY_DN14456_c0_g1	-	nol10	2218	2238	2229	-36.3	-24.5	0.674931	6	1-2,2238-2237;4-21,2235-2218	3-3,2236-2236[SIL]	((((((((((((((((((.((&)).))))))))))))))))))	GGUGGUGGAAGAGGAGGGCGU&ACUCUCUCUUCUUCUGUCAUC
upu-miR156b	TRINITY_DN10232_c0_g1	-	-	954	975	965	-36.3	-24.5	0.674931	8	2-4,974-972;6-8,970-968;10-21,965-954	1-1,975-975[UP5];5-5,971-971[SIL];9-9,967-966[AILt]	((((((((((((..(((.(((.&.))).)))-.))))))))))))	GAUGAUGGAAGAUCGAGUGAGG&ACUCUCUC-UUCUUCUGUCAUC
upu-miR156b	TRINITY_DN10851_c0_g2	protein up-regulated by thyroid hormone-PQQ-dependent glucose dehydrogenase	HIPL1	148	169	159	-36.3	-24.5	0.674931	7.5	1-6,169-164;7-8,162-161;10-21,159-148	x-x,163-163[BULt];9-9,160-160[SIL]	((((((((((((.((.((((((&))))))-)).))))))))))))	GAUGAUGGGAGAUGGUGGGAGU&ACUCUC-UCUUCUUCUGUCAUC
upu-miR156b	TRINITY_DN22775_c3_g5	-	At1g52360	2096	2114	2106	-36.3	-24.5	0.674931	5	2-4,2113-2111;6-15,2110-2101;17-21,2100-2096	1-1,2114-2114[UP5];5-5,x-x[BULq];16-16,x-x[BULq]	(((((-((((((((((-(((.&.))).)))))))))).)))))	GAUGA-AGAAGAGGAG-GAGG&ACUCUCUCUUCUUCUGUCAUC
upu-miR156b	TRINITY_DN17223_c0_g3	-	CYP20-1	354	375	365	-36.3	-24.5	0.674931	9	3-7,373-369;8-21,367-354	1-2,375-374[UP5];x-x,368-368[BULt]	((((((((((((((.(((((..&..)))))-))))))))))))))	GGUGAUGGGAGAGGUGGAGAAU&ACUCUCU-CUUCUUCUGUCAUC
upu-miR156b	TRINITY_DN20290_c0_g1	-	RS2	658	678	669	-36.3	-24.5	0.674931	5	2-14,677-665;17-20,662-659	1-1,678-678[UP5];15-16,664-663[SIL];21-21,658-658[UP3]	.((((..(((((((((((((.&.)))))))))))))..)))).	AAUGAACGAAGGAGAGAGAGA&ACUCUCUCUUCUUCUGUCAUC
upu-miR156b	TRINITY_DN11647_c0_g3	-	-	343	361	353	-36.3	-24.5	0.674931	5.5	2-4,360-358;6-15,357-348;17-21,347-343	1-1,361-361[UP5];5-5,x-x[BULq];16-16,x-x[BULq]	(((((-((((((((((-(((.&.))).)))))))))).)))))	GAUGA-GGAAGAGGAG-GAGG&ACUCUCUCUUCUUCUGUCAUC
upu-miR156b	TRINITY_DN22292_c4_g7	-	At3g50690	701	720	711	-36.3	-24.5	0.674931	4.5	2-2,719-719;4-15,717-706;17-21,705-701	1-1,720-720[UP5];3-3,718-718[SIL];16-16,x-x[BULq]	(((((-((((((((((((.(.&.).)))))))))))).)))))	GAUGA-GGAAGAAGAGAGCGA&ACUCUCUCUUCUUCUGUCAUC
upu-miR156b	TRINITY_DN21744_c0_g8	polyadenylate-binding protein RBP45A-like	RBP47B	24	43	34	-36.3	-24.5	0.674931	7	3-15,41-29;17-18,27-26;20-21,25-24	1-2,43-42[UP5];16-16,28-28[SIL];19-19,x-x[BULq]	((-((.(((((((((((((..&..))))))))))))).)).))	GA-GAGAGAGGGAGAGAGAUA&ACUCUCUCUUCUUCUGUCAUC
upu-miR156b	TRINITY_DN16954_c0_g3	tubulin alpha-4 chain-like	-	1333	1352	1343	-36.3	-24.5	0.674931	5	2-15,1351-1338;17-18,1337-1336;20-21,1334-1333	1-1,1352-1352[UP5];16-16,x-x[BULq];19-19,1335-1335[SIL]	((.((-((((((((((((((.&.)))))))))))))).)).))	GAGGA-AGAGGAGGAGAGAGA&ACUCUCUCUUCUUCUGUCAUC
upu-miR156b	TRINITY_DN16573_c0_g1	-	rluB	622	643	634	-36.3	-24.5	0.674931	8.5	2-9,642-635;11-12,633-632;13-15,630-628;17-21,626-622	1-1,643-643[UP5];10-10,634-634[SIL];x-x,631-631[BULt];16-16,627-627[SIL]	(((((.(((.((.((((((((.&.)))))))).))-))).)))))	GAUGAGAGGUGGUGGAGAGAGG&ACUCUCUCUUCU-UCUGUCAUC
upu-miR156b	TRINITY_DN12467_c0_g2	-	FH1	738	756	748	-36.3	-24.5	0.674931	4	1-5,756-752;7-14,751-744;16-21,743-738	6-6,x-x[BULq];15-15,x-x[BULq]	((((((-((((((((-(((((&))))).)))))))).))))))	GAUGAC-GAAGAGGA-AGAGU&ACUCUCUCUUCUUCUGUCAUC
upu-miR156b	TRINITY_DN21218_c0_g3	glycerophosphodiester phosphodiesterase GDPD6	CRR7	256	279	267	-36.3	-24.5	0.674931	11.5	3-5,277-275;6-20,271-257	1-2,279-278[UP5];x-x,274-272[BULt];21-21,256-256[UP3]	.(((((((((((((((...(((..&..)))---))))))))))))))).	UGUGACAGAGGAAGAGCUCAGAAG&ACUCU---CUCUUCUUCUGUCAUC
upu-miR156b	TRINITY_DN23462_c0_g1	-	SKIP5	668	691	682	-36.3	-24.5	0.674931	8.5	2-12,690-680;13-15,676-674;17-21,672-668	1-1,691-691[UP5];x-x,679-677[BULt];16-16,673-673[SIL]	(((((.(((...(((((((((((.&.)))))))))))---))).)))))	GAUGGAAGAAUAAGAAGAGAGAGA&ACUCUCUCUUCU---UCUGUCAUC
upu-miR156b	TRINITY_DN23471_c0_g2	-	-	235	256	247	-36.3	-24.5	0.674931	8.5	2-14,255-243;17-21,239-235	1-1,256-256[UP5];15-16,242-240[AILt]	(((((...(((((((((((((.&.)))))))))))))-..)))))	GAUGGUUUGAGGGGGAGGGAGG&ACUCUCUCUUCUUC-UGUCAUC
upu-miR156b	TRINITY_DN8390_c1_g1	-	-	509	528	519	-36.3	-24.5	0.674931	5.5	2-15,527-514;17-19,513-511	1-1,528-528[UP5];16-16,x-x[BULq];20-21,510-509[UP3]	..(((-((((((((((((((.&.)))))))))))))).)))..	GCUGG-AGAGGAAGAGAGAGC&ACUCUCUCUUCUUCUGUCAUC
upu-miR156b	TRINITY_DN20181_c0_g1	uridine 5'-monophosphate synthase-like	PYRE-F	708	726	718	-36.3	-24.5	0.674931	4	1-5,726-722;7-12,721-716;14-21,715-708	6-6,x-x[BULq];13-13,x-x[BULq]	((((((((-((((((-(((((&))))).)))))).))))))))	GAUGGCGG-AGAAGA-AGAGU&ACUCUCUCUUCUUCUGUCAUC
upu-miR156b	TRINITY_DN21261_c0_g3	transcription initiation factor TFIID subunit 15 isoform X1	TAF15	1075	1106	1085	-36.3	-24.5	0.674931	25	1-9,1106-1098;10-18,1085-1077;20-21,1076-1075	x-x,1097-1086[BULt];19-19,x-x[BULq]	((-(((((((((............(((((((((&)))))))))------------))))))))).))	GA-GACAGAAGAGAACGGGAUGAUAGAGAGAGU&ACUCUCUCU------------UCUUCUGUCAUC
upu-miR156b	TRINITY_DN23429_c0_g13	clathrin heavy chain 1	Os11g0104900	960	983	974	-36.3	-24.5	0.674931	9	2-15,982-969;16-19,965-962	1-1,983-983[UP5];x-x,968-966[BULt];20-21,961-960[UP3]	..((((...((((((((((((((.&.))))))))))))))---))))..	UCUGAUAAAGGAAGGAGAGAGGGG&ACUCUCUCUUCUUCU---GUCAUC
upu-miR156b	TRINITY_DN1480_c0_g1	-	OCT4	800	829	820	-36.3	-24.5	0.674931	13.5	1-15,829-815;16-20,805-801	x-x,814-806[BULt];21-21,800-800[UP3]	.(((((.........(((((((((((((((&)))))))))))))))---------))))).	AAUGGCUGGAAUCGAAGAGGGGGAGAGAGU&ACUCUCUCUUCUUCU---------GUCAUC
upu-miR156b	TRINITY_DN23794_c0_g3	-	IWS1	358	381	371	-36.3	-24.5	0.674931	7.5	1-6,381-376;7-11,374-370;12-15,368-365;16-21,363-358	x-x,375-375[BULt];x-x,369-369[BULt];x-x,364-364[BULt]	((((((.((((.(((((.((((((&))))))-)))))-))))-))))))	GAUGACGAGGAUGGAGAUGAGGGU&ACUCUC-UCUUC-UUCU-GUCAUC
upu-miR156b	TRINITY_DN21598_c0_g1	hypothetical protein	-	1213	1233	1223	-36.3	-24.5	0.674931	5.5	2-7,1232-1227;8-17,1225-1216;19-21,1215-1213	1-1,1233-1233[UP5];x-x,1226-1226[BULt];18-18,x-x[BULq]	(((-((((((((((.((((((.&.))))))-)))))))))).)))	GAU-ACAGGAGAAGUGGAGAGA&ACUCUCU-CUUCUUCUGUCAUC
upu-miR156b	TRINITY_DN19840_c0_g3	-	-	183	204	196	-36.3	-24.5	0.674931	7	2-6,203-199;8-15,198-191;16-21,188-183	1-1,204-204[UP5];7-7,x-x[BULq];x-x,190-189[BULt]	((((((..((((((((-(((((.&.))))).))))))))--))))))	GAUGAUUUGGAGGAAG-GAGAGA&ACUCUCUCUUCUUCU--GUCAUC
upu-miR156b	TRINITY_DN1785_c0_g1	-	ERF003	545	564	556	-36.3	-24.5	0.674931	7	2-4,563-561;6-9,560-557;11-21,555-545	1-1,564-564[UP5];5-5,x-x[BULq];10-10,556-556[SIL]	(((((((((((.((((-(((.&.))).)))).)))))))))))	GGUGAUAGAAGCGGAG-GAGA&ACUCUCUCUUCUUCUGUCAUC
upu-miR156b	TRINITY_DN24050_c3_g1	cell differentiation protein RCD1 homolog isoform X1	RQCD1	100	119	111	-36.3	-24.5	0.674931	8	2-4,118-116;6-15,115-106;18-21,103-100	1-1,119-119[UP5];5-5,x-x[BULq];16-17,105-104[SIL]	((((..((((((((((-(((.&.))).))))))))))..))))	GGUGUAGGAGGAGGAG-GAGG&ACUCUCUCUUCUUCUGUCAUC
upu-miR156b	TRINITY_DN20385_c1_g3	-	-	420	440	431	-36.3	-24.5	0.674931	8.5	2-16,439-425	1-1,440-440[UP5];17-21,424-420[UP3]	.....(((((((((((((((.&.))))))))))))))).....	ACAAUCAGGGGAAGAGAGGGG&ACUCUCUCUUCUUCUGUCAUC
upu-miR156b	TRINITY_DN21906_c0_g2	-	-	402	429	419	-36.3	-24.5	0.674931	11.5	2-6,428-424;7-15,422-414;16-21,407-402	1-1,429-429[UP5];x-x,423-423[BULt];x-x,413-408[BULt]	((((((......(((((((((.(((((.&.)))))-)))))))))------))))))	GAUGACGAGAAUGGAAGGAGGUGAGAGA&ACUCUC-UCUUCUUCU------GUCAUC
upu-miR156b	TRINITY_DN8886_c0_g2	calcium-dependent protein kinase 28 isoform X1	CPK28	2134	2155	2146	-36.3	-24.5	0.674931	6	2-15,2154-2141;17-18,2138-2137;20-21,2135-2134	1-1,2155-2155[UP5];16-16,2140-2139[AILt];19-19,2136-2136[SIL]	((.((..((((((((((((((.&.))))))))))))))-.)).))	GAAGAGAAGAAGGAGAGGGAGG&ACUCUCUCUUCUUCU-GUCAUC
upu-miR156b	TRINITY_DN22808_c0_g2	hypothetical protein	RAB11D	117	138	128	-36.3	-24.5	0.674931	8	2-6,137-133;8-14,130-124;16-21,122-117	1-1,138-138[UP5];7-7,132-131[AILt];15-15,123-123[SIL]	((((((.(((((((..(((((.&.)))))-.))))))).))))))	GGUGGCUGAAGGAGUUGAGAGA&ACUCUC-UCUUCUUCUGUCAUC
upu-miR156b	TRINITY_DN20044_c0_g1	-	CID4	1102	1123	1114	-36.3	-24.5	0.674931	6	2-16,1122-1108;17-18,1106-1105	1-1,1123-1123[UP5];x-x,1107-1107[BULt];19-21,1104-1102[UP3]	...((.(((((((((((((((.&.)))))))))))))))-))...	UCGGAUUGGAAGAAGAGAGAGA&ACUCUCUCUUCUUCUG-UCAUC
upu-miR156b	TRINITY_DN22358_c0_g4	-	At5g60760	133	154	143	-36.3	-24.5	0.674931	7	2-9,153-146;10-15,143-138;17-21,137-133	1-1,154-154[UP5];x-x,145-144[BULt];16-16,x-x[BULq]	(((((-((((((..((((((((.&.))))))))--)))))).)))))	GAUGA-AGAGGAUAAGAGAGAGA&ACUCUCUCU--UCUUCUGUCAUC
upu-miR156b	TRINITY_DN23610_c5_g2	-	At4g36700	333	353	344	-36.3	-24.5	0.674931	8	3-15,351-339;17-18,337-336;20-21,334-333	1-2,353-352[UP5];16-16,338-338[SIL];19-19,335-335[SIL]	((.((.(((((((((((((..&..))))))))))))).)).))	GAAGAGAGAGGAGGAGAGGAA&ACUCUCUCUUCUUCUGUCAUC
upu-miR156b	TRINITY_DN23295_c5_g2	-	-	681	703	694	-36.3	-24.5	0.674931	6	2-10,702-694;11-17,692-686;19-21,683-681	1-1,703-703[UP5];x-x,693-693[BULt];18-18,685-684[AILt]	(((..(((((((.(((((((((.&.)))))))))-)))))))-.)))	GAUUUGCAGGAGAAAGAGAGAGA&ACUCUCUCUU-CUUCUGU-CAUC
upu-miR156b	TRINITY_DN19618_c0_g1	#N/A	#N/A	224	246	235	-36.3	-24.5	0.674931	9	3-4,244-243;5-8,241-238;9-21,236-224	1-2,246-245[UP5];x-x,242-242[BULt];x-x,237-237[BULt]	(((((((((((((.((((.((..&..))-))))-)))))))))))))	GGUGGCAGAAGGACGAGAUGAAG&ACUC-UCUC-UUCUUCUGUCAUC
upu-miR156b	TRINITY_DN21273_c0_g1	-	TMN12	112	134	124	-36.3	-24.4	0.672176	8	2-8,133-127;9-15,125-119;17-21,116-112	1-1,134-134[UP5];x-x,126-126[BULt];16-16,118-117[AILt]	(((((..(((((((.(((((((.&.)))))))-)))))))-.)))))	GAUGAGGAGAGGAAUGGGGGAGG&ACUCUCUC-UUCUUCU-GUCAUC
upu-miR156b	TRINITY_DN18519_c0_g1	#N/A	#N/A	336	359	347	-36.3	-24.4	0.672176	13	1-4,359-356;5-18,352-339	x-x,355-353[BULt];19-21,338-336[UP3]	...((((((((((((((...((((&))))---))))))))))))))...	ACAGGCGGAGGAGGAGAAUUGGGU&ACUC---UCUCUUCUUCUGUCAUC
upu-miR156b	TRINITY_DN22210_c0_g3	-	dmtf1	443	463	453	-36.3	-24.4	0.672176	7	1-3,463-461;4-13,459-450;15-21,449-443	x-x,460-460[BULt];14-14,x-x[BULq]	(((((((-((((((((((.(((&)))-)))))))))).)))))))	GAUGACA-AGGGGGGGAGAAGU&ACU-CUCUCUUCUUCUGUCAUC
upu-miR156b	TRINITY_DN20826_c0_g2	2-oxoisovalerate dehydrogenase subunit alpha 2	At5g09300	729	749	740	-36.3	-24.4	0.672176	6.5	1-6,749-744;8-10,742-740;12-21,738-729	7-7,743-743[SIL];11-11,739-739[SIL]	((((((((((.(((.((((((&)))))).))).))))))))))	GAUGGCGGGACAAGUGAGGGU&ACUCUCUCUUCUUCUGUCAUC
upu-miR156b	TRINITY_DN20272_c0_g1	-	NRPD2	384	405	395	-36.3	-24.4	0.672176	8.5	1-8,405-398;9-18,396-387	x-x,397-397[BULt];19-21,386-384[UP3]	...((((((((((.((((((((&))))))))-))))))))))...	CAAGAUGGGGGAGUGAGAGAGU&ACUCUCUC-UUCUUCUGUCAUC
upu-miR156b	TRINITY_DN22426_c2_g2	histidine kinase 3	AHK3	1207	1228	1218	-36.3	-24.4	0.672176	9	3-7,1226-1222;8-11,1220-1217;14-21,1214-1207	1-2,1228-1227[UP5];x-x,1221-1221[BULt];12-13,1216-1215[SIL]	((((((((..((((.(((((..&..)))))-))))..))))))))	GAUGACAGUUGGAGCAGAGACA&ACUCUCU-CUUCUUCUGUCAUC
upu-miR156b	TRINITY_DN17756_c0_g1	4-coumarate--CoA ligase-like 5	4CLL9	1767	1787	1778	-36.3	-24.4	0.672176	6	2-14,1786-1774;17-18,1771-1770;20-21,1768-1767	1-1,1787-1787[UP5];15-16,1773-1772[SIL];19-19,1769-1769[SIL]	((.((..(((((((((((((.&.)))))))))))))..)).))	GAAGAGCGAGGAAGAGGGAGA&ACUCUCUCUUCUUCUGUCAUC
upu-miR156b	TRINITY_DN22142_c6_g2	uncharacterized protein LOC103340315	-	331	351	342	-36.3	-24.4	0.672176	8	3-9,349-343;11-18,341-334	1-2,351-350[UP5];10-10,342-342[SIL];19-21,333-331[UP3]	...((((((((.(((((((..&..))))))).))))))))...	UUAGACAGAAGCAGAGAGAAA&ACUCUCUCUUCUUCUGUCAUC
upu-miR156b	TRINITY_DN26887_c0_g1	#N/A	#N/A	124	143	134	-36.3	-24.4	0.672176	5	2-15,142-129;17-19,128-126	1-1,143-143[UP5];16-16,x-x[BULq];20-21,125-124[UP3]	..(((-((((((((((((((.&.)))))))))))))).)))..	GUUGA-AGAAGAAGAGGGAGA&ACUCUCUCUUCUUCUGUCAUC
upu-miR156b	TRINITY_DN17151_c0_g1	-	ankrd13c	492	519	503	-36.3	-24.4	0.672176	19	1-5,519-515;6-19,507-494	x-x,514-508[BULt];20-21,493-492[UP3]	..((((((((((((((.......(((((&)))))-------))))))))))))))..	UCUGACAGAAGAAGGGCUUGAUGGGGGU&ACUCU-------CUCUUCUUCUGUCAUC
upu-miR156b	TRINITY_DN9721_c0_g1	-	FTSH11	580	605	591	-36.3	-24.4	0.672176	14.5	2-7,604-599;8-18,593-583;20-21,581-580	1-1,605-605[UP5];x-x,598-594[BULt];19-19,582-582[SIL]	((.(((((((((((.....((((((.&.))))))-----))))))))))).))	GGCGGCAGGAGAAGCGUUUGGAGAGG&ACUCUCU-----CUUCUUCUGUCAUC
upu-miR156b	TRINITY_DN12668_c3_g1	#N/A	#N/A	200	220	211	-36.3	-24.4	0.672176	8	2-6,219-215;8-15,213-206;17-21,204-200	1-1,220-220[UP5];7-7,214-214[SIL];16-16,205-205[SIL]	(((((.((((((((.(((((.&.))))).)))))))).)))))	GGUGAAGGAGGAGGCGAGGGG&ACUCUCUCUUCUUCUGUCAUC
upu-miR156b	TRINITY_DN19350_c0_g3	-	-	71	91	82	-36.3	-24.4	0.672176	5.5	2-10,90-82;12-18,80-74;20-21,72-71	1-1,91-91[UP5];11-11,81-81[SIL];19-19,73-73[SIL]	((.(((((((.(((((((((.&.))))))))).))))))).))	GAAGAUAGAAAGAGAGAGAGC&ACUCUCUCUUCUUCUGUCAUC
upu-miR156b	TRINITY_DN21240_c0_g3	-	MUR3	7	26	17	-36.3	-24.4	0.672176	6.5	2-8,25-19;10-15,17-12;17-21,11-7	1-1,26-26[UP5];9-9,18-18[SIL];16-16,x-x[BULq]	(((((-((((((.(((((((.&.))))))).)))))).)))))	GGUGA-AGAGGAUGAGGGAGG&ACUCUCUCUUCUUCUGUCAUC
upu-miR156b	TRINITY_DN19851_c0_g3	probable protein phosphatase 2C 51	Os05g0572700	333	354	345	-36.3	-24.4	0.672176	5.5	1-14,354-341;15-17,339-337;20-21,334-333	x-x,340-340[BULt];18-19,336-335[SIL]	((..(((.((((((((((((((&))))))))))))))-)))..))	GAGUACGCGAAGAAGGGGGAGU&ACUCUCUCUUCUUC-UGUCAUC
upu-miR156b	TRINITY_DN23547_c5_g1	-	-	2641	2661	2652	-36.3	-24.4	0.672176	4	2-13,2660-2649;14-15,2647-2646;17-18,2644-2643;20-21,2642-2641	1-1,2661-2661[UP5];x-x,2648-2648[BULt];16-16,2645-2645[SIL];19-19,x-x[BULq]	((-((.((.((((((((((((.&.))))))))))))-)).)).))	GA-GAGAGAAAGAAGAGAGAGA&ACUCUCUCUUCUU-CUGUCAUC
upu-miR156b	TRINITY_DN19510_c1_g2	-	-	331	352	342	-36.3	-24.4	0.672176	5.5	2-7,351-346;8-15,344-337;17-18,335-334;20-21,332-331	1-1,352-352[UP5];x-x,345-345[BULt];16-16,336-336[SIL];19-19,333-333[SIL]	((.((.((((((((.((((((.&.))))))-)))))))).)).))	GAAGAGAGGAGAAGCAGAGAGC&ACUCUCU-CUUCUUCUGUCAUC
upu-miR156b	TRINITY_DN14013_c0_g2	serine/threonine-protein kinase CTR1 isoform X1	CTR1	376	396	387	-36.3	-24.4	0.672176	10.5	4-18,393-379;20-21,377-376	1-3,396-394[UP5];19-19,378-378[SIL]	((.(((((((((((((((...&...))))))))))))))).))	GGCGGCGGAGGAGGGGAGUUG&ACUCUCUCUUCUUCUGUCAUC
upu-miR156b	TRINITY_DN23459_c0_g7	-	Scyl2	2687	2706	2697	-36.3	-24.4	0.672176	5	2-15,2705-2692;17-18,2691-2690;20-21,2688-2687	1-1,2706-2706[UP5];16-16,x-x[BULq];19-19,2689-2689[SIL]	((.((-((((((((((((((.&.)))))))))))))).)).))	GAGGA-AGAGGAAGAGGGAGG&ACUCUCUCUUCUUCUGUCAUC
upu-miR156b	TRINITY_DN22545_c1_g1	hypothetical protein	GLC1	1344	1364	1355	-36.3	-24.4	0.672176	11	3-18,1362-1347	1-2,1364-1363[UP5];19-21,1346-1344[UP3]	...((((((((((((((((..&..))))))))))))))))...	UUGGGCAGGGGGAGGGAGGUU&ACUCUCUCUUCUUCUGUCAUC
upu-miR156b	TRINITY_DN22061_c1_g2	abscisic acid receptor PYL9	PYL9	48	69	60	-36.3	-24.4	0.672176	5	2-2,68-68;4-15,66-55;16-18,53-51;20-21,49-48	1-1,69-69[UP5];3-3,67-67[SIL];x-x,54-54[BULt];19-19,50-50[SIL]	((.(((.((((((((((((.(.&.).))))))))))))-))).))	GAGGACAAGAAGAAGAGAGUGG&ACUCUCUCUUCUUCU-GUCAUC
upu-miR156b	TRINITY_DN21238_c3_g5	-	RNF14	242	262	253	-36.3	-24.4	0.672176	7.5	3-15,260-248;17-18,246-245;20-21,243-242	1-2,262-261[UP5];16-16,247-247[SIL];19-19,244-244[SIL]	((.((.(((((((((((((..&..))))))))))))).)).))	GAAGAGGGAAGGGGAGAGACG&ACUCUCUCUUCUUCUGUCAUC
upu-miR156b	TRINITY_DN23705_c1_g1	-	UGT75L6	1037	1059	1047	-36.3	-24.4	0.672176	8	2-9,1058-1051;10-15,1047-1042;17-21,1041-1037	1-1,1059-1059[UP5];x-x,1050-1048[BULt];16-16,x-x[BULq]	(((((-((((((...((((((((.&.))))))))---)))))).)))))	GAUGA-AGAAGAGAAAGAGAGAGA&ACUCUCUCU---UCUUCUGUCAUC
upu-miR156b	TRINITY_DN4804_c0_g1	-	dus1	526	545	536	-36.3	-24.4	0.672176	4.5	2-13,544-533;15-16,531-530;18-21,529-526	1-1,545-545[UP5];14-14,532-532[SIL];17-17,x-x[BULq]	((((-((.((((((((((((.&.)))))))))))).)).))))	GGUG-CGAGAGAAGAGAGAGA&ACUCUCUCUUCUUCUGUCAUC
upu-miR156b	TRINITY_DN21749_c0_g5	-	PRT6	2179	2199	2190	-36.3	-24.4	0.672176	8	3-16,2197-2184;18-19,2182-2181	1-2,2199-2198[UP5];17-17,2183-2183[SIL];20-21,2180-2179[UP3]	..((.((((((((((((((..&..)))))))))))))).))..	AUUGUCAGAAGAGGAGGGAUU&ACUCUCUCUUCUUCUGUCAUC
upu-miR156b	TRINITY_DN19310_c0_g1	-	SEI1	1110	1128	1120	-36.3	-24.4	0.672176	6	2-6,1127-1123;8-14,1122-1116;16-21,1115-1110	1-1,1128-1128[UP5];7-7,x-x[BULq];15-15,x-x[BULq]	((((((-(((((((-(((((.&.))))).))))))).))))))	GGUGGC-GAAGAGG-GAGAGA&ACUCUCUCUUCUUCUGUCAUC
upu-miR156b	TRINITY_DN16637_c0_g4	-	FLA15	273	295	284	-36.3	-24.4	0.672176	10	1-4,295-292;5-6,290-289;8-21,286-273	x-x,291-291[BULt];7-7,288-287[AILt]	((((((((((((((..((.((((&))))-))-.))))))))))))))	GGUGGCAGAGGAGGCCGAUGGGU&ACUC-UC-UCUUCUUCUGUCAUC
upu-miR156b	TRINITY_DN22908_c2_g2	-	-	231	256	248	-36.3	-24.4	0.672176	11.5	2-4,255-253;6-15,252-243;16-21,236-231	1-1,256-256[UP5];5-5,x-x[BULq];x-x,242-237[BULt]	((((((......((((((((((-(((.&.))).))))))))))------))))))	GAUGACGGUGGUGGAGGAGGAG-GAGG&ACUCUCUCUUCUUCU------GUCAUC
upu-miR156b	TRINITY_DN22615_c1_g4	-	GTE8	943	970	961	-36.3	-24.4	0.672176	10	2-15,969-956;16-16,949-949;17-21,947-943	1-1,970-970[UP5];x-x,955-950[BULt];x-x,948-948[BULt]	(((((.(......((((((((((((((.&.))))))))))))))------)-)))))	GAUGAGCUUUCGAAGAAGGGGAGAGAGA&ACUCUCUCUUCUUCU------G-UCAUC
upu-miR156b	TRINITY_DN4526_c0_g1	-	-	141	160	151	-36.3	-24.4	0.672176	5.5	2-4,159-157;6-15,155-146;17-21,145-141	1-1,160-160[UP5];5-5,156-156[SIL];16-16,x-x[BULq]	(((((-((((((((((.(((.&.))).)))))))))).)))))	GGUGA-AGAAGGAGAGCGAGG&ACUCUCUCUUCUUCUGUCAUC
upu-miR156b	TRINITY_DN22660_c1_g4	#N/A	#N/A	35	55	46	-36.3	-24.4	0.672176	4	2-13,54-43;14-15,41-40;17-18,38-37;20-21,36-35	1-1,55-55[UP5];x-x,42-42[BULt];16-16,39-39[SIL];19-19,x-x[BULq]	((-((.((.((((((((((((.&.))))))))))))-)).)).))	GA-GAGAGAAAGAAGAGAGAGA&ACUCUCUCUUCUU-CUGUCAUC
upu-miR156b	TRINITY_DN23821_c0_g1	protein RAE1	RAE1	1311	1330	1321	-36.3	-24.4	0.672176	5	2-15,1329-1316;17-18,1315-1314	1-1,1330-1330[UP5];16-16,x-x[BULq];19-21,1313-1311[UP3]	...((-((((((((((((((.&.)))))))))))))).))...	AAAGA-AGAAGAAGAGAGAGA&ACUCUCUCUUCUUCUGUCAUC
upu-miR156b	TRINITY_DN19432_c0_g4	-	GATL7	485	504	495	-36.3	-24.4	0.672176	5	2-15,503-490;17-18,489-488;20-21,486-485	1-1,504-504[UP5];16-16,x-x[BULq];19-19,487-487[SIL]	((.((-((((((((((((((.&.)))))))))))))).)).))	GAAGA-AGAAGAGGAGAGGGG&ACUCUCUCUUCUUCUGUCAUC
upu-miR156b	TRINITY_DN21401_c0_g2	-	-	754	779	765	-36.3	-24.4	0.672176	14.5	2-9,778-771;10-18,765-757;20-21,755-754	1-1,779-779[UP5];x-x,770-766[BULt];19-19,756-756[SIL]	((.(((((((((.....((((((((.&.))))))))-----))))))))).))	GAAGGCAGAGGAGAAAAAGAGGGAGA&ACUCUCUCU-----UCUUCUGUCAUC
upu-miR156b	TRINITY_DN16489_c0_g1	#N/A	#N/A	167	187	178	-36.3	-24.4	0.672176	7.5	1-10,187-178;12-18,176-170	11-11,177-177[SIL];19-21,169-167[UP3]	...(((((((.((((((((((&)))))))))).)))))))...	UAGGAUAGAGAGAGAGAGAGU&ACUCUCUCUUCUUCUGUCAUC
upu-miR156b	TRINITY_DN26884_c0_g1	probable serine/threonine-protein kinase At5g41260	At5g41260	510	530	521	-36.3	-24.4	0.672176	8.5	2-9,529-522;12-19,519-512	1-1,530-530[UP5];10-11,521-520[SIL];20-21,511-510[UP3]	..((((((((..((((((((.&.))))))))..))))))))..	AUUGACGGAGAUAGAGAGAGG&ACUCUCUCUUCUUCUGUCAUC
upu-miR156b	TRINITY_DN23685_c0_g4	beta-amyrin synthase-like	OSCBPY	1765	1786	1777	-36.3	-24.4	0.672176	7.5	3-17,1784-1770;20-21,1766-1765	1-2,1786-1785[UP5];18-19,1769-1767[AILt]	((...(((((((((((((((..&..)))))))))))))))-..))	GAGCCACAGGAGGAGAGAGAUU&ACUCUCUCUUCUUCUGU-CAUC
upu-miR156b	TRINITY_DN20583_c0_g2	THO complex subunit 1 isoform X1	THO1	1350	1369	1360	-36.3	-24.4	0.672176	7	3-15,1367-1355;17-18,1353-1352;20-21,1351-1350	1-2,1369-1368[UP5];16-16,1354-1354[SIL];19-19,x-x[BULq]	((-((.(((((((((((((..&..))))))))))))).)).))	GA-GAGAGAGGGAGAGAGACA&ACUCUCUCUUCUUCUGUCAUC
upu-miR156b	TRINITY_DN25869_c0_g1	-	-	196	219	206	-36.3	-24.4	0.672176	11.5	2-7,218-213;8-16,208-200;18-21,199-196	1-1,219-219[UP5];x-x,212-209[BULt];17-17,x-x[BULq]	((((-(((((((((....((((((.&.))))))----))))))))).))))	GGUG-CAGAGGAAGGCCAAGAGAGC&ACUCUCU----CUUCUUCUGUCAUC
upu-miR156b	TRINITY_DN2253_c0_g1	-	At2g28450	422	447	433	-36.3	-24.4	0.672176	16.5	2-7,446-441;8-8,435-435;10-21,433-422	1-1,447-447[UP5];x-x,440-436[BULt];9-9,434-434[SIL]	((((((((((((.(.....((((((.&.))))))-----).))))))))))))	GAUGACGGAGGAUGUGGUUGGGGAGG&ACUCUCU-----CUUCUUCUGUCAUC
upu-miR156b	TRINITY_DN12744_c1_g1	ATP synthase subunit delta'	-	261	287	278	-36.3	-24.4	0.672176	18	2-12,286-276;13-19,269-263	1-1,287-287[UP5];x-x,275-270[BULt];20-21,262-261[UP3]	..(((((((......(((((((((((.&.)))))))))))------)))))))..	AUUGACAGAGAUCUUGGAAGGGAGGGA&ACUCUCUCUUCU------UCUGUCAUC
upu-miR156b	TRINITY_DN11547_c0_g2	biotin carboxyl carrier protein of acetyl-CoA carboxylase 2	BCCP2	1119	1140	1130	-36.3	-24.4	0.672176	7.5	1-7,1140-1134;8-15,1132-1125;17-19,1123-1121	x-x,1133-1133[BULt];16-16,1124-1124[SIL];20-21,1120-1119[UP3]	..(((.((((((((.(((((((&)))))))-)))))))).)))..	UCUGAGAGGGGGAGAAGAGAGU&ACUCUCU-CUUCUUCUGUCAUC
upu-miR156b	TRINITY_DN21339_c1_g1	pyridoxal 5'-phosphate synthase-like subunit PDX1.2	PDX12	152	172	163	-36.3	-24.4	0.672176	8	1-3,172-170;4-7,168-165;10-21,163-152	x-x,169-169[BULt];8-9,164-164[AILq]	((((((((((((.-((((.(((&)))-))))..))))))))))))	GAUGGCGGAAGAU-GGAGCAGU&ACU-CUCUCUUCUUCUGUCAUC
upu-miR156b	TRINITY_DN15747_c0_g2	-	ATL54	574	600	590	-36.3	-24.4	0.672176	9	1-3,600-598;4-16,596-584;17-21,578-574	x-x,597-597[BULt];x-x,583-579[BULt]	(((((.....(((((((((((((.(((&)))-)))))))))))))-----)))))	GAUGGAGUUGUAGAAGGAGAGAGUAGU&ACU-CUCUCUUCUUCUG-----UCAUC
upu-miR156b	TRINITY_DN943_c0_g2	tropinone reductase-like 3	-	930	948	939	-36.3	-24.4	0.672176	4	2-10,947-939;12-18,938-932;20-21,931-930	1-1,948-948[UP5];11-11,x-x[BULq];19-19,x-x[BULq]	((-(((((((-(((((((((.&.))))))))).))))))).))	GA-GACAGAA-AAGAGAGAGC&ACUCUCUCUUCUUCUGUCAUC
upu-miR156b	TRINITY_DN16897_c0_g1	-	E6	791	815	804	-36.3	-24.4	0.672176	9	2-6,814-810;7-15,807-799;16-21,796-791	1-1,815-815[UP5];x-x,809-808[BULt];x-x,798-797[BULt]	((((((..(((((((((..(((((.&.)))))--)))))))))--))))))	GGUGGCUAAGAAGAGGAAAGAGAGA&ACUCUC--UCUUCUUCU--GUCAUC
upu-miR156b	TRINITY_DN1745_c0_g1	#N/A	#N/A	281	302	292	-36.3	-24.4	0.672176	8	2-4,301-299;5-15,297-287;17-18,285-284	1-1,302-302[UP5];x-x,298-298[BULt];16-16,286-286[SIL];19-21,283-281[UP3]	...((.(((((((((((.(((.&.)))-))))))))))).))...	AAAGAGAGAAGAGGAGAGGAGG&ACUC-UCUCUUCUUCUGUCAUC
upu-miR156b	TRINITY_DN22470_c0_g2	-	CBP60E	145	173	164	-36.3	-24.32	0.669972	11.5	1-14,173-160;17-21,149-145	15-16,159-150[AILt]	(((((..........((((((((((((((&))))))))))))))--------..)))))	GAUGAAUACGAGGUUGGAGAAGAGAGGGU&ACUCUCUCUUCUUC--------UGUCAUC
upu-miR156b	TRINITY_DN1584_c0_g1	50S ribosomal protein L35	RPL35	274	292	283	-36.3	-24.3	0.669421	7.5	3-11,290-282;14-21,281-274	1-2,292-291[UP5];12-13,x-x[BULq]	((((((((--(((((((((..&..)))))))))..))))))))	GGUGACAG--GAAGAGGGAAG&ACUCUCUCUUCUUCUGUCAUC
upu-miR156b	TRINITY_DN17637_c1_g1	-	-	359	379	370	-36.3	-24.3	0.669421	8	2-10,378-370;12-18,368-362	1-1,379-379[UP5];11-11,369-369[SIL];19-21,361-359[UP3]	...(((((((.(((((((((.&.))))))))).)))))))...	CAAGGCGGAACGAGAGAGAGA&ACUCUCUCUUCUUCUGUCAUC
upu-miR156b	TRINITY_DN22243_c1_g14	uncharacterized LOC103702534	At3g16270	2465	2485	2476	-36.3	-24.3	0.669421	5.5	3-14,2483-2472;16-20,2470-2466	1-2,2485-2484[UP5];15-15,2471-2471[SIL];21-21,2465-2465[UP3]	.(((((.((((((((((((..&..)))))))))))).))))).	CAUGAUCGAAGAAGAGAGAUA&ACUCUCUCUUCUUCUGUCAUC
upu-miR156b	TRINITY_DN23195_c1_g6	#N/A	#N/A	252	270	261	-36.3	-24.3	0.669421	7	2-10,269-261;13-15,260-258;17-21,256-252	1-1,270-270[UP5];11-12,x-x[BULq];16-16,257-257[SIL]	(((((.(((--(((((((((.&.)))))))))..))).)))))	GAUGAGAGA--GAGAGAGAGC&ACUCUCUCUUCUUCUGUCAUC
upu-miR156b	TRINITY_DN19207_c0_g1	-	-	524	545	536	-36.3	-24.3	0.669421	7	2-13,544-533;15-20,530-525	1-1,545-545[UP5];14-14,532-531[AILt];21-21,524-524[UP3]	.((((((..((((((((((((.&.))))))))))))-.)))))).	AGUGACAAAGGGAAGAGGGAGA&ACUCUCUCUUCUU-CUGUCAUC
upu-miR156b	TRINITY_DN10957_c0_g1	-	AMC4	671	691	681	-36.3	-24.3	0.669421	6	1-6,691-686;7-18,684-673;20-21,672-671	x-x,685-685[BULt];19-19,x-x[BULq]	((-((((((((((((.((((((&))))))-)))))))))))).))	GA-GAUGGAAGGAGAGGAGGGU&ACUCUC-UCUUCUUCUGUCAUC
upu-miR156b	TRINITY_DN21102_c3_g2	-	-	371	390	382	-36.3	-24.3	0.669421	6	2-4,389-387;6-18,386-374;20-21,372-371	1-1,390-390[UP5];5-5,x-x[BULq];19-19,373-373[SIL]	((.(((((((((((((-(((.&.))).))))))))))))).))	GAAGAUGGAGGAAGAG-GAGG&ACUCUCUCUUCUUCUGUCAUC
upu-miR156b	TRINITY_DN22697_c2_g1	-	-	369	390	381	-36.3	-24.3	0.669421	8	3-9,388-382;11-13,380-378;14-21,376-369	1-2,390-389[UP5];10-10,381-381[SIL];x-x,377-377[BULt]	((((((((.(((.(((((((..&..))))))).)))-))))))))	GAUGACAGCAGGUAGAGGGAUU&ACUCUCUCUUCUU-CUGUCAUC
upu-miR156b	TRINITY_DN3488_c0_g3	-	At3g50940	888	916	901	-36.3	-24.3	0.669421	19	2-4,915-913;5-12,906-899;13-21,896-888	1-1,916-916[UP5];x-x,912-907[BULt];x-x,898-897[BULt]	(((((((((..((((((((......(((.&.)))------))))))))--)))))))))	GGUGACGGACCGGAAGAGAACCGCCGAGG&ACUC------UCUCUUCU--UCUGUCAUC
upu-miR156b	TRINITY_DN20953_c0_g2	-	PUB62	1684	1706	1696	-36.3	-24.3	0.669421	7.5	2-8,1705-1699;9-15,1697-1691;17-18,1689-1688;19-21,1686-1684	1-1,1706-1706[UP5];x-x,1698-1698[BULt];16-16,1690-1690[SIL];x-x,1687-1687[BULt]	(((.((.(((((((.(((((((.&.)))))))-))))))).))-)))	GGUGGAGAGAGGAGCGAGAGAGA&ACUCUCUC-UUCUUCUGUC-AUC
upu-miR156b	TRINITY_DN23885_c5_g2	-	TIC100	486	514	505	-36.3	-24.3	0.669421	21.5	2-12,513-503;13-19,494-488	1-1,514-514[UP5];x-x,502-495[BULt];20-21,487-486[UP3]	..(((((((........(((((((((((.&.)))))))))))--------)))))))..	CCUGACGGAAUGGUUAGGGAAGAGAGGGG&ACUCUCUCUUCU--------UCUGUCAUC
upu-miR156b	TRINITY_DN23596_c1_g4	#N/A	#N/A	244	263	254	-36.3	-24.3	0.669421	4.5	2-15,262-249;17-18,248-247;20-21,245-244	1-1,263-263[UP5];16-16,x-x[BULq];19-19,246-246[SIL]	((.((-((((((((((((((.&.)))))))))))))).)).))	GAAGA-AGGAGAGGAGAGAGA&ACUCUCUCUUCUUCUGUCAUC
upu-miR156b	TRINITY_DN25511_c0_g1	-	-	287	309	300	-36.3	-24.3	0.669421	10.5	4-17,306-293;18-21,290-287	1-3,309-307[UP5];x-x,292-291[BULt]	((((..((((((((((((((...&...))))))))))))))--))))	GAUGACGCAGAGGAAGGGGGUAU&ACUCUCUCUUCUUCUGU--CAUC
upu-miR156b	TRINITY_DN20333_c0_g2	3-oxoacyl-[acyl-carrier-protein] reductase 4-like	CLKR27	902	921	912	-36.3	-24.3	0.669421	8	3-16,919-906;18-21,905-902	1-2,921-920[UP5];17-17,x-x[BULq]	((((-((((((((((((((..&..)))))))))))))).))))	GAUG-UAGGGGAGGAGAGGAU&ACUCUCUCUUCUUCUGUCAUC
upu-miR156b	TRINITY_DN17046_c0_g3	-	ABCI8	1083	1102	1093	-36.3	-24.3	0.669421	8	2-14,1101-1089;16-18,1088-1086	1-1,1102-1102[UP5];15-15,x-x[BULq];19-21,1085-1083[UP3]	...(((-(((((((((((((.&.))))))))))))).)))...	GGGGAC-GAGGAAGGGAGGGG&ACUCUCUCUUCUUCUGUCAUC
upu-miR156b	TRINITY_DN17568_c0_g2	40S ribosomal protein S21-2	RPS21C	68	88	79	-36.3	-24.3	0.669421	6	1-8,88-81;10-11,79-78;12-16,76-72;18-21,71-68	9-9,80-80[SIL];x-x,77-77[BULt];17-17,x-x[BULq]	((((-(((((.((.((((((((&)))))))).))-))))).))))	GAUG-CAGAACGAUGAGGGAGU&ACUCUCUCUUC-UUCUGUCAUC
upu-miR156b	TRINITY_DN18216_c0_g2	-	-	101	121	112	-36.3	-24.3	0.669421	7.5	2-5,120-117;7-14,115-108;16-21,106-101	1-1,121-121[UP5];6-6,116-116[SIL];15-15,107-107[SIL]	((((((.((((((((.((((.&.)))).)))))))).))))))	GAUGGCCGAGGAAGGUGGAGG&ACUCUCUCUUCUUCUGUCAUC
upu-miR156b	TRINITY_DN21978_c0_g3	-	der	1475	1495	1486	-36.3	-24.3	0.669421	7.5	3-15,1493-1481;17-18,1479-1478;20-21,1476-1475	1-2,1495-1494[UP5];16-16,1480-1480[SIL];19-19,1477-1477[SIL]	((.((.(((((((((((((..&..))))))))))))).)).))	GAGGGGAGAGGGAGAGAGAAG&ACUCUCUCUUCUUCUGUCAUC
upu-miR156b	TRINITY_DN22664_c0_g1	#N/A	#N/A	162	182	172	-36.3	-24.3	0.669421	5.5	1-9,182-174;10-15,172-167;17-21,166-162	x-x,173-173[BULt];16-16,x-x[BULq]	(((((-((((((.(((((((((&)))))))))-)))))).)))))	GGUGA-GGGAGACAGAGAGGGU&ACUCUCUCU-UCUUCUGUCAUC
upu-miR156b	TRINITY_DN651_c0_g1	-	-	813	832	823	-36.3	-24.3	0.669421	7	3-15,830-818;17-18,816-815;20-21,814-813	1-2,832-831[UP5];16-16,817-817[SIL];19-19,x-x[BULq]	((-((.(((((((((((((..&..))))))))))))).)).))	GA-GAGAGAGGAAGAGGGAAG&ACUCUCUCUUCUUCUGUCAUC
upu-miR156b	TRINITY_DN23185_c0_g1	-	-	1054	1072	1064	-36.3	-24.3	0.669421	5.5	2-4,1071-1069;6-14,1068-1060;16-21,1059-1054	1-1,1072-1072[UP5];5-5,x-x[BULq];15-15,x-x[BULq]	((((((-(((((((((-(((.&.))).))))))))).))))))	GAUGAU-GAAGAGGAG-GAGG&ACUCUCUCUUCUUCUGUCAUC
upu-miR156b	TRINITY_DN18653_c0_g1	-	LON2	643	669	654	-36.3	-24.3	0.669421	14.5	2-6,668-664;7-8,659-658;9-21,655-643	1-1,669-669[UP5];x-x,663-660[BULt];x-x,657-656[BULt]	(((((((((((((..((....(((((.&.)))))----))--)))))))))))))	GAUGACAGGAGAAAUGACGUUGAGGGG&ACUCUC----UC--UUCUUCUGUCAUC
upu-miR156b	TRINITY_DN23239_c0_g1	-	CIPK6	1280	1301	1292	-36.3	-24.3	0.669421	7	2-15,1300-1287;17-18,1284-1283	1-1,1301-1301[UP5];16-16,1286-1285[AILt];19-21,1282-1280[UP3]	...((..((((((((((((((.&.))))))))))))))-.))...	UUCGAGGAGAAGAAGAGGGAGG&ACUCUCUCUUCUUCU-GUCAUC
upu-miR156b	TRINITY_DN20430_c0_g1	-	TBC1D22B	605	624	616	-36.3	-24.3	0.669421	7.5	1-9,624-616;11-18,615-608	10-10,x-x[BULq];19-21,607-605[UP3]	...((((((((-(((((((((&))))))))).))))))))...	UCAGAUAGAAG-GGAGGGAGU&ACUCUCUCUUCUUCUGUCAUC
upu-miR156b	TRINITY_DN21678_c4_g2	#N/A	#N/A	220	240	232	-36.3	-24.3	0.669421	5.5	1-4,240-237;6-15,236-227;17-18,225-224;19-21,222-220	5-5,x-x[BULq];16-16,226-226[SIL];x-x,223-223[BULt]	(((.((.((((((((((-((((&)))).)))))))))).))-)))	GAUCGGGAGAAGGAGAG-GAGU&ACUCUCUCUUCUUCUGUC-AUC
upu-miR156b	TRINITY_DN21475_c0_g1	U4/U6.U5 small nuclear ribonucleoprotein 27 kDa protein	snrnp27	247	268	258	-36.3	-24.3	0.669421	8.5	2-9,267-260;10-12,258-256;14-20,254-248	1-1,268-268[UP5];x-x,259-259[BULt];13-13,255-255[SIL];21-21,247-247[UP3]	.(((((((.(((.((((((((.&.))))))))-))).))))))).	AGUGGCGGUGGAGAGGGAGAGG&ACUCUCUCU-UCUUCUGUCAUC
upu-miR156b	TRINITY_DN20441_c0_g1	-	Bp10	1830	1849	1840	-36.3	-24.3	0.669421	5	2-15,1848-1835;17-18,1833-1832;20-21,1831-1830	1-1,1849-1849[UP5];16-16,1834-1834[SIL];19-19,x-x[BULq]	((-((.((((((((((((((.&.)))))))))))))).)).))	GA-GAAAGAAGGAGAGAGGGA&ACUCUCUCUUCUUCUGUCAUC
upu-miR156b	TRINITY_DN23532_c1_g1	-	-	27	47	38	-36.3	-24.3	0.669421	5.5	2-4,46-44;6-15,42-33;17-21,31-27	1-1,47-47[UP5];5-5,43-43[SIL];16-16,32-32[SIL]	(((((.((((((((((.(((.&.))).)))))))))).)))))	GGUGGAGGAAGAAGAGCGAGA&ACUCUCUCUUCUUCUGUCAUC
upu-miR156b	TRINITY_DN20379_c0_g1	-	At5g12850	585	606	597	-36.3	-24.3	0.669421	6.5	1-15,606-592;17-17,590-590;19-21,587-585	16-16,591-591[SIL];18-18,589-588[AILt]	(((..(.(((((((((((((((&))))))))))))))).)-.)))	GGUCUGGGGAAGAGGAGGGAGU&ACUCUCUCUUCUUCUGU-CAUC
upu-miR156b	TRINITY_DN17756_c0_g2	4-coumarate--CoA ligase-like 5	4CLL9	1127	1146	1138	-36.3	-24.3	0.669421	8.5	2-4,1145-1143;6-8,1142-1140;11-21,1137-1127	1-1,1146-1146[UP5];5-5,x-x[BULq];9-10,1139-1138[SIL]	(((((((((((..(((-(((.&.))).)))..)))))))))))	GAUGAUAGAGGCUGAG-GAGG&ACUCUCUCUUCUUCUGUCAUC
upu-miR156b	TRINITY_DN23902_c5_g1	-	At4g26480	363	386	375	-36.3	-24.3	0.669421	10	2-5,385-382;6-18,379-367;20-21,364-363	1-1,386-386[UP5];x-x,381-380[BULt];19-19,366-365[AILt]	((..(((((((((((((..((((.&.))))--)))))))))))))-.))	GAGCGGCGGAAGAGGAGGCGGAGC&ACUCU--CUCUUCUUCUGUC-AUC
upu-miR156b	TRINITY_DN25801_c0_g1	-	BHLH30	691	711	702	-36.3	-24.3	0.669421	8	1-7,711-705;10-18,702-694	8-9,704-703[SIL];19-21,693-691[UP3]	...(((((((((..(((((((&)))))))..)))))))))...	AGGGACAGAGGACCAGAGAGU&ACUCUCUCUUCUUCUGUCAUC
upu-miR156b	TRINITY_DN5775_c0_g2	-	-	461	489	479	-36.3	-24.3	0.669421	12	1-6,489-484;7-16,482-473;17-21,465-461	x-x,483-483[BULt];x-x,472-466[BULt]	(((((.......((((((((((.((((((&))))))-))))))))))-------)))))	GGUGAAACCGAACAGGAGAGGGUGAGAGU&ACUCUC-UCUUCUUCUG-------UCAUC
upu-miR156b	TRINITY_DN934_c0_g1	-	KEG	240	261	252	-36.3	-24.3	0.669421	5.5	1-14,261-248;15-17,245-243;19-21,242-240	x-x,247-246[BULt];18-18,x-x[BULq]	(((-(((..((((((((((((((&))))))))))))))--))).)))	GGU-ACAACGAGGAGGAGAGAGU&ACUCUCUCUUCUUC--UGUCAUC
upu-miR156b	TRINITY_DN25135_c0_g1	heterogeneous nuclear ribonucleoprotein 1-like	RNP1	53	73	64	-36.3	-24.3	0.669421	7.5	2-15,72-59;17-20,57-54	1-1,73-73[UP5];16-16,58-58[SIL];21-21,53-53[UP3]	.((((.((((((((((((((.&.)))))))))))))).)))).	AAUGGAGGGGGGGGAGAGAGG&ACUCUCUCUUCUUCUGUCAUC
upu-miR156b	TRINITY_DN23270_c1_g2	-	-	387	413	404	-36.3	-24.3	0.669421	10	1-10,413-404;11-15,402-398;16-21,392-387	x-x,403-403[BULt];x-x,397-393[BULt]	((((((.....(((((.((((((((((&))))))))))-)))))-----))))))	GAUGAUGAGGAAGGGGAAAGAGAGGGU&ACUCUCUCUU-CUUCU-----GUCAUC
upu-miR156b	TRINITY_DN21999_c0_g5	-	-	222	248	238	-36.3	-24.3	0.669421	11	2-6,247-243;7-15,241-233;16-21,227-222	1-1,248-248[UP5];x-x,242-242[BULt];x-x,232-228[BULt]	((((((.....(((((((((.(((((.&.)))))-)))))))))-----))))))	GGUGGCAAAAGAGAAGGGGAGGAGAGG&ACUCUC-UCUUCUUCU-----GUCAUC
upu-miR156b	TRINITY_DN23544_c0_g3	-	DTX12	1398	1418	1409	-36.3	-24.26	0.66832	9	2-9,1417-1410;14-21,1405-1398	1-1,1418-1418[UP5];10-13,1409-1406[SIL]	((((((((....((((((((.&.))))))))....))))))))	GAUGGCGGCGCUAGAGAGAGC&ACUCUCUCUUCUUCUGUCAUC
upu-miR156b	TRINITY_DN24848_c0_g1	peroxidase P7-like isoform X1	-	246	266	256	-36.3	-24.2	0.666667	7	1-6,266-261;7-15,259-251;17-18,249-248;20-21,247-246	x-x,260-260[BULt];16-16,250-250[SIL];19-19,x-x[BULq]	((-((.(((((((((.((((((&))))))-))))))))).)).))	GA-GAGGGGAGAGGAGGAGGGU&ACUCUC-UCUUCUUCUGUCAUC
upu-miR156b	TRINITY_DN21756_c0_g1	-	-	2437	2457	2448	-36.3	-24.2	0.666667	5.5	2-12,2456-2446;14-21,2444-2437	1-1,2457-2457[UP5];13-13,2445-2445[SIL]	((((((((.(((((((((((.&.))))))))))).))))))))	GAUGGUGGUAGAGGAGAGGGC&ACUCUCUCUUCUUCUGUCAUC
upu-miR156b	TRINITY_DN19847_c1_g1	ribonuclease P protein subunit p25-like protein isoform X1	-	533	563	544	-36.3	-24.2	0.666667	24.5	2-7,562-557;8-21,546-533	1-1,563-563[UP5];x-x,556-547[BULt]	((((((((((((((..........((((((.&.))))))----------))))))))))))))	GGUGGCAGGGGAAGGCCAAGGCCCAGAGGGA&ACUCUCU----------CUUCUUCUGUCAUC
upu-miR156b	TRINITY_DN23717_c2_g1	serine/threonine-protein kinase pakG-like	-	713	732	723	-36.3	-24.2	0.666667	4	2-15,731-718;17-18,717-716;20-21,714-713	1-1,732-732[UP5];16-16,x-x[BULq];19-19,715-715[SIL]	((.((-((((((((((((((.&.)))))))))))))).)).))	GAAGA-AGAAGAAGAGGGAGA&ACUCUCUCUUCUUCUGUCAUC
upu-miR156b	TRINITY_DN10630_c0_g2	-	TRMT11	1154	1172	1163	-36.3	-24.2	0.666667	6	3-12,1170-1161;15-21,1160-1154	1-2,1172-1171[UP5];13-14,x-x[BULq]	(((((((--((((((((((..&..))))))))))..)))))))	GAUGACA--AGAGGAGAGACC&ACUCUCUCUUCUUCUGUCAUC
upu-miR156b	TRINITY_DN23125_c8_g4	#N/A	#N/A	26	45	37	-36.3	-24.2	0.666667	5	2-4,44-42;6-15,41-32;17-18,30-29;20-21,27-26	1-1,45-45[UP5];5-5,x-x[BULq];16-16,31-31[SIL];19-19,28-28[SIL]	((.((.((((((((((-(((.&.))).)))))))))).)).))	GAAGAGAGAAGAAGAG-GAGG&ACUCUCUCUUCUUCUGUCAUC
upu-miR156b	TRINITY_DN19624_c1_g3	-	At5g42310	126	148	137	-36.3	-24.2	0.666667	8.5	2-8,147-141;9-15,138-132;17-20,130-127	1-1,148-148[UP5];x-x,140-139[BULt];16-16,131-131[SIL];21-21,126-126[UP3]	.((((.(((((((..(((((((.&.)))))))--))))))).)))).	UGUGAGAGAAGAAAUGGGAGAGG&ACUCUCUC--UUCUUCUGUCAUC
upu-miR156b	TRINITY_DN1635_c0_g2	probable E3 ubiquitin-protein ligase LUL4	LUL4	1214	1233	1225	-36.3	-24.2	0.666667	6.5	2-4,1232-1230;6-15,1229-1220;17-21,1218-1214	1-1,1233-1233[UP5];5-5,x-x[BULq];16-16,1219-1219[SIL]	(((((.((((((((((-(((.&.))).)))))))))).)))))	GGUGGAGGAAGAGGAG-GAGG&ACUCUCUCUUCUUCUGUCAUC
upu-miR156b	TRINITY_DN25753_c0_g1	-	-	359	378	369	-36.3	-24.2	0.666667	7	3-15,376-364;17-18,362-361;20-21,360-359	1-2,378-377[UP5];16-16,363-363[SIL];19-19,x-x[BULq]	((-((.(((((((((((((..&..))))))))))))).)).))	GA-GAGAGAAGGGGAGAGAAA&ACUCUCUCUUCUUCUGUCAUC
upu-miR156b	TRINITY_DN162_c0_g1	probable protein phosphatase 2C 75	AHG1	240	268	259	-36.3	-24.2	0.666667	23	4-12,265-257;13-21,248-240	1-3,268-266[UP5];x-x,256-249[BULt]	(((((((((........(((((((((...&...)))))))))--------)))))))))	GAUGACAGAAUUCGGGUGGAGGAGAGCUU&ACUCUCUCUUCU--------UCUGUCAUC
upu-miR156b	TRINITY_DN22063_c0_g8	eukaryotic translation initiation factor 4G	EIF4G	1530	1550	1541	-36.3	-24.2	0.666667	8	3-17,1548-1534	1-2,1550-1549[UP5];18-21,1533-1530[UP3]	....(((((((((((((((..&..)))))))))))))))....	GGCCACAGAAGAAGAGGGAAC&ACUCUCUCUUCUUCUGUCAUC
upu-miR156b	TRINITY_DN18734_c0_g3	-	LARP6B	1060	1081	1071	-36.3	-24.2	0.666667	6.5	2-9,1080-1073;10-16,1071-1065;19-21,1062-1060	1-1,1081-1081[UP5];x-x,1072-1072[BULt];17-18,1064-1063[SIL]	(((..(((((((.((((((((.&.))))))))-)))))))..)))	GGUUUCAGAGGAGAGAGAGAGA&ACUCUCUCU-UCUUCUGUCAUC
upu-miR156b	TRINITY_DN21679_c5_g4	#N/A	#N/A	286	305	296	-36.3	-24.2	0.666667	8	2-8,304-298;11-14,295-292;16-21,291-286	1-1,305-305[UP5];9-10,297-296[SIL];15-15,x-x[BULq]	((((((-((((..(((((((.&.)))))))..)))).))))))	GAUGAC-GAGGCUGAGGGAGA&ACUCUCUCUUCUUCUGUCAUC
upu-miR156b	TRINITY_DN23014_c2_g1	-	-	1073	1093	1084	-36.3	-24.2	0.666667	8	2-17,1092-1077	1-1,1093-1093[UP5];18-21,1076-1073[UP3]	....((((((((((((((((.&.))))))))))))))))....	GGAAAUAGGGGGAGAGAGAGA&ACUCUCUCUUCUUCUGUCAUC
upu-miR156b	TRINITY_DN21587_c0_g2	-	EMC4	649	671	660	-36.3	-24.2	0.666667	8.5	1-5,671-667;6-7,665-664;8-18,662-652	x-x,666-666[BULt];x-x,663-663[BULt];19-21,651-649[UP3]	...(((((((((((.((.(((((&)))))-))-)))))))))))...	GCGGGCAGAAGGAGAAGUAGAGU&ACUCU-CU-CUUCUUCUGUCAUC
upu-miR156b	TRINITY_DN18536_c0_g3	E3 ubiquitin-protein ligase SINA-like 10	-	1187	1208	1199	-36.3	-24.2	0.666667	7	2-10,1207-1199;11-15,1197-1193;17-18,1191-1190	1-1,1208-1208[UP5];x-x,1198-1198[BULt];16-16,1192-1192[SIL];19-21,1189-1187[UP3]	...((.(((((.(((((((((.&.)))))))))-))))).))...	AAAGAGAGAAGCAAGAGAGAGA&ACUCUCUCUU-CUUCUGUCAUC
upu-miR156b	TRINITY_DN21549_c0_g5	-	MEE14	530	551	541	-36.3	-24.2	0.666667	8	1-3,551-549;4-17,547-534	x-x,548-548[BULt];18-21,533-530[UP3]	....((((((((((((((.(((&)))-))))))))))))))....	GCUAGCGGAAGAAGAGAGUGGU&ACU-CUCUCUUCUUCUGUCAUC
upu-miR156b	TRINITY_DN25992_c0_g1	-	SCT	561	584	575	-36.3	-24.2	0.666667	11.5	1-12,584-573;13-15,569-567;17-21,565-561	x-x,572-570[BULt];16-16,566-566[SIL]	(((((.(((...((((((((((((&))))))))))))---))).)))))	GGUGAAGGGGUCGGAGGAGGGAGU&ACUCUCUCUUCU---UCUGUCAUC
upu-miR156b	TRINITY_DN21895_c1_g3	-	At4g18380	545	566	556	-36.3	-24.2	0.666667	7.5	2-5,565-562;6-15,560-551;17-19,549-547	1-1,566-566[UP5];x-x,561-561[BULt];16-16,550-550[SIL];20-21,546-545[UP3]	..(((.((((((((((.((((.&.))))-)))))))))).)))..	ACUGGGAGAAGGAGAGAAGAGG&ACUCU-CUCUUCUUCUGUCAUC
upu-miR156b	TRINITY_DN18435_c0_g1	#N/A	#N/A	170	191	181	-36.3	-24.2	0.666667	7	2-5,190-187;6-15,185-176;17-18,174-173;20-21,171-170	1-1,191-191[UP5];x-x,186-186[BULt];16-16,175-175[SIL];19-19,172-172[SIL]	((.((.((((((((((.((((.&.))))-)))))))))).)).))	GAAGGGGGAAGAGGAGAAGAGG&ACUCU-CUCUUCUUCUGUCAUC
upu-miR156b	TRINITY_DN14675_c0_g1	-	TMN7	2145	2165	2156	-36.3	-24.2	0.666667	7	2-15,2164-2151;17-17,2149-2149;19-21,2147-2145	1-1,2165-2165[UP5];16-16,2150-2150[SIL];18-18,2148-2148[SIL]	(((.(.((((((((((((((.&.)))))))))))))).).)))	GAUAAGAGAGGGGGAGAGGGC&ACUCUCUCUUCUUCUGUCAUC
upu-miR156b	TRINITY_DN22084_c1_g1	-	-	657	676	667	-36.3	-24.2	0.666667	7.5	2-8,675-669;10-11,667-666;14-21,664-657	1-1,676-676[UP5];9-9,668-668[SIL];12-13,665-665[AILq]	((((((((.-((.(((((((.&.))))))).))..))))))))	GAUGACGGU-GAUGAGGGAGA&ACUCUCUCUUCUUCUGUCAUC
upu-miR156b	TRINITY_DN20527_c0_g2	-	splA	1686	1712	1703	-36.3	-24.2	0.666667	12	2-9,1711-1704;11-15,1702-1698;16-21,1691-1686	1-1,1712-1712[UP5];10-10,1703-1703[SIL];x-x,1697-1692[BULt]	((((((......(((((.((((((((.&.)))))))).)))))------))))))	GAUGGCUCCGCUGGAAGUGGAGAGGGA&ACUCUCUCUUCUUCU------GUCAUC
upu-miR156b	TRINITY_DN4092_c0_g1	uncharacterized protein LOC110774268	fabZ	751	770	761	-36.3	-24.2	0.666667	6.5	3-12,768-759;14-15,758-757;17-21,755-751	1-2,770-769[UP5];13-13,x-x[BULq];16-16,756-756[SIL]	(((((.((-((((((((((..&..)))))))))).)).)))))	GGUGAGAG-AGAAGAGGGAAU&ACUCUCUCUUCUUCUGUCAUC
upu-miR156b	TRINITY_DN18565_c2_g3	-	rbg-1	391	410	401	-36.3	-24.2	0.666667	6	2-2,409-409;4-12,407-399;15-21,397-391	1-1,410-410[UP5];3-3,408-408[SIL];13-14,398-398[AILq]	(((((((.-(((((((((.(.&.).)))))))))..)))))))	GAUGACAU-GGAAGAGAGUGG&ACUCUCUCUUCUUCUGUCAUC
upu-miR156b	TRINITY_DN189_c0_g1	DNA polymerase epsilon subunit C-like	nfyc-1	17	36	28	-36.3	-24.2	0.666667	8	3-4,34-33;6-20,32-18	1-2,36-35[UP5];5-5,x-x[BULq];21-21,17-17[UP3]	.(((((((((((((((-((..&..)).))))))))))))))).	AAUGGCGGAAGAGGAG-GAAA&ACUCUCUCUUCUUCUGUCAUC
upu-miR156b	TRINITY_DN20774_c1_g1	LOW QUALITY PROTEIN: transcription initiation factor TFIID subunit 1-like	TAF1	786	809	797	-36.3	-24.2	0.666667	8	1-9,809-801;10-14,797-793;15-16,791-790;18-21,789-786	x-x,800-798[BULt];x-x,792-792[BULt];17-17,x-x[BULq]	((((-((.(((((...(((((((((&)))))))))---)))))-)).))))	GAUG-CAUGAAGAAAGAGAGAGAGU&ACUCUCUCU---UCUUC-UGUCAUC
upu-miR156b	TRINITY_DN23127_c6_g1	galacturonosyltransferase 8-like	-	101	120	112	-36.3	-24.2	0.666667	6.5	1-9,120-112;11-15,111-107;17-18,105-104	10-10,x-x[BULq];16-16,106-106[SIL];19-21,103-101[UP3]	...((.(((((-(((((((((&))))))))).))))).))...	AAAGAGAGGAG-AGAGAGAGU&ACUCUCUCUUCUUCUGUCAUC
upu-miR156b	TRINITY_DN22028_c3_g3	-	BPM4	1004	1024	1015	-36.3	-24.2	0.666667	8	2-14,1023-1011;17-19,1008-1006	1-1,1024-1024[UP5];15-16,1010-1009[SIL];20-21,1005-1004[UP3]	..(((..(((((((((((((.&.)))))))))))))..)))..	UCUGAGUGAGGGAGAGGGAGG&ACUCUCUCUUCUUCUGUCAUC
upu-miR156b	TRINITY_DN22055_c0_g1	60S ribosomal protein L7-1	RPL7A	62	82	73	-36.3	-24.2	0.666667	10.5	5-20,78-63	1-4,82-79[UP5];21-21,62-62[UP3]	.((((((((((((((((....&....)))))))))))))))).	AAUGGCAGAAGAGGAGGCAAA&ACUCUCUCUUCUUCUGUCAUC
upu-miR156b	TRINITY_DN22155_c1_g3	DEAD-box ATP-dependent RNA helicase 8-like	RH8	2151	2171	2163	-36.3	-24.2	0.666667	6	1-6,2171-2166;8-13,2165-2160;14-20,2158-2152	7-7,x-x[BULq];x-x,2159-2159[BULt];21-21,2151-2151[UP3]	.(((((((.((((((-((((((&)))))).))))))-))))))).	CAUGGCGGAAAGGAG-GAGAGU&ACUCUCUCUUCUU-CUGUCAUC
upu-miR156b	TRINITY_DN16077_c0_g2	pre-mRNA-processing factor 17-like	Cdc40	886	905	896	-36.3	-24.2	0.666667	5.5	2-13,904-893;15-20,892-887	1-1,905-905[UP5];14-14,x-x[BULq];21-21,886-886[UP3]	.((((((-((((((((((((.&.)))))))))))).)))))).	CAUGGCA-AGGAAGAGAGGGA&ACUCUCUCUUCUUCUGUCAUC
upu-miR156b	TRINITY_DN21806_c0_g1	#N/A	#N/A	83	103	94	-36.3	-24.2	0.666667	7	2-4,102-100;5-9,98-94;11-20,93-84	1-1,103-103[UP5];x-x,99-99[BULt];10-10,x-x[BULq];21-21,83-83[UP3]	.((((((((((-(((((.(((.&.)))-))))).)))))))))).	AAUGGCGGAAG-AGAGAGGAGG&ACUC-UCUCUUCUUCUGUCAUC
upu-miR156b	TRINITY_DN21158_c1_g1	#N/A	#N/A	112	131	123	-36.3	-24.2	0.666667	7	2-4,130-128;6-21,127-112	1-1,131-131[UP5];5-5,x-x[BULq]	((((((((((((((((-(((.&.))).))))))))))))))))	GGUGGUGGAGGAGGAG-GAGG&ACUCUCUCUUCUUCUGUCAUC
upu-miR156b	TRINITY_DN22945_c0_g1	-	At3g49725	241	261	251	-36.3	-24.2	0.666667	5	1-4,261-258;5-14,256-247;16-16,245-245;18-21,244-241	x-x,257-257[BULt];15-15,246-246[SIL];17-17,x-x[BULq]	((((-(.((((((((((.((((&))))-)))))))))).).))))	GAUG-CUGAAGAGGAGAUGAGU&ACUC-UCUCUUCUUCUGUCAUC
upu-miR156b	TRINITY_DN20509_c0_g1	ribonuclease Z	CPZ	1143	1163	1154	-36.3	-24.2	0.666667	6.5	2-10,1162-1154;12-17,1152-1147;19-21,1145-1143	1-1,1163-1163[UP5];11-11,1153-1153[SIL];18-18,1146-1146[SIL]	(((.((((((.(((((((((.&.))))))))).)))))).)))	GAUAGCAGAAAGAGAGAGGGG&ACUCUCUCUUCUUCUGUCAUC
upu-miR156b	TRINITY_DN23446_c2_g2	-	CIPK3	1204	1229	1217	-36.3	-24.2	0.666667	14.5	2-6,1228-1224;7-12,1220-1215;13-21,1212-1204	1-1,1229-1229[UP5];x-x,1223-1221[BULt];x-x,1214-1213[BULt]	(((((((((..((((((...(((((.&.)))))---))))))--)))))))))	GGUGACGGGCUGGAGGACUUGAGAGG&ACUCUC---UCUUCU--UCUGUCAUC
upu-miR156b	TRINITY_DN21261_c0_g3	transcription initiation factor TFIID subunit 15 isoform X1	TAF15	1153	1174	1163	-36.3	-24.2	0.666667	8.5	2-4,1173-1171;5-18,1168-1155;20-21,1154-1153	1-1,1174-1174[UP5];x-x,1170-1169[BULt];19-19,x-x[BULq]	((-((((((((((((((..(((.&.)))--)))))))))))))).))	GA-GACAGGGGAAGGGAUCGAGA&ACUC--UCUCUUCUUCUGUCAUC
upu-miR156b	TRINITY_DN22517_c0_g2	#N/A	#N/A	123	144	134	-36.3	-24.2	0.666667	9	4-5,141-140;6-20,138-124	1-3,144-142[UP5];x-x,139-139[BULt];21-21,123-123[UP3]	.(((((((((((((((.((...&...))-))))))))))))))).	CAUGACAGAGGAAGAGCAGCUG&ACUCU-CUCUUCUUCUGUCAUC
upu-miR156b	TRINITY_DN19860_c0_g2	LOW QUALITY PROTEIN: ATP sulfurylase 2	-	80	102	92	-36.3	-24.2	0.666667	7.5	2-5,101-98;6-11,96-91;12-15,89-86;17-21,84-80	1-1,102-102[UP5];x-x,97-97[BULt];x-x,90-90[BULt];16-16,85-85[SIL]	(((((.((((.((((((.((((.&.))))-))))))-)))).)))))	GAUGGGAGAAGGAAGAGAAGGGG&ACUCU-CUCUUC-UUCUGUCAUC
upu-miR156b	TRINITY_DN17361_c0_g1	-	-	1076	1095	1087	-36.3	-24.2	0.666667	8	3-9,1093-1087;11-18,1086-1079	1-2,1095-1094[UP5];10-10,x-x[BULq];19-21,1078-1076[UP3]	...((((((((-(((((((..&..))))))).))))))))...	CACGACAGAAG-AGAGAGAAG&ACUCUCUCUUCUUCUGUCAUC
upu-miR156b	TRINITY_DN23885_c0_g1	#N/A	#N/A	225	250	236	-36.3	-24.2	0.666667	17	2-5,249-246;6-19,240-227	1-1,250-250[UP5];x-x,245-241[BULt];20-21,226-225[UP3]	..((((((((((((((.....((((.&.))))-----))))))))))))))..	GUUGGCGGAGGAGGAGGUCGUGGAGG&ACUCU-----CUCUUCUUCUGUCAUC
upu-miR156b	TRINITY_DN22994_c1_g1	-	At1g76200	26	48	38	-36.3	-24.2	0.666667	5.5	2-9,47-40;10-15,38-33;16-18,31-29;20-21,27-26	1-1,48-48[UP5];x-x,39-39[BULt];x-x,32-32[BULt];19-19,28-28[SIL]	((.(((.((((((.((((((((.&.))))))))-))))))-))).))	GAAGACAAGGAGAGAGAGAGAGA&ACUCUCUCU-UCUUCU-GUCAUC
upu-miR156b	TRINITY_DN21476_c2_g1	#N/A	#N/A	580	599	590	-36.3	-24.2	0.666667	6	2-15,598-585;17-20,584-581	1-1,599-599[UP5];16-16,x-x[BULq];21-21,580-580[UP3]	.((((-((((((((((((((.&.)))))))))))))).)))).	AAUGG-GGAGGGAGAGAGAGA&ACUCUCUCUUCUUCUGUCAUC
upu-miR156b	TRINITY_DN22226_c0_g3	bifunctional riboflavin biosynthesis protein RIBA 1	RIBA1	901	921	912	-36.3	-24.2	0.666667	6.5	3-16,919-906;19-21,903-901	1-2,921-920[UP5];17-18,905-904[SIL]	(((..((((((((((((((..&..))))))))))))))..)))	GAUACCGGAGGAAGAGAGAUA&ACUCUCUCUUCUUCUGUCAUC
upu-miR156b	TRINITY_DN23497_c3_g9	-	KEG	630	652	642	-36.3	-24.2	0.666667	4.5	1-6,652-647;7-14,645-638;15-18,636-633;20-21,631-630	x-x,646-646[BULt];x-x,637-637[BULt];19-19,632-632[SIL]	((.((((.((((((((.((((((&))))))-))))))))-)))).))	GAGGAUAUGAAGAAGAUGAGAGU&ACUCUC-UCUUCUUC-UGUCAUC
upu-miR156b	TRINITY_DN22497_c0_g2	-	-	1287	1306	1297	-36.3	-24.2	0.666667	5.5	2-14,1305-1293;16-18,1292-1290	1-1,1306-1306[UP5];15-15,x-x[BULq];19-21,1289-1287[UP3]	...(((-(((((((((((((.&.))))))))))))).)))...	UCCGAU-GAAGAAGAGAGAGA&ACUCUCUCUUCUUCUGUCAUC
upu-miR156b	TRINITY_DN23125_c8_g4	#N/A	#N/A	74	93	85	-36.3	-24.2	0.666667	5	2-4,92-90;6-15,89-80;17-18,78-77;20-21,75-74	1-1,93-93[UP5];5-5,x-x[BULq];16-16,79-79[SIL];19-19,76-76[SIL]	((.((.((((((((((-(((.&.))).)))))))))).)).))	GAAGAGAGAAGAAGAG-GAGG&ACUCUCUCUUCUUCUGUCAUC
upu-miR156b	TRINITY_DN19813_c1_g1	predicted protein	-	66	95	77	-36.3	-24.2	0.666667	21	1-6,95-90;7-18,80-69;20-21,67-66	x-x,89-81[BULt];19-19,68-68[SIL]	((.((((((((((((.........((((((&))))))---------)))))))))))).))	GGAGACGGAGGAAGAGAAGCGGAUGAGAGU&ACUCUC---------UCUUCUUCUGUCAUC
upu-miR156b	TRINITY_DN21374_c0_g3	polyadenylate-binding protein RBP45A-like	RBP45	40	60	50	-36.3	-24.2	0.666667	6.5	1-9,60-52;10-15,50-45;17-18,43-42;20-21,41-40	x-x,51-51[BULt];16-16,44-44[SIL];19-19,x-x[BULq]	((-((.((((((.(((((((((&)))))))))-)))))).)).))	GA-GAGAGGGGAGGGAGAGAGU&ACUCUCUCU-UCUUCUGUCAUC
upu-miR156b	TRINITY_DN2609_c0_g1	-	POB1	377	398	389	-36.3	-24.2	0.666667	8.5	2-15,397-384;16-17,382-381	1-1,398-398[UP5];x-x,383-383[BULt];18-21,380-377[UP3]	....((.((((((((((((((.&.))))))))))))))-))....	CACCGCAAGAGGAGGAGAGAGG&ACUCUCUCUUCUUCU-GUCAUC
upu-miR156b	TRINITY_DN2246_c0_g1	-	-	655	674	665	-36.3	-24.2	0.666667	6.5	2-5,673-670;7-12,668-663;14-21,662-655	1-1,674-674[UP5];6-6,669-669[SIL];13-13,x-x[BULq]	((((((((-((((((.((((.&.)))).)))))).))))))))	GGUGGCGG-AGAAGAUGGAGG&ACUCUCUCUUCUUCUGUCAUC
upu-miR156b	TRINITY_DN16088_c0_g2	alpha-mannosidase At3g26720-like	-	473	497	485	-36.3	-24.2	0.666667	9	1-4,497-494;5-9,492-488;10-15,485-480;16-21,478-473	x-x,493-493[BULt];x-x,487-486[BULt];x-x,479-479[BULt]	((((((.((((((..(((((.((((&))))-)))))--))))))-))))))	GGUGACGAGGAGACUGGAGACGAGU&ACUC-UCUCU--UCUUCU-GUCAUC
upu-miR156b	TRINITY_DN9196_c0_g2	-	CIPK24	1797	1816	1807	-36.3	-24.2	0.666667	5.5	2-15,1815-1802;17-18,1800-1799;20-21,1798-1797	1-1,1816-1816[UP5];16-16,1801-1801[SIL];19-19,x-x[BULq]	((-((.((((((((((((((.&.)))))))))))))).)).))	GA-GAAGGAAGGAGAGGGAGA&ACUCUCUCUUCUUCUGUCAUC
upu-miR156b	TRINITY_DN22813_c0_g2	-	EMB2731	767	787	778	-36.3	-24.2	0.666667	7	2-12,786-776;14-15,774-773;17-20,771-768	1-1,787-787[UP5];13-13,775-775[SIL];16-16,772-772[SIL];21-21,767-767[UP3]	.((((.((.(((((((((((.&.))))))))))).)).)))).	UGUGGGAGUGGAAGAGAGGGA&ACUCUCUCUUCUUCUGUCAUC
upu-miR156b	TRINITY_DN5439_c0_g2	lysine--tRNA ligase	At3g11710	160	184	174	-36.3	-24.2	0.666667	7.5	2-6,183-179;7-11,177-173;12-17,171-166;18-21,163-160	1-1,184-184[UP5];x-x,178-178[BULt];x-x,172-172[BULt];x-x,165-164[BULt]	((((..((((((.(((((.(((((.&.)))))-)))))-))))))--))))	GAUGAAGCAGAAGGAAGAGGAGAGG&ACUCUC-UCUUC-UUCUGU--CAUC
upu-miR156b	TRINITY_DN13856_c0_g2	#N/A	#N/A	205	233	224	-36.3	-24.2	0.666667	11.5	2-15,232-219;16-18,210-208;20-21,206-205	1-1,233-233[UP5];x-x,218-211[BULt];19-19,207-207[SIL]	((.(((........((((((((((((((.&.))))))))))))))--------))).))	GAGGACAAAGAACAGGAAGAGGAGAGAGA&ACUCUCUCUUCUUCU--------GUCAUC
upu-miR156b	TRINITY_DN9507_c0_g2	-	-	131	153	143	-36.3	-24.2	0.666667	7.5	2-4,152-150;5-15,148-138;17-18,136-135;20-21,132-131	1-1,153-153[UP5];x-x,149-149[BULt];16-16,137-137[SIL];19-19,134-133[AILt]	((..((.(((((((((((.(((.&.)))-))))))))))).))-.))	GAGCGAGGGAAGGAGAGAGGAGG&ACUC-UCUCUUCUUCUGUC-AUC
upu-miR156b	TRINITY_DN23610_c5_g2	-	At4g36700	534	553	545	-36.3	-24.2	0.666667	5	2-4,552-550;6-15,549-540;17-18,538-537;20-21,535-534	1-1,553-553[UP5];5-5,x-x[BULq];16-16,539-539[SIL];19-19,536-536[SIL]	((.((.((((((((((-(((.&.))).)))))))))).)).))	GAAGAGAGAAGAAGAG-GAGG&ACUCUCUCUUCUUCUGUCAUC
upu-miR156b	TRINITY_DN20262_c1_g1	-	SYNCRIP	384	403	395	-36.3	-24.2	0.666667	6	2-4,402-400;6-15,399-390;17-21,388-384	1-1,403-403[UP5];5-5,x-x[BULq];16-16,389-389[SIL]	(((((.((((((((((-(((.&.))).)))))))))).)))))	GGUGGAAGAAGAGGAG-GAGG&ACUCUCUCUUCUUCUGUCAUC
upu-miR156b	TRINITY_DN27450_c0_g1	-	ATG18G	313	337	325	-36.3	-24.14	0.665014	12.5	1-9,337-329;11-16,324-319;17-21,317-313	10-10,328-325[AILt];x-x,318-318[BULt]	(((((.((((((....(((((((((&)))))))))---.))))))-)))))	GGUGGUCGGAGGUGGUGGAGAGAGU&ACUCUCUCU---UCUUCUG-UCAUC
upu-miR156b	TRINITY_DN12724_c0_g1	-	-	254	276	268	-36.3	-24.1	0.663912	8	2-6,275-271;8-14,270-264;15-21,260-254	1-1,276-276[UP5];7-7,x-x[BULq];x-x,263-261[BULt]	(((((((...(((((((-(((((.&.))))).)))))))---)))))))	GAUGGCGACCGAGGAAG-GAGAGA&ACUCUCUCUUCUUC---UGUCAUC
upu-miR156b	TRINITY_DN12398_c0_g1	#N/A	#N/A	182	201	192	-36.3	-24.1	0.663912	4.5	1-10,201-192;12-15,190-187;17-21,186-182	11-11,191-191[SIL];16-16,x-x[BULq]	(((((-((((.((((((((((&)))))))))).)))).)))))	GAUGG-AGAAAGAGAGAGAGU&ACUCUCUCUUCUUCUGUCAUC
upu-miR156b	TRINITY_DN6492_c0_g3	-	-	14	34	24	-36.3	-24.1	0.663912	6.5	2-7,33-28;8-16,26-18;18-20,17-15	1-1,34-34[UP5];x-x,27-27[BULt];17-17,x-x[BULq];21-21,14-14[UP3]	.(((-(((((((((.((((((.&.))))))-))))))))).))).	AGUG-CAGAAGAAGAAGAGGGC&ACUCUCU-CUUCUUCUGUCAUC
upu-miR156b	TRINITY_DN19883_c0_g1	-	VRN2	199	219	210	-36.3	-24.1	0.663912	9	4-12,216-208;14-20,206-200	1-3,219-217[UP5];13-13,207-207[SIL];21-21,199-199[UP3]	.(((((((.(((((((((...&...))))))))).))))))).	UGUGGCAGUGGAAGAGAGUCU&ACUCUCUCUUCUUCUGUCAUC
upu-miR156b	TRINITY_DN22851_c0_g1	hexokinase-1	HXK1	139	159	150	-36.3	-24.1	0.663912	10	2-15,158-145;17-18,143-142	1-1,159-159[UP5];16-16,144-144[SIL];19-21,141-139[UP3]	...((.((((((((((((((.&.)))))))))))))).))...	UUGGGGAGGGGAGGGGAGGGG&ACUCUCUCUUCUUCUGUCAUC
upu-miR156b	TRINITY_DN17180_c0_g1	inositol-pentakisphosphate 2-kinase-like	IPK1	1201	1222	1213	-36.3	-24.1	0.663912	9.5	5-19,1218-1204;20-21,1202-1201	1-4,1222-1219[UP5];x-x,1203-1203[BULt]	((.(((((((((((((((....&....)))))))))))))))-))	GACUGACGGAAGAAGGGAACAU&ACUCUCUCUUCUUCUGUCA-UC
upu-miR156b	TRINITY_DN22190_c0_g4	-	-	332	352	343	-36.3	-24.1	0.663912	8	2-14,351-339;17-18,336-335	1-1,352-352[UP5];15-16,338-337[SIL];19-21,334-332[UP3]	...((..(((((((((((((.&.)))))))))))))..))...	AUAGAGCGAGGGAGAGAGAGA&ACUCUCUCUUCUUCUGUCAUC
upu-miR156b	TRINITY_DN21791_c1_g5	B3 domain-containing transcription factor ABI3	ABI3	237	260	247	-36.3	-24.1	0.663912	12	2-6,259-255;7-16,250-241;18-21,240-237	1-1,260-260[UP5];x-x,254-251[BULt];17-17,x-x[BULq]	((((-((((((((((....(((((.&.)))))----)))))))))).))))	GGUG-CAGGAGAAGAAUUUGAGGGG&ACUCUC----UCUUCUUCUGUCAUC
upu-miR156b	TRINITY_DN23533_c1_g3	-	LRK10L-1.2	650	671	660	-36.3	-24.1	0.663912	7.5	2-6,670-666;7-14,663-656;16-21,655-650	1-1,671-671[UP5];x-x,665-664[BULt];15-15,x-x[BULq]	((((((-((((((((..(((((.&.)))))--)))))))).))))))	GAUGAU-GAGGAAGAUAGAGAGG&ACUCUC--UCUUCUUCUGUCAUC
upu-miR156b	TRINITY_DN18457_c0_g2	-	BPC2	957	977	968	-36.3	-24.1	0.663912	5	2-13,976-965;14-15,963-962;17-18,960-959;20-21,958-957	1-1,977-977[UP5];x-x,964-964[BULt];16-16,961-961[SIL];19-19,x-x[BULq]	((-((.((.((((((((((((.&.))))))))))))-)).)).))	GA-GAGAGAAAGAGGAGAGAGA&ACUCUCUCUUCUU-CUGUCAUC
upu-miR156b	TRINITY_DN26201_c0_g1	-	-	279	300	290	-36.3	-24.1	0.663912	8.5	1-7,300-294;8-17,292-283	x-x,293-293[BULt];18-21,282-279[UP3]	....((((((((((.(((((((&)))))))-))))))))))....	AAUUGCAGAGGAAGAAGAGGGU&ACUCUCU-CUUCUUCUGUCAUC
upu-miR156b	TRINITY_DN23949_c6_g1	#N/A	#N/A	312	332	323	-36.3	-24.1	0.663912	5	2-13,331-320;14-15,318-317;17-18,315-314;20-21,313-312	1-1,332-332[UP5];x-x,319-319[BULt];16-16,316-316[SIL];19-19,x-x[BULq]	((-((.((.((((((((((((.&.))))))))))))-)).)).))	GA-GAGAGAAAGAGGAGAGAGA&ACUCUCUCUUCUU-CUGUCAUC
upu-miR156b	TRINITY_DN23325_c2_g1	arginine--tRNA ligase	EMB1027	922	942	933	-36.3	-24.1	0.663912	8	1-3,942-940;6-18,937-925	4-5,939-938[SIL];19-21,924-922[UP3]	...(((((((((((((..(((&)))..)))))))))))))...	AUGGACAGAAGAGGAGCUAGU&ACUCUCUCUUCUUCUGUCAUC
upu-miR156b	TRINITY_DN23708_c2_g2	bZIP transcription factor TGA10	TGAL7	8	28	19	-36.3	-24.1	0.663912	6	2-15,27-14;17-18,11-10;20-21,9-8	1-1,28-28[UP5];16-16,13-12[AILt];19-19,x-x[BULq]	((-((..((((((((((((((.&.))))))))))))))-.)).))	GA-GAGAGGGAGAGGAGAGAGA&ACUCUCUCUUCUUCU-GUCAUC
upu-miR156b	TRINITY_DN23482_c0_g1	-	DUF1	1623	1644	1634	-36.3	-24.1	0.663912	8.5	2-5,1643-1640;6-17,1638-1627	1-1,1644-1644[UP5];x-x,1639-1639[BULt];18-21,1626-1623[UP3]	....((((((((((((.((((.&.))))-))))))))))))....	ACUAGCAGAAGAGGAGAAGAGA&ACUCU-CUCUUCUUCUGUCAUC
upu-miR156b	TRINITY_DN22193_c1_g3	phosphoglycerate kinase 1	At1g56190	606	624	615	-36.3	-24.1	0.663912	4	2-13,623-612;15-18,611-608;20-21,607-606	1-1,624-624[UP5];14-14,x-x[BULq];19-19,x-x[BULq]	((-((((-((((((((((((.&.)))))))))))).)))).))	GA-GACA-AAGAGGAGAGAGA&ACUCUCUCUUCUUCUGUCAUC
upu-miR156b	TRINITY_DN21971_c0_g8	ABC transporter C family member 2	ABCC1	158	179	170	-36.3	-24.1	0.663912	8.5	3-13,177-167;14-18,165-161	1-2,179-178[UP5];x-x,166-166[BULt];19-21,160-158[UP3]	...(((((.(((((((((((..&..)))))))))))-)))))...	UCGGGCAGCAAGAGGAGAGAAC&ACUCUCUCUUCUU-CUGUCAUC
upu-miR156b	TRINITY_DN26558_c0_g1	-	GC1	361	382	373	-36.3	-24.1	0.663912	5	2-4,381-379;6-16,377-367;17-18,365-364;20-21,362-361	1-1,382-382[UP5];5-5,378-378[SIL];x-x,366-366[BULt];19-19,363-363[SIL]	((.((.(((((((((((.(((.&.))).)))))))))))-)).))	GAAGAGCAGAAGAAGAGCGAGC&ACUCUCUCUUCUUCUG-UCAUC
upu-miR156b	TRINITY_DN12684_c0_g1	cytochrome b-c1 complex subunit 7-2	QCR7-2	387	407	397	-36.3	-24.1	0.663912	6.5	2-3,406-405;4-15,403-392;17-21,391-387	1-1,407-407[UP5];x-x,404-404[BULt];16-16,x-x[BULq]	(((((-((((((((((((.((.&.))-)))))))))))).)))))	GGUGA-AGAGGGAGAGAGCAGA&ACU-CUCUCUUCUUCUGUCAUC
upu-miR156b	TRINITY_DN12754_c0_g1	-	VIP6	1039	1060	1050	-36.3	-24.1	0.663912	7.5	2-8,1059-1053;9-15,1051-1045;17-18,1043-1042	1-1,1060-1060[UP5];x-x,1052-1052[BULt];16-16,1044-1044[SIL];19-21,1041-1039[UP3]	...((.(((((((.(((((((.&.)))))))-))))))).))...	UUGGAGAGGAGAAUGAGAGAGG&ACUCUCUC-UUCUUCUGUCAUC
upu-miR156b	TRINITY_DN26317_c0_g1	#N/A	#N/A	275	294	285	-36.3	-24.1	0.663912	6	2-16,293-279;18-18,278-278	1-1,294-294[UP5];17-17,x-x[BULq];19-21,277-275[UP3]	...(-(((((((((((((((.&.))))))))))))))).)...	CACG-UAGGAGAAGAGAGAGA&ACUCUCUCUUCUUCUGUCAUC
upu-miR156b	TRINITY_DN18324_c0_g3	transcription initiation factor IIF subunit alpha-like isoform X1	RAP74	758	777	768	-36.3	-24.1	0.663912	8	2-8,776-770;10-16,768-762;18-21,761-758	1-1,777-777[UP5];9-9,769-769[SIL];17-17,x-x[BULq]	((((-(((((((.(((((((.&.))))))).))))))).))))	GGUG-CAGGAGGUGGGAGGGG&ACUCUCUCUUCUUCUGUCAUC
upu-miR156b	TRINITY_DN18224_c0_g3	#N/A	#N/A	90	116	106	-36.3	-24.1	0.663912	10.5	2-5,115-112;6-17,110-99;18-21,93-90	1-1,116-116[UP5];x-x,111-111[BULt];x-x,98-94[BULt]	((((.....((((((((((((.((((.&.))))-))))))))))))-----))))	GGUGGGGAAGCGGAAGAAGAGUAGGGA&ACUCU-CUCUUCUUCUGU-----CAUC
upu-miR156b	TRINITY_DN20620_c1_g3	-	PUB16	1727	1751	1739	-36.3	-24.1	0.663912	9	1-4,1751-1748;5-15,1744-1734;17-21,1731-1727	x-x,1747-1745[BULt];16-16,1733-1732[AILt]	(((((..(((((((((((...((((&))))---)))))))))))-.)))))	GGUGAGAAGGAGAAGAGAUUGGAGU&ACUC---UCUCUUCUUCU-GUCAUC
upu-miR156b	TRINITY_DN21063_c0_g1	-	-	1123	1144	1135	-36.3	-24.1	0.663912	7	2-12,1143-1133;13-15,1131-1129;17-18,1127-1126	1-1,1144-1144[UP5];x-x,1132-1132[BULt];16-16,1128-1128[SIL];19-21,1125-1123[UP3]	...((.(((.(((((((((((.&.)))))))))))-))).))...	GUGGAGAGAGAGAAGAGAGAGA&ACUCUCUCUUCU-UCUGUCAUC
upu-miR156b	TRINITY_DN22075_c8_g1	-	KRP5	214	234	225	-36.3	-24.1	0.663912	5	2-13,233-222;14-15,220-219;17-18,217-216;20-21,215-214	1-1,234-234[UP5];x-x,221-221[BULt];16-16,218-218[SIL];19-19,x-x[BULq]	((-((.((.((((((((((((.&.))))))))))))-)).)).))	GA-GAGAGAAAGAGGAGAGAGA&ACUCUCUCUUCUU-CUGUCAUC
upu-miR156b	TRINITY_DN21720_c0_g4	R3H domain-containing protein 1	R3hdm2	2183	2204	2194	-36.3	-24.1	0.663912	8.5	2-9,2203-2196;10-17,2194-2187	1-1,2204-2204[UP5];x-x,2195-2195[BULt];18-21,2186-2183[UP3]	....((((((((.((((((((.&.))))))))-))))))))....	GCGAGCAGAGGAGAGAGAGAGA&ACUCUCUCU-UCUUCUGUCAUC
upu-miR156b	TRINITY_DN4575_c0_g1	-	ABC1	387	408	399	-36.3	-24.1	0.663912	10	2-10,407-399;11-18,396-389;20-21,388-387	1-1,408-408[UP5];x-x,398-397[BULt];19-19,x-x[BULq]	((-((((((((..(((((((((.&.)))))))))--)))))))).))	GA-GGCGGAGGCCGAGGGAGAGA&ACUCUCUCUU--CUUCUGUCAUC
upu-miR156b	TRINITY_DN16392_c0_g1	-	ATL41	192	213	202	-36.3	-24.1	0.663912	6	2-5,212-209;6-15,206-197;17-21,196-192	1-1,213-213[UP5];x-x,208-207[BULt];16-16,x-x[BULq]	(((((-((((((((((..((((.&.))))--)))))))))).)))))	GAUGA-AGAAGAAGAGGAAGAGG&ACUCU--CUCUUCUUCUGUCAUC
upu-miR156b	TRINITY_DN22811_c1_g1	-	-	349	368	359	-36.3	-24.1	0.663912	6	2-7,367-362;9-16,360-353;18-21,352-349	1-1,368-368[UP5];8-8,361-361[SIL];17-17,x-x[BULq]	((((-((((((((.((((((.&.)))))).)))))))).))))	GAUG-CAGAGGAAAAGAGGGC&ACUCUCUCUUCUUCUGUCAUC
upu-miR156b	TRINITY_DN9013_c0_g2	-	LECRKS1	1964	1987	1976	-36.3	-24.1	0.663912	8	2-4,1986-1984;5-15,1981-1971;17-19,1969-1967;20-21,1965-1964	1-1,1987-1987[UP5];x-x,1983-1982[BULt];16-16,1970-1970[SIL];x-x,1966-1966[BULt]	((.(((.(((((((((((..(((.&.)))--))))))))))).)))-))	GACUGAGAGAGGAAGAGAAGGAGG&ACUC--UCUCUUCUUCUGUCA-UC
upu-miR156b	TRINITY_DN17060_c0_g2	-	-	451	470	461	-36.3	-24.1	0.663912	6.5	2-15,469-456;19-21,453-451	1-1,470-470[UP5];16-18,455-454[AILq]	(((..-((((((((((((((.&.))))))))))))))...)))	GGUUA-AGAGGGAGAGAGAGG&ACUCUCUCUUCUUCUGUCAUC
upu-miR156b	TRINITY_DN23239_c1_g7	solanesyl diphosphate synthase 1-like	GTE10	1104	1122	1114	-36.3	-24.1	0.663912	6.5	2-6,1121-1117;8-16,1116-1108;18-21,1107-1104	1-1,1122-1122[UP5];7-7,x-x[BULq];17-17,x-x[BULq]	((((-(((((((((-(((((.&.))))).))))))))).))))	GAUG-UAGAGGAGG-GAGAGA&ACUCUCUCUUCUUCUGUCAUC
upu-miR156b	TRINITY_DN22781_c0_g2	#N/A	#N/A	1029	1052	1040	-36.3	-24.1	0.663912	12.5	2-9,1051-1044;10-18,1040-1032	1-1,1052-1052[UP5];x-x,1043-1041[BULt];19-21,1031-1029[UP3]	...(((((((((...((((((((.&.))))))))---)))))))))...	GGGGAUAGAAGAGAAGGAGAGGGG&ACUCUCUCU---UCUUCUGUCAUC
upu-miR156b	TRINITY_DN23652_c0_g2	-	NAC083	999	1023	1014	-36.3	-24.1	0.663912	10.5	2-15,1022-1009;16-18,1004-1002	1-1,1023-1023[UP5];x-x,1008-1005[BULt];19-21,1001-999[UP3]	...(((....((((((((((((((.&.))))))))))))))----)))...	AAGGGCAAGUAGAGGAGGAGAGAGA&ACUCUCUCUUCUUCU----GUCAUC
upu-miR156b	TRINITY_DN22594_c2_g1	-	CAISE5	278	302	289	-36.3	-24.1	0.663912	15	3-6,300-297;7-21,292-278	1-2,302-301[UP5];x-x,296-293[BULt]	(((((((((((((((....((((..&..))))----)))))))))))))))	GGUGACAGGAGGGGAUUCCGGGAUA&ACUCUC----UCUUCUUCUGUCAUC
upu-miR156b	TRINITY_DN22916_c2_g3	-	-	476	494	485	-36.3	-24.1	0.663912	8	1-10,494-485;13-18,484-479	11-12,x-x[BULq];19-21,478-476[UP3]	...((((((--((((((((((&))))))))))..))))))...	ACGGACAGA--GAGAGAGAGU&ACUCUCUCUUCUUCUGUCAUC
upu-miR156b	TRINITY_DN22744_c0_g3	-	At1g11050	1147	1170	1161	-36.3	-24.1	0.663912	10.5	2-11,1169-1160;12-15,1156-1153;17-20,1151-1148	1-1,1170-1170[UP5];x-x,1159-1157[BULt];16-16,1152-1152[SIL];21-21,1147-1147[UP3]	.((((.((((...((((((((((.&.))))))))))---)))).)))).	AGUGAGAGAGAGUGAAGAGAGAGA&ACUCUCUCUUC---UUCUGUCAUC
upu-miR156b	TRINITY_DN21927_c0_g4	alpha-glucosidase 2-like	ARAD1	1373	1394	1385	-36.3	-24.1	0.663912	6	2-13,1393-1382;14-15,1380-1379;17-18,1377-1376;20-21,1374-1373	1-1,1394-1394[UP5];x-x,1381-1381[BULt];16-16,1378-1378[SIL];19-19,1375-1375[SIL]	((.((.((.((((((((((((.&.))))))))))))-)).)).))	GGAGAGAGCGAGGAGAGAGAGG&ACUCUCUCUUCUU-CUGUCAUC
upu-miR156b	TRINITY_DN14816_c0_g1	-	VIP2	254	274	264	-36.3	-24.1	0.663912	7	2-5,273-270;7-18,267-256;20-21,255-254	1-1,274-274[UP5];6-6,269-268[AILt];19-19,x-x[BULq]	((-((((((((((((..((((.&.))))-.)))))))))))).))	GA-GACAGAAGAAGAAAGGAGG&ACUCU-CUCUUCUUCUGUCAUC
upu-miR156b	TRINITY_DN2282_c0_g1	-	CIP8	799	820	810	-36.3	-24.1	0.663912	7.5	2-8,819-813;9-12,811-808;14-15,806-805;17-21,803-799	1-1,820-820[UP5];x-x,812-812[BULt];13-13,807-807[SIL];16-16,804-804[SIL]	(((((.((.((((.(((((((.&.)))))))-)))).)).)))))	GAUGGGAGUGGAAGGAGAGGGG&ACUCUCUC-UUCUUCUGUCAUC
upu-miR156b	TRINITY_DN7533_c0_g1	-	GATL10	609	633	625	-36.3	-24.1	0.663912	9.5	2-4,632-630;6-16,629-619;17-21,613-609	1-1,633-633[UP5];5-5,x-x[BULq];x-x,618-614[BULt]	(((((.....(((((((((((-(((.&.))).)))))))))))-----)))))	GAUGGAGAUUCAGAAGGAGAG-GAGG&ACUCUCUCUUCUUCUG-----UCAUC
upu-miR156b	TRINITY_DN21498_c1_g2	dynamin-related protein 1E-like	-	2167	2187	2178	-36.3	-24.1	0.663912	5	2-13,2186-2175;14-15,2173-2172;17-18,2170-2169;20-21,2168-2167	1-1,2187-2187[UP5];x-x,2174-2174[BULt];16-16,2171-2171[SIL];19-19,x-x[BULq]	((-((.((.((((((((((((.&.))))))))))))-)).)).))	GA-GAGAGAAAGAGGAGAGAGA&ACUCUCUCUUCUU-CUGUCAUC
upu-miR156b	TRINITY_DN11862_c0_g2	-	At1g09160	217	236	227	-36.3	-24.1	0.663912	5.5	2-13,235-224;15-19,223-219	1-1,236-236[UP5];14-14,x-x[BULq];20-21,218-217[UP3]	..(((((-((((((((((((.&.)))))))))))).)))))..	AUUGGCA-AAGAAGGGAGAGG&ACUCUCUCUUCUUCUGUCAUC
upu-miR156b	TRINITY_DN20441_c0_g1	-	Bp10	1060	1079	1070	-36.3	-24.1	0.663912	6.5	1-8,1079-1072;11-16,1069-1064;18-20,1063-1061	9-10,1071-1070[SIL];17-17,x-x[BULq];21-21,1060-1060[UP3]	.(((-((((((..((((((((&))))))))..)))))).))).	AAUG-CGGAAGUUGAGAGAGU&ACUCUCUCUUCUUCUGUCAUC
upu-miR156b	TRINITY_DN20608_c5_g4	#N/A	#N/A	130	152	143	-36.3	-24.1	0.663912	7.5	2-14,151-139;15-17,137-135;20-21,131-130	1-1,152-152[UP5];x-x,138-138[BULt];18-19,134-132[AILt]	((...(((.(((((((((((((.&.)))))))))))))-)))-..))	GAGGAGCAGGAGGAGGAGAGAGA&ACUCUCUCUUCUUC-UGU-CAUC
upu-miR156b	TRINITY_DN16279_c0_g2	-	-	402	422	413	-36.3	-24.1	0.663912	5	2-13,421-410;14-15,408-407;17-18,405-404;20-21,403-402	1-1,422-422[UP5];x-x,409-409[BULt];16-16,406-406[SIL];19-19,x-x[BULq]	((-((.((.((((((((((((.&.))))))))))))-)).)).))	GA-GAGAGCAAGAGGAGAGAGA&ACUCUCUCUUCUU-CUGUCAUC
upu-miR156b	TRINITY_DN2492_c0_g2	-	-	175	194	186	-36.3	-24.1	0.663912	8.5	1-7,194-188;10-18,186-178	8-9,187-187[AILq];19-21,177-175[UP3]	...(((((((((.-(((((((&)))))))..)))))))))...	UUAGACAGGAGAU-GGAGAGU&ACUCUCUCUUCUUCUGUCAUC
upu-miR156b	TRINITY_DN1589_c0_g1	transaldolase	tal	1005	1025	1016	-36.3	-24.1	0.663912	7	2-11,1024-1015;13-15,1013-1011;17-18,1009-1008	1-1,1025-1025[UP5];12-12,1014-1014[SIL];16-16,1010-1010[SIL];19-21,1007-1005[UP3]	...((.(((.((((((((((.&.)))))))))).))).))...	CUGGAGAGAUGAAGAGAGAGA&ACUCUCUCUUCUUCUGUCAUC
upu-miR156b	TRINITY_DN22075_c8_g1	-	KRP5	229	249	240	-36.3	-24.1	0.663912	6	2-12,248-238;13-15,236-234;17-18,232-231;20-21,230-229	1-1,249-249[UP5];x-x,237-237[BULt];16-16,233-233[SIL];19-19,x-x[BULq]	((-((.(((.(((((((((((.&.)))))))))))-))).)).))	GA-GAGAGAGAGAGGAGAGAGA&ACUCUCUCUUCU-UCUGUCAUC
upu-miR156b	TRINITY_DN4669_c0_g1	-	EER5	619	638	629	-36.3	-24.1	0.663912	5.5	2-12,637-627;14-15,626-625;17-18,623-622;20-21,620-619	1-1,638-638[UP5];13-13,x-x[BULq];16-16,624-624[SIL];19-19,621-621[SIL]	((.((.((-(((((((((((.&.))))))))))).)).)).))	GGCGAGAG-AGAGGAGAGAGG&ACUCUCUCUUCUUCUGUCAUC
upu-miR156b	TRINITY_DN21148_c0_g1	-	At2g45590	200	219	211	-36.3	-24.1	0.663912	6	2-4,218-216;6-15,215-206;17-21,204-200	1-1,219-219[UP5];5-5,x-x[BULq];16-16,205-205[SIL]	(((((.((((((((((-(((.&.))).)))))))))).)))))	GAUGGAGGAGGAAGAG-GAGA&ACUCUCUCUUCUUCUGUCAUC
upu-miR156b	TRINITY_DN891_c0_g1	lysM domain receptor-like kinase 3	LYK3	696	716	707	-36.3	-24.1	0.663912	7	2-15,715-702;17-18,700-699	1-1,716-716[UP5];16-16,701-701[SIL];19-21,698-696[UP3]	...((.((((((((((((((.&.)))))))))))))).))...	AUCGAAAGAAGAAGGGGGAGG&ACUCUCUCUUCUUCUGUCAUC
upu-miR156b	TRINITY_DN22587_c0_g3	elongation factor 1-alpha	Spast	319	337	328	-36.3	-24.1	0.663912	6.5	2-13,336-325;16-21,324-319	1-1,337-337[UP5];14-15,x-x[BULq]	((((((--((((((((((((.&.))))))))))))..))))))	GGUGAU--GAGAGGAGAGGGA&ACUCUCUCUUCUUCUGUCAUC
upu-miR156b	TRINITY_DN2508_c0_g2	-	-	145	169	160	-36.3	-24.08	0.663361	9	2-15,168-155;17-21,149-145	1-1,169-169[UP5];16-16,154-150[AILt]	(((((.....((((((((((((((.&.))))))))))))))----.)))))	GAUGGAAAGAAGGGGAAGAGGGAGG&ACUCUCUCUUCUUCU----GUCAUC
upu-miR156b	TRINITY_DN26692_c0_g1	-	GIF1	1017	1038	1029	-36.3	-24	0.661157	5	1-10,1038-1029;12-15,1027-1024;17-18,1022-1021;19-21,1019-1017	11-11,1028-1028[SIL];16-16,1023-1023[SIL];x-x,1020-1020[BULt]	(((.((.((((.((((((((((&)))))))))).)))).))-)))	GAUGGAGAGAGAAAGAGAGAGU&ACUCUCUCUUCUUCUGUC-AUC
upu-miR156b	TRINITY_DN9403_c0_g3	malate dehydrogenase, glyoxysomal	PMDH2	340	360	351	-36.3	-24	0.661157	8.5	3-5,358-356;7-20,354-341	1-2,360-359[UP5];6-6,355-355[SIL];21-21,340-340[UP3]	.((((((((((((((.(((..&..))).)))))))))))))).	UGUGACAGAAGAGGAAGGAUC&ACUCUCUCUUCUUCUGUCAUC
upu-miR156b	TRINITY_DN3580_c0_g1	-	-	448	468	459	-36.3	-24	0.661157	8	3-15,466-454;17-19,452-450	1-2,468-467[UP5];16-16,453-453[SIL];20-21,449-448[UP3]	..(((.(((((((((((((..&..))))))))))))).)))..	UUUGGGAGGGGAAGAGAGAAG&ACUCUCUCUUCUUCUGUCAUC
upu-miR156b	TRINITY_DN21552_c1_g1	putative dihydroflavonol-4-reductase	-	868	895	880	-36.3	-24	0.661157	17.5	2-6,894-890;7-16,883-874;17-21,872-868	1-1,895-895[UP5];x-x,889-884[BULt];x-x,873-873[BULt]	(((((.((((((((((......(((((.&.)))))------))))))))))-)))))	GGUGGUCGGAGGAGGAAGGAAGGAGAGG&ACUCUC------UCUUCUUCUG-UCAUC
upu-miR156b	TRINITY_DN22660_c0_g2	-	NET4A	784	803	794	-36.3	-24	0.661157	6	1-7,803-797;10-17,794-787;19-21,786-784	8-9,796-795[SIL];18-18,x-x[BULq]	(((-((((((((..(((((((&)))))))..)))))))).)))	GAU-ACAGAAGAUAGGAGAGU&ACUCUCUCUUCUUCUGUCAUC
upu-miR156b	TRINITY_DN22705_c0_g3	-	B3GALT2	1462	1483	1474	-36.3	-24	0.661157	7.5	2-11,1482-1473;12-15,1471-1468;17-18,1466-1465;20-21,1463-1462	1-1,1483-1483[UP5];x-x,1472-1472[BULt];16-16,1467-1467[SIL];19-19,1464-1464[SIL]	((.((.((((.((((((((((.&.))))))))))-)))).)).))	GGAGAGAGAGUGAGGAGAGAGA&ACUCUCUCUUC-UUCUGUCAUC
upu-miR156b	TRINITY_DN21965_c0_g2	-	-	443	465	456	-36.3	-24	0.661157	7	1-12,465-454;14-15,451-450;16-19,448-445	13-13,453-452[AILt];x-x,449-449[BULt];20-21,444-443[UP3]	..((((.((..((((((((((((&))))))))))))-.))-))))..	UCUGACGAGUUAGAGGAGAGAGU&ACUCUCUCUUCU-UCU-GUCAUC
upu-miR156b	TRINITY_DN14964_c0_g1	-	-	426	455	445	-36.3	-24	0.661157	13	2-6,454-450;7-14,448-441;15-21,432-426	1-1,455-455[UP5];x-x,449-449[BULt];x-x,440-433[BULt]	(((((((........((((((((.(((((.&.)))))-))))))))--------)))))))	GGUGGCACGGGUUGUGAAGGAGAGGAGAGG&ACUCUC-UCUUCUUC--------UGUCAUC
upu-miR156b	TRINITY_DN2200_c0_g2	-	UBP16	639	659	650	-36.3	-24	0.661157	7.5	2-14,658-646;16-18,644-642	1-1,659-659[UP5];15-15,645-645[SIL];19-21,641-639[UP3]	...(((.(((((((((((((.&.))))))))))))).)))...	CUGGAUUGAAGGAGGGAGAGA&ACUCUCUCUUCUUCUGUCAUC
upu-miR156b	TRINITY_DN8389_c0_g1	isocitrate dehydrogenase [NAD] regulatory subunit 1	IDH1	1317	1338	1329	-36.3	-24	0.661157	5.5	1-3,1338-1336;5-15,1334-1324;17-18,1322-1321;19-21,1319-1317	4-4,1335-1335[SIL];16-16,1323-1323[SIL];x-x,1320-1320[BULt]	(((.((.(((((((((((.(((&))).))))))))))).))-)))	GAUCGAGGGAAGAAGAGAAGGU&ACUCUCUCUUCUUCUGUC-AUC
upu-miR156b	TRINITY_DN22593_c2_g3	-	kri1	6	26	17	-36.3	-24	0.661157	6.5	2-5,25-22;7-17,20-10;20-21,7-6	1-1,26-26[UP5];6-6,21-21[SIL];18-19,9-8[SIL]	((..(((((((((((.((((.&.)))).)))))))))))..))	GAGAGCAGAAGAAGAAGGAGG&ACUCUCUCUUCUUCUGUCAUC
upu-miR156b	TRINITY_DN26445_c0_g1	60S ribosomal protein L22-3	RPL22C	407	425	417	-36.3	-24	0.661157	6	1-5,425-421;7-18,420-409;20-21,408-407	6-6,x-x[BULq];19-19,x-x[BULq]	((-((((((((((((-(((((&))))).)))))))))))).))	GA-GGCGGAGGAGGA-AGAGU&ACUCUCUCUUCUUCUGUCAUC
upu-miR156b	TRINITY_DN22121_c0_g1	uncharacterized protein LOC107411291 isoform X1	SPAC16C9.04c	3530	3550	3541	-36.3	-24	0.661157	7.5	2-15,3549-3536;17-17,3534-3534	1-1,3550-3550[UP5];16-16,3535-3535[SIL];18-21,3533-3530[UP3]	....(.((((((((((((((.&.)))))))))))))).)....	CACAGGAGAAGAGGAGAGAGA&ACUCUCUCUUCUUCUGUCAUC
upu-miR156b	TRINITY_DN24467_c0_g1	-	CYP81E7	545	567	555	-36.3	-24	0.661157	9.5	1-3,567-565;4-15,561-550;17-21,549-545	x-x,564-562[BULt];16-16,x-x[BULq]	(((((-((((((((((((...(((&)))---)))))))))))).)))))	GAUGG-AGAGGAAGAGAGCUAGGU&ACU---CUCUCUUCUUCUGUCAUC
upu-miR156b	TRINITY_DN22786_c0_g9	-	-	344	364	355	-36.3	-24	0.661157	7	2-15,363-350;17-18,348-347	1-1,364-364[UP5];16-16,349-349[SIL];19-21,346-344[UP3]	...((.((((((((((((((.&.)))))))))))))).))...	CAAGGAGGAAGGAGAGAGAGA&ACUCUCUCUUCUUCUGUCAUC
upu-miR156b	TRINITY_DN11316_c0_g2	-	CCX5	20	40	31	-36.3	-24	0.661157	6	2-10,39-31;12-17,29-24;19-21,22-20	1-1,40-40[UP5];11-11,30-30[SIL];18-18,23-23[SIL]	(((.((((((.(((((((((.&.))))))))).)))))).)))	GAUCACAGAGAGAGAGAGAGA&ACUCUCUCUUCUUCUGUCAUC
upu-miR156b	TRINITY_DN22520_c1_g6	serine/threonine-protein phosphatase 2A 65 kDa regulatory subunit A beta isoform-like	PP2AA2	633	655	645	-36.3	-24	0.661157	8.5	2-7,654-649;8-10,647-645;11-20,643-634	1-1,655-655[UP5];x-x,648-648[BULt];x-x,644-644[BULt];21-21,633-633[UP3]	.((((((((((.(((.((((((.&.))))))-)))-)))))))))).	CAUGACAGGGGCGAGUAGAGAGA&ACUCUCU-CUU-CUUCUGUCAUC
upu-miR156b	TRINITY_DN23941_c1_g8	-	DCP5-L	807	829	820	-36.3	-24	0.661157	7.5	2-10,828-820;11-17,818-812;18-19,810-809	1-1,829-829[UP5];x-x,819-819[BULt];x-x,811-811[BULt];20-21,808-807[UP3]	..((.(((((((.(((((((((.&.)))))))))-)))))))-))..	GUUGUACAGGAGAAAGAGAGGGG&ACUCUCUCUU-CUUCUGU-CAUC
upu-miR156b	TRINITY_DN22738_c5_g1	-	Dnajc14	499	518	509	-36.3	-24	0.661157	5.5	2-14,517-505;16-18,504-502;20-21,500-499	1-1,518-518[UP5];15-15,x-x[BULq];19-19,501-501[SIL]	((.(((-(((((((((((((.&.))))))))))))).))).))	GAAGAU-GAAGGAGAGGGAGG&ACUCUCUCUUCUUCUGUCAUC
upu-miR156b	TRINITY_DN23337_c0_g5	-	EMB506	1330	1352	1342	-36.3	-24	0.661157	8	2-4,1351-1349;5-11,1347-1341;12-20,1339-1331	1-1,1352-1352[UP5];x-x,1348-1348[BULt];x-x,1340-1340[BULt];21-21,1330-1330[UP3]	.(((((((((.(((((((.(((.&.)))-)))))))-))))))))).	AGUGAUAGAGCGAAGAGAUGAGA&ACUC-UCUCUUC-UUCUGUCAUC
upu-miR156b	TRINITY_DN19867_c0_g4	-	TOM1	516	533	524	-36.3	-24	0.661157	7	1-12,533-522;16-21,521-516	13-15,x-x[BULq]	((((((---((((((((((((&))))))))))))...))))))	GGUGGC---GGGAGAGAGGGU&ACUCUCUCUUCUUCUGUCAUC
upu-miR156b	TRINITY_DN23468_c2_g2	hydroxysteroid 11-beta-dehydrogenase 1-like protein A	HSD5	573	596	587	-36.3	-24	0.661157	6	2-11,595-586;12-17,584-579;18-21,576-573	1-1,596-596[UP5];x-x,585-585[BULt];x-x,578-577[BULt]	((((..((((((.((((((((((.&.))))))))))-))))))--))))	GAUGCAAUGGAAGGAAGAGAGAGA&ACUCUCUCUUC-UUCUGU--CAUC
upu-miR156b	TRINITY_DN17405_c0_g2	-	-	509	530	521	-36.3	-24	0.661157	8.5	2-15,529-516;17-18,513-512	1-1,530-530[UP5];16-16,515-514[AILt];19-21,511-509[UP3]	...((..((((((((((((((.&.))))))))))))))-.))...	AAAGAAGGGAGGAAGAGGGAGG&ACUCUCUCUUCUUCU-GUCAUC
upu-miR156b	TRINITY_DN23337_c0_g2	DNA mismatch repair protein MSH7	MSH7	269	288	279	-36.3	-24	0.661157	6	2-8,287-281;10-15,279-274;17-21,273-269	1-1,288-288[UP5];9-9,280-280[SIL];16-16,x-x[BULq]	(((((-((((((.(((((((.&.))))))).)))))).)))))	GAUGA-AGAAGAUGAGGGGGC&ACUCUCUCUUCUUCUGUCAUC
upu-miR156b	TRINITY_DN18815_c0_g2	-	mis3	897	917	908	-36.3	-24	0.661157	7	2-5,916-913;8-20,910-898	1-1,917-917[UP5];6-7,912-911[SIL];21-21,897-897[UP3]	.(((((((((((((..((((.&.))))..))))))))))))).	AAUGGCAGGAGAAGCAAGAGA&ACUCUCUCUUCUUCUGUCAUC
upu-miR156b	TRINITY_DN22901_c2_g1	-	bbp	1005	1028	1019	-36.3	-24	0.661157	14	1-12,1028-1017;13-16,1012-1009;18-21,1008-1005	x-x,1016-1013[BULt];17-17,x-x[BULq]	((((-((((....((((((((((((&))))))))))))----)))).))))	GGUG-CAGGUACAGGAGGAGGGGGU&ACUCUCUCUUCU----UCUGUCAUC
upu-miR156b	TRINITY_DN18312_c0_g2	-	ASIL2	423	443	435	-36.3	-24	0.661157	7	2-4,442-440;6-15,439-430;17-21,427-423	1-1,443-443[UP5];5-5,x-x[BULq];16-16,429-428[AILt]	(((((..((((((((((-(((.&.))).))))))))))-.)))))	GGUGAUGGGAGGAAGAG-GAGA&ACUCUCUCUUCUUCU-GUCAUC
upu-miR156b	TRINITY_DN23922_c0_g1	protein transport protein SEC23	SEC23	342	362	353	-36.3	-24	0.661157	6.5	2-11,361-352;13-16,350-347;19-21,344-342	1-1,362-362[UP5];12-12,351-351[SIL];17-18,346-345[SIL]	(((..((((.((((((((((.&.)))))))))).))))..)))	GGUCUCAGAUGGAGAGAGAGA&ACUCUCUCUUCUUCUGUCAUC
upu-miR156b	TRINITY_DN8862_c0_g1	#N/A	#N/A	66	86	77	-36.3	-24	0.661157	4.5	2-5,85-82;7-18,80-69;20-21,67-66	1-1,86-86[UP5];6-6,81-81[SIL];19-19,68-68[SIL]	((.((((((((((((.((((.&.)))).)))))))))))).))	GAGGAUAGAAGAAGAAAGAGC&ACUCUCUCUUCUUCUGUCAUC
upu-miR156b	TRINITY_DN23408_c0_g2	-	-	853	874	865	-36.3	-24	0.661157	5.5	2-15,873-860;17-18,857-856;20-21,854-853	1-1,874-874[UP5];16-16,859-858[AILt];19-19,855-855[SIL]	((.((..((((((((((((((.&.))))))))))))))-.)).))	GAGGAGGAGGAGAAGGGAGAGA&ACUCUCUCUUCUUCU-GUCAUC
upu-miR156b	TRINITY_DN23306_c0_g1	-	-	542	562	553	-36.3	-24	0.661157	7	2-15,561-548	1-1,562-562[UP5];16-21,547-542[UP3]	......((((((((((((((.&.))))))))))))))......	GAACAAAGAAGAAGAGAGAGA&ACUCUCUCUUCUUCUGUCAUC
upu-miR156b	TRINITY_DN20229_c1_g1	-	IQD32	1	20	11	-36.3	-24	0.661157	5	2-14,19-7;17-18,4-3;20-21,2-1	1-1,20-20[UP5];15-16,6-5[SIL];19-19,x-x[BULq]	((-((..(((((((((((((.&.)))))))))))))..)).))	GA-GAGCGAAGAAGGGAGAGA&ACUCUCUCUUCUUCUGUCAUC
upu-miR156b	TRINITY_DN22826_c2_g2	adenylate isopentenyltransferase-like	IPT5	83	106	94	-36.3	-24	0.661157	10	1-4,106-103;6-7,101-100;8-21,96-83	5-5,102-102[SIL];x-x,99-97[BULt]	((((((((((((((...((.((((&)))).))---))))))))))))))	GAUGAUGGAGGAAGGAAAGCGAGU&ACUCUCU---CUUCUUCUGUCAUC
upu-miR156b	TRINITY_DN4822_c0_g1	#N/A	#N/A	285	304	295	-36.3	-24	0.661157	6	3-10,302-295;12-21,294-285	1-2,304-303[UP5];11-11,x-x[BULq]	((((((((((-((((((((..&..)))))))).))))))))))	GAUGAUAGGA-AAGAGAGAAU&ACUCUCUCUUCUUCUGUCAUC
upu-miR156b	TRINITY_DN23202_c3_g1	#N/A	#N/A	346	365	356	-36.3	-24	0.661157	6	2-15,364-351;17-18,350-349	1-1,365-365[UP5];16-16,x-x[BULq];19-21,348-346[UP3]	...((-((((((((((((((.&.)))))))))))))).))...	AAAGA-AGAAGAAGAGGGAGG&ACUCUCUCUUCUUCUGUCAUC
upu-miR156b	TRINITY_DN21828_c2_g5	malate dehydrogenase	MD1	529	550	541	-36.3	-24	0.661157	7	1-11,550-540;14-17,537-534;18-21,532-529	12-13,539-538[SIL];x-x,533-533[BULt]	((((.((((..(((((((((((&)))))))))))..))))-))))	GAUGCAUGGUUGAAGGGGGAGU&ACUCUCUCUUCUUCUGU-CAUC
upu-miR156b	TRINITY_DN605_c0_g1	-	-	5	24	15	-36.3	-24	0.661157	5	2-12,23-13;14-15,12-11;17-18,9-8;20-21,6-5	1-1,24-24[UP5];13-13,x-x[BULq];16-16,10-10[SIL];19-19,7-7[SIL]	((.((.((-(((((((((((.&.))))))))))).)).)).))	GAAGAGAG-AGAGGAGAGAGG&ACUCUCUCUUCUUCUGUCAUC
upu-miR156b	TRINITY_DN23714_c0_g3	-	-	580	600	591	-36.3	-24	0.661157	11	4-18,597-583	1-3,600-598[UP5];19-21,582-580[UP3]	...(((((((((((((((...&...)))))))))))))))...	AGCGGCGGAAGGAGAGGGUUG&ACUCUCUCUUCUUCUGUCAUC
upu-miR156b	TRINITY_DN22161_c1_g3	-	MED34	6	32	23	-36.3	-24	0.661157	13.5	2-10,31-23;11-15,18-14;16-21,11-6	1-1,32-32[UP5];x-x,22-19[BULt];x-x,13-12[BULt]	((((((..(((((....(((((((((.&.)))))))))----)))))--))))))	GGUGGCAAAGGAGUUGCGAGAGAGAGG&ACUCUCUCUU----CUUCU--GUCAUC
upu-miR156b	TRINITY_DN10957_c0_g1	-	AMC4	635	653	645	-36.3	-24	0.661157	4	2-5,652-649;7-14,648-641;16-21,640-635	1-1,653-653[UP5];6-6,x-x[BULq];15-15,x-x[BULq]	((((((-((((((((-((((.&.)))).)))))))).))))))	GAUGAC-GAAGAAGA-AGAGG&ACUCUCUCUUCUUCUGUCAUC
upu-miR156b	TRINITY_DN15171_c0_g2	-	At4g15470	548	568	558	-36.3	-24	0.661157	6.5	3-5,566-564;6-14,562-554;16-21,553-548	1-2,568-567[UP5];x-x,563-563[BULt];15-15,x-x[BULq]	((((((-(((((((((.(((..&..)))-))))))))).))))))	GAUGGC-GAAGAAGAGAAGAAG&ACUCU-CUCUUCUUCUGUCAUC
upu-miR156b	TRINITY_DN18142_c0_g2	-	-	1033	1053	1044	-36.3	-24	0.661157	7	2-15,1052-1039;17-18,1037-1036	1-1,1053-1053[UP5];16-16,1038-1038[SIL];19-21,1035-1033[UP3]	...((.((((((((((((((.&.)))))))))))))).))...	UGGGAAAGAAGGGGAGAGAGA&ACUCUCUCUUCUUCUGUCAUC
upu-miR156b	TRINITY_DN22043_c3_g2	-	MOS2	817	837	829	-36.3	-24	0.661157	5.5	1-6,837-832;8-12,831-827;13-18,825-820;20-21,818-817	7-7,x-x[BULq];x-x,826-826[BULt];19-19,819-819[SIL]	((.((((((.(((((-((((((&)))))).)))))-)))))).))	GAAGGCAGAGAGAAG-GAGAGU&ACUCUCUCUUCU-UCUGUCAUC
upu-miR156b	TRINITY_DN760_c0_g1	-	LPA2	571	606	597	-36.3	-24	0.661157	33	1-12,606-595;13-21,579-571	x-x,594-580[BULt]	(((((((((...............((((((((((((&))))))))))))---------------)))))))))	GAUGAUAGGGUUUGGUGGGGAAAAAGGAGGGAGAGU&ACUCUCUCUUCU---------------UCUGUCAUC
upu-miR156b	TRINITY_DN23885_c9_g1	-	FH18	452	477	468	-36.3	-24	0.661157	11.5	2-14,476-464;17-21,456-452	1-1,477-477[UP5];15-16,463-457[AILt]	(((((.......(((((((((((((.&.)))))))))))))-----..)))))	GAUGAAGAGGUUGGAGGAGGGGGAGG&ACUCUCUCUUCUUC-----UGUCAUC
upu-miR156b	TRINITY_DN22765_c3_g6	-	ECA1	478	505	497	-36.3	-24	0.661157	12	1-6,505-500;8-14,499-493;15-21,484-478	7-7,x-x[BULq];x-x,492-485[BULt]	(((((((........(((((((-((((((&)))))).)))))))--------)))))))	GAUGGCAACCAAUACGGAGAGG-GAGAGU&ACUCUCUCUUCUUC--------UGUCAUC
upu-miR156b	TRINITY_DN590_c0_g1	-	-	160	180	171	-36.3	-24	0.661157	8	2-14,179-167;16-18,165-163	1-1,180-180[UP5];15-15,166-166[SIL];19-21,162-160[UP3]	...(((.(((((((((((((.&.))))))))))))).)))...	AGGGAUUGGAGGAGGGAGAGG&ACUCUCUCUUCUUCUGUCAUC
upu-miR156b	TRINITY_DN24021_c1_g2	#N/A	#N/A	162	187	178	-36.3	-24	0.661157	16.5	2-6,186-182;8-12,180-176;13-21,170-162	1-1,187-187[UP5];7-7,181-181[SIL];x-x,175-171[BULt]	(((((((((.....(((((.(((((.&.))))).)))))-----)))))))))	GAUGGCAGAGAAAAGGAAGUGGGGGC&ACUCUCUCUUCU-----UCUGUCAUC
upu-miR156b	TRINITY_DN20938_c1_g4	6-phosphogluconate dehydrogenase	At1g64190	1509	1530	1521	-36.3	-24	0.661157	7.5	2-12,1529-1519;13-17,1517-1513;20-21,1510-1509	1-1,1530-1530[UP5];x-x,1518-1518[BULt];18-19,1512-1511[SIL]	((..(((((.(((((((((((.&.)))))))))))-)))))..))	GGGAACAGAGGGAGGAGAGAGA&ACUCUCUCUUCU-UCUGUCAUC
upu-miR156b	TRINITY_DN11755_c1_g3	-	RCOM_0464280	396	415	406	-36.3	-24	0.661157	7	1-14,415-402;16-18,401-399;20-21,397-396	15-15,x-x[BULq];19-19,398-398[SIL]	((.(((-((((((((((((((&)))))))))))))).))).))	GGCGGC-GAAGGGGAGGGGGU&ACUCUCUCUUCUUCUGUCAUC
upu-miR156b	TRINITY_DN21092_c0_g3	#N/A	#N/A	425	449	436	-36.3	-24	0.661157	14	1-6,449-444;7-18,439-428	x-x,443-440[BULt];19-21,427-425[UP3]	...((((((((((((....((((((&))))))----))))))))))))...	AUAGGCGGAGGAAGAAAAGGAGGGU&ACUCUC----UCUUCUUCUGUCAUC
upu-miR156b	TRINITY_DN18431_c0_g1	-	IKU2	413	433	423	-36.3	-24	0.661157	6	2-5,432-429;6-12,427-421;14-19,420-415	1-1,433-433[UP5];x-x,428-428[BULt];13-13,x-x[BULq];20-21,414-413[UP3]	..((((((-(((((((.((((.&.))))-))))))).))))))..	UUUGACAG-AGAAGAGAAGAGA&ACUCU-CUCUUCUUCUGUCAUC
upu-miR156b	TRINITY_DN17151_c0_g5	-	ANKRD13B	573	593	584	-36.3	-24	0.661157	8	3-14,591-580;16-19,578-575	1-2,593-592[UP5];15-15,579-579[SIL];20-21,574-573[UP3]	..((((.((((((((((((..&..)))))))))))).))))..	UUUGACUGAGGAAGAGAGGAG&ACUCUCUCUUCUUCUGUCAUC
upu-miR156b	TRINITY_DN4880_c0_g1	-	PSBT	267	294	278	-36.3	-24	0.661157	19	2-5,293-290;6-20,282-268	1-1,294-294[UP5];x-x,289-283[BULt];21-21,267-267[UP3]	.(((((((((((((((.......((((.&.))))-------))))))))))))))).	CAUGGCGGAAGAAGAGCCUCCGCGGGGG&ACUCU-------CUCUUCUUCUGUCAUC
upu-miR156b	TRINITY_DN9441_c0_g1	-	matK	239	258	250	-36.3	-24	0.661157	8	1-7,258-252;10-18,250-242	8-9,251-251[AILq];19-21,241-239[UP3]	...(((((((((.-(((((((&)))))))..)))))))))...	AAAGACAGAGGAU-AGAGAGU&ACUCUCUCUUCUUCUGUCAUC
upu-miR156b	TRINITY_DN25336_c0_g1	-	-	324	343	334	-36.3	-24	0.661157	6	2-5,342-339;7-14,337-330;16-21,329-324	1-1,343-343[UP5];6-6,338-338[SIL];15-15,x-x[BULq]	((((((-((((((((.((((.&.)))).)))))))).))))))	GAUGAC-GAAGGAGACGGAGA&ACUCUCUCUUCUUCUGUCAUC
upu-miR156b	TRINITY_DN13637_c1_g1	-	At5g42310	23	45	34	-36.3	-24	0.661157	9.5	2-6,44-40;7-18,37-26	1-1,45-45[UP5];x-x,39-38[BULt];19-21,25-23[UP3]	...((((((((((((..(((((.&.)))))--))))))))))))...	UCCGAUAGAGGAAGAAUGAGAGC&ACUCUC--UCUUCUUCUGUCAUC
upu-miR156b	TRINITY_DN24506_c0_g1	T27G7.2	-	820	841	832	-36.3	-24	0.661157	6	2-14,840-828;15-18,826-823;20-21,821-820	1-1,841-841[UP5];x-x,827-827[BULt];19-19,822-822[SIL]	((.((((.(((((((((((((.&.)))))))))))))-)))).))	GGAGAUGUGGAGGAGAGAGAGC&ACUCUCUCUUCUUC-UGUCAUC
upu-miR156b	TRINITY_DN22330_c1_g2	pre-mRNA-processing-splicing factor 8	PRP8A	39	61	50	-36.3	-23.96	0.660055	12	1-6,61-56;10-20,50-40	7-9,55-51[AILt];21-21,39-39[UP3]	.(((((((((((.....((((((&))))))--...))))))))))).	UGUGGCAGAAGAUCCAUGAGAGU&ACUCUC--UCUUCUUCUGUCAUC
upu-miR156b	TRINITY_DN16702_c0_g1	phosphatidylserine decarboxylase proenzyme 2-like	PSD3	420	444	435	-36.3	-23.96	0.660055	8.5	2-13,443-432;16-21,425-420	1-1,444-444[UP5];14-15,431-426[AILt]	((((((......((((((((((((.&.))))))))))))----..))))))	GGUGACCAUGUCAAGAAGGGAGAGG&ACUCUCUCUUCUU----CUGUCAUC
upu-miR156b	TRINITY_DN25948_c0_g1	-	-	309	332	320	-36.3	-23.92	0.658953	12.5	1-8,332-325;11-18,319-312;20-21,310-309	9-10,324-320[AILt];19-19,311-311[SIL]	((.((((((((.....((((((((&))))))))---..)))))))).))	GACGACAGGAGUCUUUGGGAGAGU&ACUCUCUC---UUCUUCUGUCAUC
upu-miR156b	TRINITY_DN23323_c0_g2	-	PCR2	581	611	601	-36.3	-23.9	0.658402	14	1-4,611-608;5-15,606-596;16-21,586-581	x-x,607-607[BULt];x-x,595-587[BULt]	((((((.........(((((((((((.((((&))))-)))))))))))---------))))))	GAUGGCCCCAGUUGUGGAAGGAGGGAUGAGU&ACUC-UCUCUUCUUCU---------GUCAUC
upu-miR156b	TRINITY_DN22425_c0_g1	aminoacylase-1 isoform X1	Acy1	1388	1409	1400	-36.3	-23.9	0.658402	8	1-16,1409-1394;17-18,1392-1391	x-x,1393-1393[BULt];19-21,1390-1388[UP3]	...((.((((((((((((((((&))))))))))))))))-))...	UGGGAUUGGAGGGAGAGGGAGU&ACUCUCUCUUCUUCUG-UCAUC
upu-miR156b	TRINITY_DN18035_c0_g5	-	-	842	862	853	-36.3	-23.9	0.658402	6.5	2-15,861-848;17-18,846-845	1-1,862-862[UP5];16-16,847-847[SIL];19-21,844-842[UP3]	...((.((((((((((((((.&.)))))))))))))).))...	AGGGAAAGGAGAAGGGAGAGA&ACUCUCUCUUCUUCUGUCAUC
upu-miR156b	TRINITY_DN21234_c0_g3	-	SMAX1	18	36	28	-36.3	-23.9	0.658402	5	1-4,36-33;6-12,32-26;14-16,24-22;18-21,21-18	5-5,x-x[BULq];13-13,25-25[SIL];17-17,x-x[BULq]	((((-(((.(((((((-((((&)))).))))))).))).))))	GAUG-CAGUGGAAGAG-GAGU&ACUCUCUCUUCUUCUGUCAUC
upu-miR156b	TRINITY_DN20091_c0_g5	-	TOC159	178	199	188	-36.3	-23.9	0.658402	6.5	1-4,199-196;5-15,193-183;17-21,182-178	x-x,195-194[BULt];16-16,x-x[BULq]	(((((-(((((((((((..((((&))))--))))))))))).)))))	GAUGG-AGAAGAAGAGGACGAGU&ACUC--UCUCUUCUUCUGUCAUC
upu-miR156b	TRINITY_DN13851_c0_g2	-	HIP1	1187	1207	1198	-36.3	-23.9	0.658402	9	3-15,1205-1193;17-18,1191-1190	1-2,1207-1206[UP5];16-16,1192-1192[SIL];19-21,1189-1187[UP3]	...((.(((((((((((((..&..))))))))))))).))...	GUCGAGAGAAGGAGAGAGGAA&ACUCUCUCUUCUUCUGUCAUC
upu-miR156b	TRINITY_DN23874_c2_g7	#N/A	#N/A	10	30	21	-36.3	-23.9	0.658402	7.5	2-10,29-21;12-15,19-16;17-20,14-11	1-1,30-30[UP5];11-11,20-20[SIL];16-16,15-15[SIL];21-21,10-10[UP3]	.((((.((((.(((((((((.&.))))))))).)))).)))).	AGUGAGAGAGAGAGAGAGAGC&ACUCUCUCUUCUUCUGUCAUC
upu-miR156b	TRINITY_DN21159_c0_g3	-	At5g02860	749	770	760	-36.3	-23.9	0.658402	9	1-2,770-769;3-18,767-752	x-x,768-768[BULt];19-21,751-749[UP3]	...((((((((((((((((.((&))-))))))))))))))))...	CAAGAUGGAGGAAGAGGGGUGU&AC-UCUCUCUUCUUCUGUCAUC
upu-miR156b	TRINITY_DN4895_c0_g2	-	-	574	596	587	-36.3	-23.9	0.658402	6	1-5,596-592;7-15,590-582;16-21,579-574	6-6,591-591[SIL];x-x,581-580[BULt]	((((((..(((((((((.(((((&))))).)))))))))--))))))	GAUGAUGAGGAAGAAGAUAGGGU&ACUCUCUCUUCUUCU--GUCAUC
upu-miR156b	TRINITY_DN22299_c0_g1	-	UGT91C1	1204	1224	1215	-36.3	-23.9	0.658402	9	2-10,1223-1215;12-15,1213-1210;17-21,1208-1204	1-1,1224-1224[UP5];11-11,1214-1214[SIL];16-16,1209-1209[SIL]	(((((.((((.(((((((((.&.))))))))).)))).)))))	GGUGAGGGAAAGGGAGGGGGA&ACUCUCUCUUCUUCUGUCAUC
upu-miR156b	TRINITY_DN22695_c1_g3	-	PCR2	239	269	259	-36.3	-23.9	0.658402	14	1-4,269-266;5-15,264-254;16-21,244-239	x-x,265-265[BULt];x-x,253-245[BULt]	((((((.........(((((((((((.((((&))))-)))))))))))---------))))))	GAUGGCCCCAGUUGUGGAAGGAGGGAUGAGU&ACUC-UCUCUUCUUCU---------GUCAUC
upu-miR156b	TRINITY_DN20436_c0_g1	hypothetical protein	TIC55	834	857	848	-36.3	-23.9	0.658402	9.5	2-16,856-842;17-21,838-834	1-1,857-857[UP5];x-x,841-839[BULt]	(((((...(((((((((((((((.&.)))))))))))))))---)))))	GGUGGUUGUGGGGGAGGAGAGGGA&ACUCUCUCUUCUUCUG---UCAUC
upu-miR156b	TRINITY_DN20105_c0_g1	-	ATJ49	2713	2732	2724	-36.3	-23.9	0.658402	8	3-9,2730-2724;11-19,2723-2715	1-2,2732-2731[UP5];10-10,x-x[BULq];20-21,2714-2713[UP3]	..(((((((((-(((((((..&..))))))).)))))))))..	GCUGACAGAAG-AGAGAGGCG&ACUCUCUCUUCUUCUGUCAUC
upu-miR156b	TRINITY_DN19968_c1_g1	-	-	397	421	413	-36.3	-23.9	0.658402	9	2-6,420-416;8-14,415-409;15-21,403-397	1-1,421-421[UP5];7-7,x-x[BULq];x-x,408-404[BULt]	(((((((.....(((((((-(((((.&.))))).)))))))-----)))))))	GGUGGCAACCGCGAAGAAG-GAGAGC&ACUCUCUCUUCUUC-----UGUCAUC
upu-miR156b	TRINITY_DN23224_c2_g3	#N/A	#N/A	737	757	748	-36.3	-23.9	0.658402	8	2-15,756-743;17-18,741-740	1-1,757-757[UP5];16-16,742-742[SIL];19-21,739-737[UP3]	...((.((((((((((((((.&.)))))))))))))).))...	AUAGGAGGAGGAGGAGAGAGA&ACUCUCUCUUCUUCUGUCAUC
upu-miR156b	TRINITY_DN19375_c0_g3	ADP-specific Phosphofructokinase/Glucokinase conserved region	LUC7L3	224	244	235	-36.3	-23.9	0.658402	8	3-14,242-231;16-19,229-226	1-2,244-243[UP5];15-15,230-230[SIL];20-21,225-224[UP3]	..((((.((((((((((((..&..)))))))))))).))))..	UUUGACCGAGGAAGAGAGGAA&ACUCUCUCUUCUUCUGUCAUC
upu-miR156b	TRINITY_DN9516_c0_g3	-	TET2	416	435	426	-36.3	-23.9	0.658402	4.5	2-15,434-421;17-18,420-419;20-21,417-416	1-1,435-435[UP5];16-16,x-x[BULq];19-19,418-418[SIL]	((.((-((((((((((((((.&.)))))))))))))).)).))	GAAGA-AGGAGGAGAGAGAGA&ACUCUCUCUUCUUCUGUCAUC
upu-miR156b	TRINITY_DN22341_c1_g2	-	MBD8	41	60	51	-36.3	-23.9	0.658402	5	2-15,59-46;17-18,45-44;20-21,42-41	1-1,60-60[UP5];16-16,x-x[BULq];19-19,43-43[SIL]	((.((-((((((((((((((.&.)))))))))))))).)).))	GAGGA-AGAGGAAGAGAGGGA&ACUCUCUCUUCUUCUGUCAUC
upu-miR156b	TRINITY_DN18538_c0_g2	pyruvate dehydrogenase E1 component subunit alpha-3	PDH-E1	62	89	73	-36.3	-23.9	0.658402	18	3-8,87-82;9-21,74-62	1-2,89-88[UP5];x-x,81-75[BULt]	(((((((((((((.......((((((..&..))))))-------)))))))))))))	GGUGAUAGAAGAACAAAUUUGAGAGAUU&ACUCUCUC-------UUCUUCUGUCAUC
upu-miR156b	TRINITY_DN21094_c0_g4	serine/threonine-protein kinase SRK2A-like	SAPK7	982	1002	993	-36.3	-23.9	0.658402	8	2-3,1001-1000;5-18,998-985	1-1,1002-1002[UP5];4-4,999-999[SIL];19-21,984-982[UP3]	...((((((((((((((.((.&.)).))))))))))))))...	GGGGACAGAAGAGGAGGAAGA&ACUCUCUCUUCUUCUGUCAUC
upu-miR156b	TRINITY_DN23285_c0_g2	-	-	404	424	415	-36.3	-23.9	0.658402	10.5	5-21,420-404	1-4,424-421[UP5]	(((((((((((((((((....&....)))))))))))))))))	GGUGAUGGAAGGAGGGAUUCU&ACUCUCUCUUCUUCUGUCAUC
upu-miR156b	TRINITY_DN18339_c0_g1	-	TIC	482	504	495	-36.3	-23.9	0.658402	9.5	1-2,504-503;4-12,501-493;14-21,489-482	3-3,502-502[SIL];13-13,492-490[AILt]	((((((((...(((((((((.((&)).)))))))))--.))))))))	GAUGAUAGUUCGGAGGAGAGCGU&ACUCUCUCUUCU--UCUGUCAUC
upu-miR156b	TRINITY_DN19690_c0_g5	-	At1g21580	1009	1034	1020	-36.3	-23.9	0.658402	15.5	2-7,1033-1028;8-12,1022-1018;14-21,1016-1009	1-1,1034-1034[UP5];x-x,1027-1023[BULt];13-13,1017-1017[SIL]	((((((((.(((((.....((((((.&.))))))-----))))).))))))))	GGUGGCGGCGGAAGUGAUUGGAGAGG&ACUCUCU-----CUUCUUCUGUCAUC
upu-miR156b	TRINITY_DN19765_c0_g1	-	AIP2	882	902	893	-36.3	-23.9	0.658402	9	3-17,900-886	1-2,902-901[UP5];18-21,885-882[UP3]	....(((((((((((((((..&..)))))))))))))))....	GGAAGCGGAAGAAGAGAGGAA&ACUCUCUCUUCUUCUGUCAUC
upu-miR156b	TRINITY_DN19875_c0_g2	pantoate--beta-alanine ligase isoform X1	PANC	967	987	978	-36.3	-23.9	0.658402	10	5-12,983-976;14-21,974-967	1-4,987-984[UP5];13-13,975-975[SIL]	((((((((.((((((((....&....)))))))).))))))))	GGUGGCAGUGGAAGAGAUAAG&ACUCUCUCUUCUUCUGUCAUC
upu-miR156b	TRINITY_DN21767_c0_g4	-	At2g32040	210	234	224	-36.3	-23.9	0.658402	12.5	3-7,232-228;8-12,226-222;13-21,218-210	1-2,234-233[UP5];x-x,227-227[BULt];x-x,221-219[BULt]	(((((((((...(((((.(((((..&..)))))-)))))---)))))))))	GAUGACGGAUAGGGAAGCAGAGACA&ACUCUCU-CUUCU---UCUGUCAUC
upu-miR156b	TRINITY_DN12489_c1_g1	-	-	945	964	955	-36.3	-23.9	0.658402	5	2-15,963-950;17-18,949-948;20-21,946-945	1-1,964-964[UP5];16-16,x-x[BULq];19-19,947-947[SIL]	((.((-((((((((((((((.&.)))))))))))))).)).))	GAAGA-AGAAGAGGAGAGGGC&ACUCUCUCUUCUUCUGUCAUC
upu-miR156b	TRINITY_DN8776_c1_g1	cytochrome P450 94A1	CYP94A1	1389	1409	1400	-36.3	-23.9	0.658402	13.5	6-21,1404-1389	1-5,1409-1405[UP5]	((((((((((((((((.....&.....))))))))))))))))	GGUGGCGGAGGGGGAGUUCUG&ACUCUCUCUUCUUCUGUCAUC
upu-miR156b	TRINITY_DN21_c0_g2	-	yqjG	580	600	591	-36.3	-23.9	0.658402	7.5	2-5,599-596;6-9,594-591;11-21,590-580	1-1,600-600[UP5];x-x,595-595[BULt];10-10,x-x[BULq]	(((((((((((-((((.((((.&.))))-)))).)))))))))))	GGUGAUGGAGG-AGAGUAGAGA&ACUCU-CUCUUCUUCUGUCAUC
upu-miR156b	TRINITY_DN21645_c0_g3	-	CPL1	86	107	97	-36.3	-23.9	0.658402	8.5	2-4,106-104;5-17,102-90	1-1,107-107[UP5];x-x,103-103[BULt];18-21,89-86[UP3]	....(((((((((((((.(((.&.)))-)))))))))))))....	UCCUGCAGAGGAAGAGAUGAGC&ACUC-UCUCUUCUUCUGUCAUC
upu-miR156b	TRINITY_DN11236_c0_g1	-	-	239	265	250	-36.3	-23.9	0.658402	17.5	2-6,264-260;7-15,253-245;17-21,243-239	1-1,265-265[UP5];x-x,259-254[BULt];16-16,244-244[SIL]	(((((.(((((((((......(((((.&.)))))------))))))))).)))))	GAUGAGAGGGGGAGAUUUGGUGGGAGG&ACUCUC------UCUUCUUCUGUCAUC
upu-miR156b	TRINITY_DN22582_c0_g1	-	At1g14910	346	365	357	-36.3	-23.9	0.658402	7.5	2-4,364-362;6-15,361-352;17-21,350-346	1-1,365-365[UP5];5-5,x-x[BULq];16-16,351-351[SIL]	(((((.((((((((((-(((.&.))).)))))))))).)))))	GGUGGAGGAGGAGGAG-GAGG&ACUCUCUCUUCUUCUGUCAUC
upu-miR156b	TRINITY_DN13201_c0_g1	-	AIL6	268	287	278	-36.3	-23.9	0.658402	5.5	1-12,287-276;15-18,274-271	13-14,275-275[AILq];19-21,270-268[UP3]	...((((.-((((((((((((&))))))))))))..))))...	AAAGACGU-AGAAGAGAGAGU&ACUCUCUCUUCUUCUGUCAUC
upu-miR156b	TRINITY_DN19549_c0_g1	-	At5g35370	518	537	529	-36.3	-23.9	0.658402	7.5	2-4,536-534;6-15,533-524;17-21,522-518	1-1,537-537[UP5];5-5,x-x[BULq];16-16,523-523[SIL]	(((((.((((((((((-(((.&.))).)))))))))).)))))	GGUGGAGGAGGAGGAG-GAGG&ACUCUCUCUUCUUCUGUCAUC
upu-miR156b	TRINITY_DN22923_c1_g1	#N/A	#N/A	302	324	315	-36.3	-23.9	0.658402	8	3-12,322-313;14-17,311-308;18-21,305-302	1-2,324-323[UP5];13-13,312-312[SIL];x-x,307-306[BULt]	((((..((((.((((((((((..&..)))))))))).))))--))))	GAUGAGGCGGUGGAAGAGAGAAU&ACUCUCUCUUCUUCUGU--CAUC
upu-miR156b	TRINITY_DN18507_c0_g3	-	UGT74F1	595	615	606	-36.3	-23.9	0.658402	8	2-17,614-599	1-1,615-615[UP5];18-21,598-595[UP3]	....((((((((((((((((.&.))))))))))))))))....	AGUAAUGGAGGGAGAGAGAGC&ACUCUCUCUUCUUCUGUCAUC
upu-miR156b	TRINITY_DN21190_c0_g2	#N/A	#N/A	407	425	417	-36.3	-23.9	0.658402	5.5	2-4,424-422;6-15,421-412;17-21,411-407	1-1,425-425[UP5];5-5,x-x[BULq];16-16,x-x[BULq]	(((((-((((((((((-(((.&.))).)))))))))).)))))	GGUGA-AGAAGGAGAG-GAGG&ACUCUCUCUUCUUCUGUCAUC
upu-miR156b	TRINITY_DN23125_c7_g1	3-ketoacyl-CoA synthase 11	KCS11	825	845	836	-36.3	-23.9	0.658402	8.5	2-10,844-836;12-18,834-828	1-1,845-845[UP5];11-11,835-835[SIL];19-21,827-825[UP3]	...(((((((.(((((((((.&.))))))))).)))))))...	GUGGACGGAAAGAGAGAGGGA&ACUCUCUCUUCUUCUGUCAUC
upu-miR156b	TRINITY_DN22871_c2_g7	-	-	137	157	147	-36.3	-23.9	0.658402	6.5	2-7,156-151;8-15,149-142;17-21,141-137	1-1,157-157[UP5];x-x,150-150[BULt];16-16,x-x[BULq]	(((((-((((((((.((((((.&.))))))-)))))))).)))))	GGUGA-AGAGGAAGUAGAGGGA&ACUCUCU-CUUCUUCUGUCAUC
upu-miR156b	TRINITY_DN16931_c0_g3	-	BSL3	633	653	644	-36.3	-23.9	0.658402	8.5	1-4,653-650;7-8,647-646;10-21,644-633	5-6,649-648[SIL];9-9,645-645[SIL]	((((((((((((.((..((((&))))..)).))))))))))))	GGUGGCAGGGGAUGAAUGAGU&ACUCUCUCUUCUUCUGUCAUC
upu-miR156b	TRINITY_DN22582_c2_g1	-	HIPP07	980	999	991	-36.3	-23.9	0.658402	7.5	2-4,998-996;6-15,995-986;17-21,984-980	1-1,999-999[UP5];5-5,x-x[BULq];16-16,985-985[SIL]	(((((.((((((((((-(((.&.))).)))))))))).)))))	GGUGGAGGAGGAGGAG-GAGG&ACUCUCUCUUCUUCUGUCAUC
upu-miR156b	TRINITY_DN13214_c0_g1	-	-	724	743	735	-36.3	-23.9	0.658402	7.5	2-4,742-740;6-15,739-730;17-21,728-724	1-1,743-743[UP5];5-5,x-x[BULq];16-16,729-729[SIL]	(((((.((((((((((-(((.&.))).)))))))))).)))))	GGUGGAGGAGGAGGAG-GAGG&ACUCUCUCUUCUUCUGUCAUC
upu-miR156b	TRINITY_DN24753_c0_g1	-	-	256	278	266	-36.3	-23.9	0.658402	10	2-6,277-273;7-14,269-262;16-21,261-256	1-1,278-278[UP5];x-x,272-270[BULt];15-15,x-x[BULq]	((((((-((((((((...(((((.&.)))))---)))))))).))))))	GGUGGC-GAAGGAGAAUCGAGAGG&ACUCUC---UCUUCUUCUGUCAUC
upu-miR156b	TRINITY_DN19636_c0_g1	-	PRA1B4	898	919	910	-36.3	-23.9	0.658402	8.5	2-12,918-908;13-15,905-903;17-21,902-898	1-1,919-919[UP5];x-x,907-906[BULt];16-16,x-x[BULq]	(((((-(((..(((((((((((.&.)))))))))))--))).)))))	GAUGG-AGAUUGGAAGAGAGGGG&ACUCUCUCUUCU--UCUGUCAUC
upu-miR156b	TRINITY_DN13414_c0_g1	-	ABCG25	531	551	542	-36.3	-23.9	0.658402	7.5	2-10,550-542;12-15,540-537;17-20,535-532	1-1,551-551[UP5];11-11,541-541[SIL];16-16,536-536[SIL];21-21,531-531[UP3]	.((((.((((.(((((((((.&.))))))))).)))).)))).	AGUGAGAGAGAGAGAGAGAGA&ACUCUCUCUUCUUCUGUCAUC
upu-miR156b	TRINITY_DN17692_c0_g1	#N/A	#N/A	747	767	758	-36.3	-23.9	0.658402	7	2-15,766-753;17-17,751-751	1-1,767-767[UP5];16-16,752-752[SIL];18-21,750-747[UP3]	....(.((((((((((((((.&.)))))))))))))).)....	GUUCAGAGAGGAAGAGAGAGA&ACUCUCUCUUCUUCUGUCAUC
upu-miR156b	TRINITY_DN14456_c0_g1	-	nol10	2150	2169	2160	-36.3	-23.9	0.658402	5	2-15,2168-2155;17-18,2154-2153;20-21,2151-2150	1-1,2169-2169[UP5];16-16,x-x[BULq];19-19,2152-2152[SIL]	((.((-((((((((((((((.&.)))))))))))))).)).))	GAGGA-AGAGGAAGAGGGAGA&ACUCUCUCUUCUUCUGUCAUC
upu-miR156b	TRINITY_DN20581_c0_g3	#N/A	#N/A	69	89	81	-36.3	-23.9	0.658402	6.5	1-9,89-81;11-15,80-76;16-18,74-72	10-10,x-x[BULq];x-x,75-75[BULt];19-21,71-69[UP3]	...(((.(((((-(((((((((&))))))))).)))))-)))...	CUAGGCUAGAAG-AGAGAGAGU&ACUCUCUCUUCUUCU-GUCAUC
upu-miR156b	TRINITY_DN21997_c0_g2	-	UBP1	888	912	900	-36.3	-23.84	0.656749	11	2-4,911-909;6-16,904-894;17-21,892-888	1-1,912-912[UP5];5-5,908-905[AILt];x-x,893-893[BULt]	(((((.(((((((((((....(((.&.)))---.)))))))))))-)))))	GAUGGUCAGGAGAAGAGUAAUGAGG&ACUC---UCUCUUCUUCUG-UCAUC
upu-miR156b	TRINITY_DN18903_c0_g1	probable ribosomal protein S11	NFD3	884	907	898	-36.3	-23.82	0.656198	12.5	2-11,906-897;14-20,891-885	1-1,907-907[UP5];12-13,896-892[AILt];21-21,884-884[UP3]	.(((((((.....((((((((((.&.))))))))))---..))))))).	CAUGGCAGCGAGUGAGGAGAGAGA&ACUCUCUCUUC---UUCUGUCAUC
upu-miR156b	TRINITY_DN3942_c1_g1	-	SKIP30	470	492	481	-36.3	-23.8	0.655647	10.5	1-9,492-484;10-15,481-476;17-18,474-473	x-x,483-482[BULt];16-16,475-475[SIL];19-21,472-470[UP3]	...((.((((((..(((((((((&)))))))))--)))))).))...	UUAGAGGGAAGAAUGGGGAGAGU&ACUCUCUCU--UCUUCUGUCAUC
upu-miR156b	TRINITY_DN8376_c0_g1	-	-	1	21	11	-36.3	-23.8	0.655647	7	2-6,20-16;7-15,14-6;17-21,5-1	1-1,21-21[UP5];x-x,15-15[BULt];16-16,x-x[BULq]	(((((-(((((((((.(((((.&.)))))-))))))))).)))))	GGUGG-AGAGGAGGAGGAGAGA&ACUCUC-UCUUCUUCUGUCAUC
upu-miR156b	TRINITY_DN2932_c0_g1	#N/A	#N/A	281	305	297	-36.3	-23.8	0.655647	11	2-4,304-302;6-15,301-292;16-21,286-281	1-1,305-305[UP5];5-5,x-x[BULq];x-x,291-287[BULt]	((((((.....((((((((((-(((.&.))).))))))))))-----))))))	GAUGAUGAGGUGGAGGAGGAG-GAGG&ACUCUCUCUUCUUCU-----GUCAUC
upu-miR156b	TRINITY_DN22082_c0_g1	-	FRS5	309	330	321	-36.3	-23.8	0.655647	10	2-9,329-322;11-12,320-319;13-20,317-310	1-1,330-330[UP5];10-10,321-321[SIL];x-x,318-318[BULt];21-21,309-309[UP3]	.((((((((.((.((((((((.&.)))))))).))-)))))))).	AGUGACAGGCGGUGGAGGGAGA&ACUCUCUCUUCU-UCUGUCAUC
upu-miR156b	TRINITY_DN13606_c0_g1	retinol dehydrogenase 12-like	Rdh11	27	49	39	-36.3	-23.8	0.655647	9	2-8,48-42;9-11,40-38;12-20,36-28	1-1,49-49[UP5];x-x,41-41[BULt];x-x,37-37[BULt];21-21,27-27[UP3]	.(((((((((.(((.(((((((.&.)))))))-)))-))))))))).	AGUGGCAGAAUGAAUGGGAGGGA&ACUCUCUC-UUC-UUCUGUCAUC
upu-miR156b	TRINITY_DN10482_c0_g1	-	KEG	1433	1452	1443	-36.3	-23.8	0.655647	8	3-15,1450-1438;17-18,1436-1435;20-21,1434-1433	1-2,1452-1451[UP5];16-16,1437-1437[SIL];19-19,x-x[BULq]	((-((.(((((((((((((..&..))))))))))))).)).))	GA-GAGAGAGGGAGGGAGAAA&ACUCUCUCUUCUUCUGUCAUC
upu-miR156b	TRINITY_DN4578_c0_g1	#N/A	#N/A	215	235	226	-36.3	-23.8	0.655647	8	2-15,234-221;17-18,219-218	1-1,235-235[UP5];16-16,220-220[SIL];19-21,217-215[UP3]	...((.((((((((((((((.&.)))))))))))))).))...	AACGAAGGGGGAGGAGAGAGA&ACUCUCUCUUCUUCUGUCAUC
upu-miR156b	TRINITY_DN24_c0_g1	#N/A	#N/A	158	180	171	-36.3	-23.8	0.655647	9	1-10,180-171;11-18,167-160;20-21,159-158	x-x,170-168[BULt];19-19,x-x[BULq]	((-((((((((...((((((((((&))))))))))---)))))))).))	GA-GAUAGGAGUUAAAGAGAGGGU&ACUCUCUCUU---CUUCUGUCAUC
upu-miR156b	TRINITY_DN17405_c0_g2	-	-	590	611	601	-36.3	-23.8	0.655647	9	1-6,611-606;8-11,603-600;13-20,598-591	7-7,605-604[AILt];12-12,599-599[SIL];21-21,590-590[UP3]	.((((((((.((((..((((((&))))))-.)))).)))))))).	UGUGGCAGAUGAAGUUGAGGGU&ACUCUC-UCUUCUUCUGUCAUC
upu-miR156b	TRINITY_DN23260_c0_g5	-	-	491	516	502	-36.3	-23.8	0.655647	14	2-4,515-513;5-18,507-494;20-21,492-491	1-1,516-516[UP5];x-x,512-508[BULt];19-19,493-493[SIL]	((.((((((((((((((.....(((.&.)))-----)))))))))))))).))	GGCGGCGGGAGAAGAGAAACCCGAGA&ACUC-----UCUCUUCUUCUGUCAUC
upu-miR156b	TRINITY_DN21785_c0_g1	-	-	665	686	676	-36.3	-23.8	0.655647	8.5	2-3,685-684;4-15,682-671;17-18,669-668	1-1,686-686[UP5];x-x,683-683[BULt];16-16,670-670[SIL];19-21,667-665[UP3]	...((.((((((((((((.((.&.))-)))))))))))).))...	UCGGAGGGAAGAGGAGAGUAGA&ACU-CUCUCUUCUUCUGUCAUC
upu-miR156b	TRINITY_DN23248_c1_g1	#N/A	#N/A	262	282	273	-36.3	-23.8	0.655647	7	2-15,281-268;17-17,266-266	1-1,282-282[UP5];16-16,267-267[SIL];18-21,265-262[UP3]	....(.((((((((((((((.&.)))))))))))))).)....	GUAAAGAGAAGGAGAGAGAGA&ACUCUCUCUUCUUCUGUCAUC
upu-miR156b	TRINITY_DN22307_c0_g3	phenazine biosynthesis protein PhzF	PBLD	323	343	333	-36.3	-23.8	0.655647	7	2-8,342-336;9-16,334-327;18-20,326-324	1-1,343-343[UP5];x-x,335-335[BULt];17-17,x-x[BULq];21-21,323-323[UP3]	.(((-((((((((.(((((((.&.)))))))-)))))))).))).	UGUG-CAGGAGGAUGAGAGAGA&ACUCUCUC-UUCUUCUGUCAUC
upu-miR156b	TRINITY_DN5399_c0_g1	60S ribosomal protein L8	RPL8	772	797	783	-36.3	-23.8	0.655647	15	2-4,796-794;6-6,792-792;7-21,786-772	1-1,797-797[UP5];5-5,793-793[SIL];x-x,791-787[BULt]	(((((((((((((((.....(.(((.&.))).)-----)))))))))))))))	GAUGGCGGAAGGAGACCUUCGCGAGC&ACUCUC-----UCUUCUUCUGUCAUC
upu-miR156b	TRINITY_DN7170_c0_g1	-	VRN1	1053	1077	1068	-36.3	-23.8	0.655647	8	2-10,1076-1068;11-14,1066-1063;15-20,1059-1054	1-1,1077-1077[UP5];x-x,1067-1067[BULt];x-x,1062-1060[BULt];21-21,1053-1053[UP3]	.((((((...((((.(((((((((.&.)))))))))-))))---)))))).	UGUGACGGCUGAAGAAAGAGAGAGG&ACUCUCUCUU-CUUC---UGUCAUC
upu-miR156b	TRINITY_DN24091_c1_g2	-	SERK2	63	84	74	-36.3	-23.8	0.655647	8	2-9,83-76;10-17,74-67	1-1,84-84[UP5];x-x,75-75[BULt];18-21,66-63[UP3]	....((((((((.((((((((.&.))))))))-))))))))....	AAACGCAGGAGAGAGAGAGAGA&ACUCUCUCU-UCUUCUGUCAUC
upu-miR156b	TRINITY_DN18704_c0_g1	-	EOL1	60	84	73	-36.3	-23.8	0.655647	6.5	1-5,84-80;6-7,78-77;8-15,75-68;16-21,65-60	x-x,79-79[BULt];x-x,76-76[BULt];x-x,67-66[BULt]	((((((..((((((((.((.(((((&)))))-))-))))))))--))))))	GAUGAUGAAGAAGAAGAAGUAGAGU&ACUCU-CU-CUUCUUCU--GUCAUC
upu-miR156b	TRINITY_DN26435_c0_g1	50S ribosomal protein L3-2	RPL3B	531	550	542	-36.3	-23.8	0.655647	8	3-6,548-545;8-18,544-534	1-2,550-549[UP5];7-7,x-x[BULq];19-21,533-531[UP3]	...(((((((((((-((((..&..)))).)))))))))))...	GUGGACAGAAGAAG-GAGAAA&ACUCUCUCUUCUUCUGUCAUC
upu-miR156b	TRINITY_DN4704_c0_g1	-	RBP2	855	880	866	-36.3	-23.8	0.655647	14	2-9,879-872;10-15,866-861;17-20,859-856	1-1,880-880[UP5];x-x,871-867[BULt];16-16,860-860[SIL];21-21,855-855[UP3]	.((((.((((((.....((((((((.&.))))))))-----)))))).)))).	AGUGAGAGGAGAGAGAAAGAGAGAGA&ACUCUCUCU-----UCUUCUGUCAUC
upu-miR156b	TRINITY_DN14739_c0_g1	-	-	61	81	72	-36.3	-23.8	0.655647	9	3-17,79-65	1-2,81-80[UP5];18-21,64-61[UP3]	....(((((((((((((((..&..)))))))))))))))....	UACUACAGAGGAAGAGGGAAG&ACUCUCUCUUCUUCUGUCAUC
upu-miR156b	TRINITY_DN22317_c6_g2	-	At1g10030	551	571	562	-36.3	-23.8	0.655647	8	1-14,571-558;16-18,556-554	15-15,557-557[SIL];19-21,553-551[UP3]	...(((.((((((((((((((&)))))))))))))).)))...	UCCGAUUGGAGGAGAGGGGGU&ACUCUCUCUUCUUCUGUCAUC
upu-miR156b	TRINITY_DN20645_c1_g1	-	ARF2	12	33	24	-36.3	-23.8	0.655647	7	2-13,32-21;14-17,19-16	1-1,33-33[UP5];x-x,20-20[BULt];18-21,15-12[UP3]	....((((.((((((((((((.&.))))))))))))-))))....	AAAAACAGAAAGAGGAGAGAGA&ACUCUCUCUUCUU-CUGUCAUC
upu-miR156b	TRINITY_DN7032_c0_g1	-	-	645	665	656	-36.3	-23.8	0.655647	7.5	2-4,664-662;6-17,660-649	1-1,665-665[UP5];5-5,661-661[SIL];18-21,648-645[UP3]	....((((((((((((.(((.&.))).))))))))))))....	CAGAGCAGAAGAAGAGUGAGA&ACUCUCUCUUCUUCUGUCAUC
upu-miR156b	TRINITY_DN22289_c0_g1	-	-	94	113	105	-36.3	-23.8	0.655647	6.5	3-9,111-105;11-20,104-95	1-2,113-112[UP5];10-10,x-x[BULq];21-21,94-94[UP3]	.((((((((((-(((((((..&..))))))).)))))))))).	UAUGAUAGAAG-AGAGAGAUC&ACUCUCUCUUCUUCUGUCAUC
upu-miR156b	TRINITY_DN21953_c0_g1	-	TOC90	1410	1432	1421	-36.3	-23.8	0.655647	8.5	2-5,1431-1428;6-9,1426-1423;10-15,1421-1416;17-21,1414-1410	1-1,1432-1432[UP5];x-x,1427-1427[BULt];x-x,1422-1422[BULt];16-16,1415-1415[SIL]	(((((.((((((.((((.((((.&.))))-))))-)))))).)))))	GAUGAGAGGAGAUGGGGAAGAGA&ACUCU-CUCU-UCUUCUGUCAUC
upu-miR156b	TRINITY_DN22208_c0_g2	-	-	847	866	857	-36.3	-23.8	0.655647	6.5	2-13,865-854;16-20,852-848	1-1,866-866[UP5];14-15,853-853[AILq];21-21,847-847[UP3]	.(((((.-((((((((((((.&.))))))))))))..))))).	UGUGAUU-GAGAGGAGAGAGG&ACUCUCUCUUCUUCUGUCAUC
upu-miR156b	TRINITY_DN9564_c0_g1	RAN GTPase-activating protein 1-like	MAF1	191	212	202	-36.3	-23.8	0.655647	9.5	2-6,211-207;8-18,204-194;20-21,192-191	1-1,212-212[UP5];7-7,206-205[AILt];19-19,193-193[SIL]	((.(((((((((((..(((((.&.)))))-.))))))))))).))	GAGGACGGAGGGGGUCGAGAGC&ACUCUC-UCUUCUUCUGUCAUC
upu-miR156b	TRINITY_DN20705_c0_g1	60S ribosomal protein L27-3	RPL27	23	42	33	-36.3	-23.8	0.655647	7.5	3-15,40-28;17-18,26-25;20-21,24-23	1-2,42-41[UP5];16-16,27-27[SIL];19-19,x-x[BULq]	((-((.(((((((((((((..&..))))))))))))).)).))	GA-GAGAGGAGAGGAGAGGAA&ACUCUCUCUUCUUCUGUCAUC
upu-miR156b	TRINITY_DN10535_c0_g2	transcription factor MYC2	MYC4	386	404	395	-36.3	-23.8	0.655647	5.5	3-12,402-393;14-18,392-388;20-21,387-386	1-2,404-403[UP5];13-13,x-x[BULq];19-19,x-x[BULq]	((-(((((-((((((((((..&..)))))))))).))))).))	GA-GGCAG-AGAAGAGAGAAG&ACUCUCUCUUCUUCUGUCAUC
upu-miR156b	TRINITY_DN979_c0_g2	-	GT-3A	828	849	839	-36.3	-23.8	0.655647	8	2-6,848-844;7-17,842-832	1-1,849-849[UP5];x-x,843-843[BULt];18-21,831-828[UP3]	....(((((((((((.(((((.&.)))))-)))))))))))....	AAGAACAGAGGAAGAUGAGAGA&ACUCUC-UCUUCUUCUGUCAUC
upu-miR156b	TRINITY_DN19447_c0_g1	-	-	166	193	177	-36.3	-23.8	0.655647	18	2-6,192-188;7-18,180-169;20-21,167-166	1-1,193-193[UP5];x-x,187-181[BULt];19-19,168-168[SIL]	((.((((((((((((.......(((((.&.)))))-------)))))))))))).))	GAGGGCAGGAGGAGAAGAACCGGAGAGG&ACUCUC-------UCUUCUUCUGUCAUC
upu-miR156b	TRINITY_DN22791_c1_g2	-	grpE	527	547	537	-36.3	-23.8	0.655647	8.5	3-7,545-541;8-18,539-529;20-21,528-527	1-2,547-546[UP5];x-x,540-540[BULt];19-19,x-x[BULq]	((-(((((((((((.(((((..&..)))))-))))))))))).))	GA-GACGGAGGGAGAAGAGAAG&ACUCUCU-CUUCUUCUGUCAUC
upu-miR156b	TRINITY_DN22765_c2_g2	-	-	489	509	500	-36.3	-23.8	0.655647	10	3-17,507-493	1-2,509-508[UP5];18-21,492-489[UP3]	....(((((((((((((((..&..)))))))))))))))....	UUAAGCAGGAGAGGAGAGGAA&ACUCUCUCUUCUUCUGUCAUC
upu-miR156b	TRINITY_DN8776_c0_g1	cytochrome P450 94A1	CYP94A1	163	186	178	-36.3	-23.8	0.655647	10.5	2-4,185-183;6-15,182-173;16-21,168-163	1-1,186-186[UP5];5-5,x-x[BULq];x-x,172-169[BULt]	((((((....((((((((((-(((.&.))).))))))))))----))))))	GGUGGCUGAAGGAGGAGGAG-GAGA&ACUCUCUCUUCUUCU----GUCAUC
upu-miR156b	TRINITY_DN22324_c0_g1	oxalate--CoA ligase-like	AAE3	1220	1239	1231	-36.3	-23.8	0.655647	8	3-9,1237-1231;11-19,1230-1222	1-2,1239-1238[UP5];10-10,x-x[BULq];20-21,1221-1220[UP3]	..(((((((((-(((((((..&..))))))).)))))))))..	AUUGGCGGAAG-AGAGAGAAA&ACUCUCUCUUCUUCUGUCAUC
upu-miR156b	TRINITY_DN22191_c2_g5	-	CXIP4	440	466	456	-36.3	-23.8	0.655647	9	1-7,466-460;8-14,458-452;15-15,446-446;17-21,444-440	x-x,459-459[BULt];x-x,451-447[BULt];16-16,445-445[SIL]	(((((.(.....(((((((.(((((((&)))))))-)))))))-----).)))))	GAUGAGAGCGAGGAGGAAGAAGAGAGU&ACUCUCU-CUUCUUC-----UGUCAUC
upu-miR156b	TRINITY_DN20541_c0_g3	-	-	2725	2746	2737	-36.3	-23.8	0.655647	7.5	3-13,2744-2734;14-20,2732-2726	1-2,2746-2745[UP5];x-x,2733-2733[BULt];21-21,2725-2725[UP3]	.(((((((.(((((((((((..&..)))))))))))-))))))).	CAUGAUAGCAAGAGGGGAGAAU&ACUCUCUCUUCUU-CUGUCAUC
upu-miR156b	TRINITY_DN2484_c0_g1	-	Os07g0682400	690	711	701	-36.3	-23.8	0.655647	8.5	2-8,710-704;10-13,701-698;15-21,696-690	1-1,711-711[UP5];9-9,703-702[AILt];14-14,697-697[SIL]	(((((((.((((..(((((((.&.)))))))-.)))).)))))))	GAUGACAUGAGAUUGAGGGGGA&ACUCUCUC-UUCUUCUGUCAUC
upu-miR156b	TRINITY_DN7419_c0_g1	-	Nop14	2004	2023	2014	-36.3	-23.8	0.655647	8	2-12,2022-2012;14-18,2011-2007	1-1,2023-2023[UP5];13-13,x-x[BULq];19-21,2006-2004[UP3]	...(((((-(((((((((((.&.))))))))))).)))))...	UACGGCGG-GGAAGAGAGGGA&ACUCUCUCUUCUUCUGUCAUC
upu-miR156b	TRINITY_DN17008_c1_g1	-	ITN1	1025	1045	1036	-36.3	-23.8	0.655647	6	2-14,1044-1032;16-18,1031-1029;19-21,1027-1025	1-1,1045-1045[UP5];15-15,x-x[BULq];x-x,1028-1028[BULt]	(((.(((-(((((((((((((.&.))))))))))))).)))-)))	GGUCGAU-GAGGAAGAGGGAGA&ACUCUCUCUUCUUCUGUC-AUC
upu-miR156b	TRINITY_DN23760_c0_g5	ABC transporter D family member 1	ABCC1	1454	1474	1466	-36.3	-23.8	0.655647	7.5	1-4,1474-1471;6-11,1470-1465;12-19,1463-1456	5-5,x-x[BULq];x-x,1464-1464[BULt];20-21,1455-1454[UP3]	..((((((((.((((((-((((&)))).))))))-))))))))..	AUUGACAGGACGGAGAG-GAGU&ACUCUCUCUUC-UUCUGUCAUC
upu-miR156b	TRINITY_DN18541_c0_g1	-	-	228	252	243	-36.3	-23.8	0.655647	14.5	3-12,250-241;13-20,236-229	1-2,252-251[UP5];x-x,240-237[BULt];21-21,228-228[UP3]	.((((((((....((((((((((..&..))))))))))----)))))))).	AAUGGCAGAGCAGGGAAGAGAGGAG&ACUCUCUCUUCU----UCUGUCAUC
upu-miR156b	TRINITY_DN20393_c3_g4	V-type proton ATPase subunit E	VATE	140	161	152	-36.3	-23.8	0.655647	6.5	1-4,161-158;7-16,155-146;18-21,143-140	5-6,157-156[SIL];17-17,145-144[AILt]	((((..((((((((((..((((&))))..))))))))))-.))))	GAUGUUCGGAAGAAGAUUGAGU&ACUCUCUCUUCUUCUG-UCAUC
upu-miR156b	TRINITY_DN26610_c0_g1	uncharacterized protein LOC101754965 isoform X1	FAM63A	549	570	561	-36.3	-23.8	0.655647	8	2-5,569-566;7-15,564-556;16-21,554-549	1-1,570-570[UP5];6-6,565-565[SIL];x-x,555-555[BULt]	((((((.(((((((((.((((.&.)))).)))))))))-))))))	GAUGGCGAGGAGAGGGCAGGGG&ACUCUCUCUUCUUCU-GUCAUC
upu-miR156b	TRINITY_DN19234_c0_g7	-	At1g19430	324	343	334	-36.3	-23.8	0.655647	5.5	2-5,342-339;7-14,337-330;16-21,329-324	1-1,343-343[UP5];6-6,338-338[SIL];15-15,x-x[BULq]	((((((-((((((((.((((.&.)))).)))))))).))))))	GAUGGC-GAGGAAGAAAGAGA&ACUCUCUCUUCUUCUGUCAUC
upu-miR156b	TRINITY_DN10555_c0_g3	-	-	1125	1148	1139	-36.3	-23.8	0.655647	7.5	2-12,1147-1137;13-17,1135-1131;18-20,1128-1126	1-1,1148-1148[UP5];x-x,1136-1136[BULt];x-x,1130-1129[BULt];21-21,1125-1125[UP3]	.(((..(((((.(((((((((((.&.)))))))))))-)))))--))).	AGUGUCACAGAGAGGAGAGAGAGA&ACUCUCUCUUCU-UCUGU--CAUC
upu-miR156b	TRINITY_DN16704_c0_g1	gibberellin 20 oxidase 3	RNF151	292	313	304	-36.3	-23.8	0.655647	6.5	2-7,312-307;9-15,305-299;16-21,297-292	1-1,313-313[UP5];8-8,306-306[SIL];x-x,298-298[BULt]	((((((.(((((((.((((((.&.)))))).)))))))-))))))	GGUGAUAAGGAGAACGGAGAGG&ACUCUCUCUUCUUCU-GUCAUC
upu-miR156b	TRINITY_DN20981_c1_g1	-	INT1	335	356	346	-36.3	-23.8	0.655647	6	1-2,356-355;3-16,353-340;18-18,338-338	x-x,354-354[BULt];17-17,339-339[SIL];19-21,337-335[UP3]	...(.((((((((((((((.((&))-)))))))))))))).)...	AACGCCAGAAGAAGAGAGAUGU&AC-UCUCUCUUCUUCUGUCAUC
upu-miR156b	TRINITY_DN15623_c0_g1	-	ostc	352	378	369	-36.3	-23.8	0.655647	11	1-13,378-366;14-18,359-355;20-21,353-352	x-x,365-360[BULt];19-19,354-354[SIL]	((.(((((......(((((((((((((&)))))))))))))------))))).))	GAAGACGGUCAUCGGAGAGGGGAGGGU&ACUCUCUCUUCUU------CUGUCAUC
upu-miR156b	TRINITY_DN22752_c1_g4	-	SYD	2554	2580	2565	-36.3	-23.8	0.655647	18	2-7,2579-2574;8-18,2567-2557	1-1,2580-2580[UP5];x-x,2573-2568[BULt];19-21,2556-2554[UP3]	...(((((((((((......((((((.&.))))))------)))))))))))...	AACGACAGAAGGAGUUCUUUGGAGAGA&ACUCUCU------CUUCUUCUGUCAUC
upu-miR156b	TRINITY_DN13517_c0_g2	-	At4g38250	117	141	132	-36.3	-23.8	0.655647	11.5	3-10,139-132;11-11,130-130;12-21,126-117	1-2,141-140[UP5];x-x,131-131[BULt];x-x,129-127[BULt]	((((((((((...(.((((((((..&..))))))))-)---))))))))))	GGUGACAGAAUUUGCAAGAGAGAAG&ACUCUCUCUU-C---UUCUGUCAUC
upu-miR156b	TRINITY_DN22091_c2_g3	-	STA	460	481	472	-36.3	-23.8	0.655647	4.5	2-13,480-469;15-18,466-463;20-21,461-460	1-1,481-481[UP5];14-14,468-467[AILt];19-19,462-462[SIL]	((.((((..((((((((((((.&.))))))))))))-.)))).))	GAAGGCACAAAGAAGAGAGAGG&ACUCUCUCUUCUU-CUGUCAUC
upu-miR156b	TRINITY_DN21970_c2_g3	#N/A	#N/A	181	201	192	-36.3	-23.78	0.655096	6.5	2-15,200-187;19-21,183-181	1-1,201-201[UP5];16-18,186-184[SIL]	(((...((((((((((((((.&.))))))))))))))...)))	GGUUUGAGAGGGAGAGAGAGA&ACUCUCUCUUCUUCUGUCAUC
upu-miR156b	TRINITY_DN885_c0_g1	bifunctional 3-dehydroquinate dehydratase/shikimate dehydrogenase	-	578	600	591	-36.3	-23.78	0.655096	8	3-14,598-587;17-21,582-578	1-2,600-599[UP5];15-16,586-583[AILt]	(((((....((((((((((((..&..))))))))))))--..)))))	GAUGAAGACGAAGAGGAGAGACG&ACUCUCUCUUCUUC--UGUCAUC
upu-miR156b	TRINITY_DN22625_c0_g2	ALBINO3-like protein 1	-	296	319	310	-36.3	-23.7	0.652893	12	3-12,317-308;13-20,304-297	1-2,319-318[UP5];x-x,307-305[BULt];21-21,296-296[UP3]	.((((((((...((((((((((..&..))))))))))---)))))))).	UAUGGCGGAGAAAGAGGAGAGAUU&ACUCUCUCUUCU---UCUGUCAUC
upu-miR156b	TRINITY_DN23610_c6_g3	DNA excision repair protein ERCC-1 isoform X1	ERCC1	423	443	435	-36.3	-23.7	0.652893	8	2-4,442-440;6-15,439-430;17-18,428-427;19-21,425-423	1-1,443-443[UP5];5-5,x-x[BULq];16-16,429-429[SIL];x-x,426-426[BULt]	(((.((.((((((((((-(((.&.))).)))))))))).))-)))	GGUGGAGGGAGGAGGAG-GAGG&ACUCUCUCUUCUUCUGUC-AUC
upu-miR156b	TRINITY_DN23455_c5_g2	-	NHX4	25	45	36	-36.3	-23.7	0.652893	9	2-16,44-30	1-1,45-45[UP5];17-21,29-25[UP3]	.....(((((((((((((((.&.))))))))))))))).....	AGUAUCGGGGGGAGAGAGAGA&ACUCUCUCUUCUUCUGUCAUC
upu-miR156b	TRINITY_DN23163_c0_g2	uroporphyrinogen-III C-methyltransferase	cysG	1324	1344	1335	-36.3	-23.7	0.652893	5.5	2-14,1343-1331;17-19,1328-1326	1-1,1344-1344[UP5];15-16,1330-1329[SIL];20-21,1325-1324[UP3]	..(((..(((((((((((((.&.)))))))))))))..)))..	AUUGGGUGAAGAAGAGAGAGA&ACUCUCUCUUCUUCUGUCAUC
upu-miR156b	TRINITY_DN13532_c0_g3	-	-	219	238	230	-36.3	-23.7	0.652893	9.5	2-4,237-235;6-18,234-222	1-1,238-238[UP5];5-5,x-x[BULq];19-21,221-219[UP3]	...(((((((((((((-(((.&.))).)))))))))))))...	UUCGGCGGGGGAGGAG-GAGA&ACUCUCUCUUCUUCUGUCAUC
upu-miR156b	TRINITY_DN23861_c0_g2	-	-	568	586	578	-36.3	-23.7	0.652893	6	2-6,585-581;8-15,580-573;17-21,572-568	1-1,586-586[UP5];7-7,x-x[BULq];16-16,x-x[BULq]	(((((-((((((((-(((((.&.))))).)))))))).)))))	GAUGA-AGAGGGAG-GAGAGA&ACUCUCUCUUCUUCUGUCAUC
upu-miR156b	TRINITY_DN22063_c0_g1	eukaryotic translation initiation factor 4G	-	544	564	555	-36.3	-23.7	0.652893	10	3-15,562-550;17-18,548-547	1-2,564-563[UP5];16-16,549-549[SIL];19-21,546-544[UP3]	...((.(((((((((((((..&..))))))))))))).))...	AAAGAGAGAGGGGGAGAGAAU&ACUCUCUCUUCUUCUGUCAUC
upu-miR156b	TRINITY_DN19987_c0_g5	-	LNG1	2	22	13	-36.3	-23.7	0.652893	9	2-7,21-16;9-18,14-5	1-1,22-22[UP5];8-8,15-15[SIL];19-21,4-2[UP3]	...((((((((((.((((((.&.)))))).))))))))))...	UAGGACAGAAGGACGGAGGGA&ACUCUCUCUUCUUCUGUCAUC
upu-miR156b	TRINITY_DN19046_c0_g2	-	-	660	680	671	-36.3	-23.7	0.652893	9.5	2-9,679-672;11-15,670-666;17-19,664-662	1-1,680-680[UP5];10-10,671-671[SIL];16-16,665-665[SIL];20-21,661-660[UP3]	..(((.(((((.((((((((.&.)))))))).))))).)))..	CUUGAGGGAGGUGGGGAGAGA&ACUCUCUCUUCUUCUGUCAUC
upu-miR156b	TRINITY_DN3498_c1_g1	-	GRP-2	40	59	51	-36.3	-23.7	0.652893	10.5	5-9,55-51;11-21,50-40	1-4,59-56[UP5];10-10,x-x[BULq]	(((((((((((-(((((....&....))))).)))))))))))	GAUGACGGAGG-AGAGAUCGA&ACUCUCUCUUCUUCUGUCAUC
upu-miR156b	TRINITY_DN8858_c0_g1	ribulose bisphosphate carboxylase small chain	RBCS	429	449	440	-36.3	-23.7	0.652893	9	2-3,448-447;5-9,445-441;11-21,439-429	1-1,449-449[UP5];4-4,446-446[SIL];10-10,440-440[SIL]	(((((((((((.(((((.((.&.)).))))).)))))))))))	GGUGGCAGAGGUGGAGGAAGC&ACUCUCUCUUCUUCUGUCAUC
upu-miR156b	TRINITY_DN21275_c0_g1	WRKY transcription factor WRKY24	WRKY24	1852	1877	1868	-36.3	-23.7	0.652893	14	1-10,1877-1868;11-15,1861-1857;17-21,1856-1852	x-x,1867-1862[BULt];16-16,x-x[BULq]	(((((-(((((......((((((((((&))))))))))------))))).)))))	GAUGA-AGAAGCCAUAAGAGAGAGAGU&ACUCUCUCUU------CUUCUGUCAUC
upu-miR156b	TRINITY_DN20268_c1_g1	-	At3g25210	550	570	561	-36.3	-23.7	0.652893	7	2-8,569-563;10-12,561-559;15-21,556-550	1-1,570-570[UP5];9-9,562-562[SIL];13-14,558-557[SIL]	(((((((..(((.(((((((.&.))))))).)))..)))))))	GGUGGCAAUGGAUGAGAGAGA&ACUCUCUCUUCUUCUGUCAUC
upu-miR156b	TRINITY_DN22249_c4_g1	large subunit ribosomal protein L1	rplA	424	444	435	-36.3	-23.7	0.652893	6.5	1-3,444-442;5-17,440-428;19-21,426-424	4-4,441-441[SIL];18-18,427-427[SIL]	(((.(((((((((((((.(((&))).))))))))))))).)))	GGUAGCGGAGGAGGAGAAAGU&ACUCUCUCUUCUUCUGUCAUC
upu-miR156b	TRINITY_DN2359_c0_g2	-	SAD2	2921	2949	2939	-36.3	-23.7	0.652893	11.5	1-6,2949-2944;7-15,2942-2934;16-21,2926-2921	x-x,2943-2943[BULt];x-x,2933-2927[BULt]	((((((.......(((((((((.((((((&))))))-)))))))))-------))))))	GAUGAUGGAUUUGAGAAGGAGAUGGGAGU&ACUCUC-UCUUCUUCU-------GUCAUC
upu-miR156b	TRINITY_DN22224_c0_g1	-	LARP6A	1230	1250	1241	-36.3	-23.7	0.652893	7.5	2-12,1249-1239;13-15,1237-1235;17-18,1233-1232;20-21,1231-1230	1-1,1250-1250[UP5];x-x,1238-1238[BULt];16-16,1234-1234[SIL];19-19,x-x[BULq]	((-((.(((.(((((((((((.&.)))))))))))-))).)).))	GA-GAGGGAGAGAGGGGAGAGG&ACUCUCUCUUCU-UCUGUCAUC
upu-miR156b	TRINITY_DN22563_c4_g1	#N/A	#N/A	224	244	234	-36.3	-23.7	0.652893	6	2-7,243-238;8-15,236-229;17-21,228-224	1-1,244-244[UP5];x-x,237-237[BULt];16-16,x-x[BULq]	(((((-((((((((.((((((.&.))))))-)))))))).)))))	GGUGG-AGAAGAAGAAGAGGGC&ACUCUCU-CUUCUUCUGUCAUC
upu-miR156b	TRINITY_DN22451_c4_g1	-	At5g64460	1204	1225	1216	-36.3	-23.7	0.652893	8.5	4-16,1222-1210;18-21,1207-1204	1-3,1225-1223[UP5];17-17,1209-1208[AILt]	((((..(((((((((((((...&...)))))))))))))-.))))	GAUGUUUAGAGGAAGAGAGUUU&ACUCUCUCUUCUUCUG-UCAUC
upu-miR156b	TRINITY_DN22474_c0_g1	-	CSLB4	206	226	217	-36.3	-23.7	0.652893	4.5	2-13,225-214;15-18,212-209;20-21,207-206	1-1,226-226[UP5];14-14,213-213[SIL];19-19,208-208[SIL]	((.((((.((((((((((((.&.)))))))))))).)))).))	GACGAUAAAAGAGGAGAGAGA&ACUCUCUCUUCUUCUGUCAUC
upu-miR156b	TRINITY_DN23023_c0_g2	-	At1g02150	1729	1749	1740	-36.3	-23.7	0.652893	7	2-8,1748-1742;10-15,1740-1735;17-18,1733-1732;20-21,1730-1729	1-1,1749-1749[UP5];9-9,1741-1741[SIL];16-16,1734-1734[SIL];19-19,1731-1731[SIL]	((.((.((((((.(((((((.&.))))))).)))))).)).))	GGAGAGGGAAGAUGAGAGGGA&ACUCUCUCUUCUUCUGUCAUC
upu-miR156b	TRINITY_DN26631_c0_g1	trans-cinnamate 4-monooxygenase-like	CYP73A16	280	299	290	-36.3	-23.7	0.652893	4.5	2-15,298-285;17-18,284-283;20-21,281-280	1-1,299-299[UP5];16-16,x-x[BULq];19-19,282-282[SIL]	((.((-((((((((((((((.&.)))))))))))))).)).))	GAAGG-AGAAGAAGAGGGAGA&ACUCUCUCUUCUUCUGUCAUC
upu-miR156b	TRINITY_DN23506_c1_g3	-	-	691	711	702	-36.3	-23.7	0.652893	7.5	2-10,710-702;12-15,700-697;17-20,695-692	1-1,711-711[UP5];11-11,701-701[SIL];16-16,696-696[SIL];21-21,691-691[UP3]	.((((.((((.(((((((((.&.))))))))).)))).)))).	UGUGAGAGAGAGAGAGAGAGA&ACUCUCUCUUCUUCUGUCAUC
upu-miR156b	TRINITY_DN22373_c2_g3	-	CSP41B	119	138	129	-36.3	-23.7	0.652893	7	3-15,136-124;17-18,122-121;20-21,120-119	1-2,138-137[UP5];16-16,123-123[SIL];19-19,x-x[BULq]	((-((.(((((((((((((..&..))))))))))))).)).))	GA-GAGAGAAGAAGGGAGGAU&ACUCUCUCUUCUUCUGUCAUC
upu-miR156b	TRINITY_DN20195_c0_g1	-	-	491	511	502	-36.3	-23.7	0.652893	6.5	3-15,509-497;16-18,495-493;20-21,492-491	1-2,511-510[UP5];x-x,496-496[BULt];19-19,x-x[BULq]	((-(((.(((((((((((((..&..)))))))))))))-))).))	GA-GACUAGGAGAAGAGGGAUC&ACUCUCUCUUCUUCU-GUCAUC
upu-miR156b	TRINITY_DN22559_c0_g1	-	EPFL3	20	42	32	-36.3	-23.7	0.652893	6.5	2-7,41-36;8-13,34-29;14-20,27-21	1-1,42-42[UP5];x-x,35-35[BULt];x-x,28-28[BULt];21-21,20-20[UP3]	.(((((((.((((((.((((((.&.))))))-))))))-))))))).	AAUGAUAGAAAGAGGUAGAGAGA&ACUCUCU-CUUCUU-CUGUCAUC
upu-miR156b	TRINITY_DN16489_c0_g1	#N/A	#N/A	21	42	32	-36.3	-23.7	0.652893	7.5	2-7,41-36;8-15,34-27;17-18,25-24	1-1,42-42[UP5];x-x,35-35[BULt];16-16,26-26[SIL];19-21,23-21[UP3]	...((.((((((((.((((((.&.))))))-)))))))).))...	UUAGAGAGGAGAAGAAGAGAGA&ACUCUCU-CUUCUUCUGUCAUC
upu-miR156b	TRINITY_DN20896_c0_g2	#N/A	#N/A	212	234	225	-36.3	-23.7	0.652893	6	2-3,233-232;5-15,230-220;16-21,217-212	1-1,234-234[UP5];4-4,231-231[SIL];x-x,219-218[BULt]	((((((..(((((((((((.((.&.)).)))))))))))--))))))	GGUGGCCGAGAAGAAGAGAAAGA&ACUCUCUCUUCUUCU--GUCAUC
upu-miR156b	TRINITY_DN22136_c0_g5	mannose-1-phosphate guanyltransferase alpha	-	185	204	196	-36.3	-23.7	0.652893	6.5	2-4,203-201;6-15,200-191;17-18,189-188;20-21,186-185	1-1,204-204[UP5];5-5,x-x[BULq];16-16,190-190[SIL];19-19,187-187[SIL]	((.((.((((((((((-(((.&.))).)))))))))).)).))	GGAGAGAGAAGAGGAG-GAGG&ACUCUCUCUUCUUCUGUCAUC
upu-miR156b	TRINITY_DN20706_c2_g1	-	TPLATE	183	203	193	-36.3	-23.7	0.652893	7.5	3-6,201-198;7-14,196-189;16-21,188-183	1-2,203-202[UP5];x-x,197-197[BULt];15-15,x-x[BULq]	((((((-((((((((.((((..&..))))-)))))))).))))))	GAUGGC-GAGGAAGAUGAGAAA&ACUCUC-UCUUCUUCUGUCAUC
upu-miR156b	TRINITY_DN19391_c1_g1	uncharacterized protein LOC105166581	MORF2	539	559	550	-36.3	-23.7	0.652893	10	2-5,558-555;7-18,553-542	1-1,559-559[UP5];6-6,554-554[SIL];19-21,541-539[UP3]	...((((((((((((.((((.&.)))).))))))))))))...	AGCGACAGAGGAGGGUGGAGC&ACUCUCUCUUCUUCUGUCAUC
upu-miR156b	TRINITY_DN15337_c0_g1	alpha-glucosidase 2-like	ARAD1	1404	1425	1414	-36.3	-23.7	0.652893	8.5	2-4,1424-1422;5-15,1419-1409;17-21,1408-1404	1-1,1425-1425[UP5];x-x,1421-1420[BULt];16-16,x-x[BULq]	(((((-(((((((((((..(((.&.)))--))))))))))).)))))	GAUGA-GGAGGAGGAGAAGGAGG&ACUC--UCUCUUCUUCUGUCAUC
upu-miR156b	TRINITY_DN16084_c1_g1	#N/A	#N/A	366	385	376	-36.3	-23.7	0.652893	5.5	3-14,383-372;16-18,370-368;20-21,367-366	1-2,385-384[UP5];15-15,371-371[SIL];19-19,x-x[BULq]	((-(((.((((((((((((..&..)))))))))))).))).))	GA-GGCUGAAGAAGAGAGAAG&ACUCUCUCUUCUUCUGUCAUC
upu-miR156b	TRINITY_DN18653_c0_g2	-	-	275	297	287	-36.3	-23.7	0.652893	7	2-5,296-293;6-13,291-284;14-20,282-276	1-1,297-297[UP5];x-x,292-292[BULt];x-x,283-283[BULt];21-21,275-275[UP3]	.(((((((.((((((((.((((.&.))))-))))))))-))))))).	UAUGGCAGCGAGAAGAGAAGGGA&ACUCU-CUCUUCUU-CUGUCAUC
upu-miR156b	TRINITY_DN24007_c3_g3	thiamine thiazole synthase	THI1	781	807	798	-36.3	-23.7	0.652893	11.5	1-6,807-802;8-15,800-793;16-21,786-781	7-7,801-801[SIL];x-x,792-787[BULt]	((((((......((((((((.((((((&)))))).))))))))------))))))	GGUGGCGAGAGAGGAGGAAGCGAGGGU&ACUCUCUCUUCUUCU------GUCAUC
upu-miR156b	TRINITY_DN11281_c0_g2	-	At3g47120	951	971	962	-36.3	-23.7	0.652893	9.5	3-15,969-957;17-18,955-954	1-2,971-970[UP5];16-16,956-956[SIL];19-21,953-951[UP3]	...((.(((((((((((((..&..))))))))))))).))...	UAGGAGGGAAGGGGAGAGAUC&ACUCUCUCUUCUUCUGUCAUC
upu-miR156b	TRINITY_DN22966_c2_g10	-	-	481	501	492	-36.3	-23.7	0.652893	7.5	2-10,500-492;12-15,490-487;17-20,485-482	1-1,501-501[UP5];11-11,491-491[SIL];16-16,486-486[SIL];21-21,481-481[UP3]	.((((.((((.(((((((((.&.))))))))).)))).)))).	UGUGAGAGAGAGAGAGAGAGA&ACUCUCUCUUCUUCUGUCAUC
upu-miR156b	TRINITY_DN22582_c0_g2	-	At2g01600	1	20	12	-36.3	-23.7	0.652893	7.5	2-4,19-17;6-15,16-7;17-21,5-1	1-1,20-20[UP5];5-5,x-x[BULq];16-16,6-6[SIL]	(((((.((((((((((-(((.&.))).)))))))))).)))))	GGUGGAGGAGGAGGAG-GAGG&ACUCUCUCUUCUUCUGUCAUC
upu-miR156b	TRINITY_DN12593_c0_g2	#N/A	#N/A	571	590	581	-36.3	-23.7	0.652893	4	1-11,590-580;13-15,578-576;17-20,575-572	12-12,579-579[SIL];16-16,x-x[BULq];21-21,571-571[UP3]	.((((-(((.(((((((((((&))))))))))).))).)))).	UAUGA-AGAUGAAGAGAGAGU&ACUCUCUCUUCUUCUGUCAUC
upu-miR156b	TRINITY_DN21668_c2_g4	heat shock protein 90-6	HSP90-6	261	281	273	-36.3	-23.7	0.652893	6.5	2-9,280-273;11-15,272-268;17-19,266-264;20-21,262-261	1-1,281-281[UP5];10-10,x-x[BULq];16-16,267-267[SIL];x-x,263-263[BULt]	((.(((.(((((-((((((((.&.)))))))).))))).)))-))	GAUUGAGAGGAG-AGAGAGGGG&ACUCUCUCUUCUUCUGUCA-UC
upu-miR156b	TRINITY_DN22093_c0_g10	-	-	228	250	240	-36.3	-23.7	0.652893	7	1-3,250-248;4-14,246-236;15-15,234-234;17-21,232-228	x-x,247-247[BULt];x-x,235-235[BULt];16-16,233-233[SIL]	(((((.(.(((((((((((.(((&)))-)))))))))))-).)))))	GGUGAGAUGGAGAAGAGGGUGGU&ACU-CUCUCUUCUUC-UGUCAUC
upu-miR156b	TRINITY_DN20629_c0_g2	probable lactoylglutathione lyase	At1g67280	1180	1202	1193	-36.3	-23.7	0.652893	8	2-11,1201-1192;12-17,1190-1185;20-21,1181-1180	1-1,1202-1202[UP5];x-x,1191-1191[BULt];18-19,1184-1182[AILt]	((...((((((.((((((((((.&.))))))))))-))))))-..))	GAGAAGCGGAAGGAGGAGAGAGA&ACUCUCUCUUC-UUCUGU-CAUC
upu-miR156b	TRINITY_DN20835_c2_g3	-	DTX27	384	405	396	-36.3	-23.7	0.652893	5	1-13,405-393;16-18,389-387;20-21,385-384	14-15,392-390[AILt];19-19,386-386[SIL]	((.(((...(((((((((((((&)))))))))))))-..))).))	GAAGGCUAAGAGAAGAGAGAGU&ACUCUCUCUUCUU-CUGUCAUC
upu-miR156b	TRINITY_DN11104_c0_g1	-	PMI1	418	439	428	-36.3	-23.7	0.652893	6.5	1-7,439-433;8-17,430-421;19-21,420-418	x-x,432-431[BULt];18-18,x-x[BULq]	(((-((((((((((..(((((((&)))))))--)))))))))).)))	GGU-ACAGAAGAAGCCAGAGGGU&ACUCUCU--CUUCUUCUGUCAUC
upu-miR156b	TRINITY_DN23995_c0_g1	probable 26S proteasome non-ATPase regulatory subunit 3	21D7	1425	1446	1437	-36.3	-23.7	0.652893	6.5	2-15,1445-1432;16-16,1430-1430;18-20,1428-1426	1-1,1446-1446[UP5];x-x,1431-1431[BULt];17-17,1429-1429[SIL];21-21,1425-1425[UP3]	.(((.(.((((((((((((((.&.))))))))))))))-).))).	AGUGCCGAGAAGAGGAGGGAGA&ACUCUCUCUUCUUCU-GUCAUC
upu-miR156b	TRINITY_DN22515_c1_g3	-	GC5	54	80	66	-36.3	-23.7	0.652893	12	2-7,79-74;8-9,72-71;10-17,66-59;18-21,57-54	1-1,80-80[UP5];x-x,73-73[BULt];x-x,70-67[BULt];x-x,58-58[BULt]	((((.((((((((....((.((((((.&.))))))-))----))))))))-))))	GAUGAACAGAAGACUCAAGUAGAGAGC&ACUCUCU-CU----UCUUCUGU-CAUC
upu-miR156b	TRINITY_DN19128_c5_g1	-	-	568	587	578	-36.3	-23.7	0.652893	7	2-12,586-576;14-15,574-573;17-21,572-568	1-1,587-587[UP5];13-13,575-575[SIL];16-16,x-x[BULq]	(((((-((.(((((((((((.&.))))))))))).)).)))))	GGUGG-AGUGGAGGAGAGGGG&ACUCUCUCUUCUUCUGUCAUC
upu-miR156b	TRINITY_DN13730_c0_g1	-	QUA2	19	39	30	-36.3	-23.7	0.652893	10	6-21,34-19	1-5,39-35[UP5]	((((((((((((((((.....&.....))))))))))))))))	GAUGAUGGAAGAAGAGCAAAU&ACUCUCUCUUCUUCUGUCAUC
upu-miR156b	TRINITY_DN20025_c0_g1	ribonuclease P protein subunit p25-like protein isoform X1	Rpp25l	526	548	537	-36.3	-23.7	0.652893	10	2-5,547-544;6-14,541-533;16-21,531-526	1-1,548-548[UP5];x-x,543-542[BULt];15-15,532-532[SIL]	((((((.(((((((((..((((.&.))))--))))))))).))))))	GGUGGCCGAGGGAGGGGAAGAGG&ACUCU--CUCUUCUUCUGUCAUC
upu-miR156b	TRINITY_DN23451_c1_g6	-	At1g23400	631	654	644	-36.3	-23.7	0.652893	10	1-7,654-648;8-12,646-642;13-15,639-637;17-21,635-631	x-x,647-647[BULt];x-x,641-640[BULt];16-16,636-636[SIL]	(((((.(((..(((((.(((((((&)))))))-)))))--))).)))))	GGUGAGGGAGAAGAGGAAGAGGGU&ACUCUCU-CUUCU--UCUGUCAUC
upu-miR156b	TRINITY_DN18642_c0_g3	-	ORP1A	1422	1444	1435	-36.3	-23.7	0.652893	7	2-3,1443-1442;5-17,1440-1428;18-21,1425-1422	1-1,1444-1444[UP5];4-4,1441-1441[SIL];x-x,1427-1426[BULt]	((((..(((((((((((((.((.&.)).)))))))))))))--))))	GAUGCUGCGGAGGAAGAGACAGA&ACUCUCUCUUCUUCUGU--CAUC
upu-miR156b	TRINITY_DN19850_c0_g1	-	scw1	591	617	608	-36.3	-23.7	0.652893	11	2-10,616-608;11-17,606-600;18-21,594-591	1-1,617-617[UP5];x-x,607-607[BULt];x-x,599-595[BULt]	((((.....(((((((.(((((((((.&.)))))))))-)))))))-----))))	GGUGCAGGUACAGGAGCAGGAGAGGGC&ACUCUCUCUU-CUUCUGU-----CAUC
upu-miR156b	TRINITY_DN12667_c0_g1	autophagy-related protein 13b	ATG13B	878	906	897	-36.3	-23.7	0.652893	14	2-15,905-892;16-21,883-878	1-1,906-906[UP5];x-x,891-884[BULt]	((((((........((((((((((((((.&.))))))))))))))--------))))))	GGUGAUGGGGAAGGAGAAGGGGAGGGGGA&ACUCUCUCUUCUUCU--------GUCAUC
upu-miR156b	TRINITY_DN22588_c2_g1	-	AAE17	318	338	329	-36.3	-23.7	0.652893	7.5	2-10,337-329;12-15,327-324;17-20,322-319	1-1,338-338[UP5];11-11,328-328[SIL];16-16,323-323[SIL];21-21,318-318[UP3]	.((((.((((.(((((((((.&.))))))))).)))).)))).	UGUGAGAGAGAGAGAGAGAGA&ACUCUCUCUUCUUCUGUCAUC
upu-miR156b	TRINITY_DN13406_c0_g1	-	-	1175	1203	1191	-36.3	-23.7	0.652893	14	2-4,1202-1200;5-15,1196-1186;16-21,1180-1175	1-1,1203-1203[UP5];x-x,1199-1197[BULt];x-x,1185-1181[BULt]	((((((.....(((((((((((...(((.&.)))---)))))))))))-----))))))	GAUGACCUGAAAGAGGAGGAGAAAUGAGA&ACUC---UCUCUUCUUCU-----GUCAUC
upu-miR156b	TRINITY_DN17002_c0_g2	-	-	395	415	406	-36.3	-23.7	0.652893	7.5	1-8,415-408;10-15,406-401;17-19,399-397	9-9,407-407[SIL];16-16,400-400[SIL];20-21,396-395[UP3]	..(((.((((((.((((((((&)))))))).)))))).)))..	GUUGAGAGGAGGCGAGAGGGU&ACUCUCUCUUCUUCUGUCAUC
upu-miR156b	TRINITY_DN23648_c0_g3	-	PIRL3	590	610	601	-36.3	-23.7	0.652893	8	3-5,608-606;7-21,604-590	1-2,610-609[UP5];6-6,605-605[SIL]	(((((((((((((((.(((..&..))).)))))))))))))))	GAUGAUGGAAGGAGACGGAUU&ACUCUCUCUUCUUCUGUCAUC
upu-miR156b	TRINITY_DN14604_c0_g2	-	RH26	339	359	350	-36.3	-23.7	0.652893	8.5	3-21,357-339	1-2,359-358[UP5]	(((((((((((((((((((..&..)))))))))))))))))))	GGUGGUGGGAGGGGAGAGGCU&ACUCUCUCUUCUUCUGUCAUC
upu-miR156b	TRINITY_DN22298_c0_g2	baculoviral IAP repeat-containing protein 3-like	MIP1	1361	1381	1373	-36.3	-23.7	0.652893	5.5	1-5,1381-1377;7-14,1376-1369;16-21,1366-1361	6-6,x-x[BULq];15-15,1368-1367[AILt]	((((((..((((((((-(((((&))))).))))))))-.))))))	GAUGACUUGGAGAAGA-AGGGU&ACUCUCUCUUCUUC-UGUCAUC
upu-miR156b	TRINITY_DN10726_c0_g3	-	-	71	97	81	-36.3	-23.7	0.652893	17.5	1-7,97-91;8-18,83-73;20-21,72-71	x-x,90-84[BULt];19-19,x-x[BULq]	((-(((((((((((.......(((((((&)))))))-------))))))))))).))	GA-GACAGGGGGAGUUAGUAAAGAGAGU&ACUCUCU-------CUUCUUCUGUCAUC
upu-miR156b	TRINITY_DN23430_c3_g5	#N/A	#N/A	200	232	222	-36.3	-23.7	0.652893	26	2-7,231-226;8-12,224-220;13-21,208-200	1-1,232-232[UP5];x-x,225-225[BULt];x-x,219-209[BULt]	(((((((((...........(((((.((((((.&.))))))-)))))-----------)))))))))	GAUGACAGAUUGAAUAUAUGAGAAGCGGAGAGC&ACUCUCU-CUUCU-----------UCUGUCAUC
upu-miR156b	TRINITY_DN22127_c0_g1	ribosomal RNA small subunit methyltransferase NEP1	Emg1	1113	1133	1123	-36.3	-23.7	0.652893	7	1-8,1133-1126;10-12,1123-1121;14-20,1120-1114	9-9,1125-1124[AILt];13-13,x-x[BULq];21-21,1113-1113[UP3]	.(((((((-(((..((((((((&))))))))-.))).))))))).	AAUGGCGG-AGACUGAGAGAGU&ACUCUCUC-UUCUUCUGUCAUC
upu-miR156b	TRINITY_DN12494_c0_g4	mitogen-activated protein kinase kinase 2	MKK2	123	143	134	-36.3	-23.7	0.652893	8	2-15,142-129;17-18,127-126	1-1,143-143[UP5];16-16,128-128[SIL];19-21,125-123[UP3]	...((.((((((((((((((.&.)))))))))))))).))...	UCCGGAGGAGGGAGAGAGAGC&ACUCUCUCUUCUUCUGUCAUC
upu-miR156b	TRINITY_DN23390_c0_g3	#N/A	#N/A	226	250	237	-36.3	-23.7	0.652893	12.5	2-4,249-247;5-15,242-232;17-20,230-227	1-1,250-250[UP5];x-x,246-243[BULt];16-16,231-231[SIL];21-21,226-226[UP3]	.((((.(((((((((((....(((.&.)))----))))))))))).)))).	AGUGAGAGAGGAAGAGAUUAGGAGC&ACUC----UCUCUUCUUCUGUCAUC
upu-miR156b	TRINITY_DN4801_c0_g1	D-3-phosphoglycerate dehydrogenase 1	PGDH1	986	1011	997	-36.3	-23.7	0.652893	15.5	2-9,1010-1003;10-15,997-992;17-20,990-987	1-1,1011-1011[UP5];x-x,1002-998[BULt];16-16,991-991[SIL];21-21,986-986[UP3]	.((((.((((((.....((((((((.&.))))))))-----)))))).)))).	UGUGAGAGAAGAGAGGCGGAGGGAGG&ACUCUCUCU-----UCUUCUGUCAUC
upu-miR156b	TRINITY_DN22369_c0_g4	-	IDD2	374	395	385	-36.3	-23.7	0.652893	6	2-6,394-390;7-14,388-381;16-18,380-378;19-21,376-374	1-1,395-395[UP5];x-x,389-389[BULt];15-15,x-x[BULq];x-x,377-377[BULt]	(((.(((-((((((((.(((((.&.)))))-)))))))).)))-)))	GAUAGAC-GAGGAAGAUGAGAGG&ACUCUC-UCUUCUUCUGUC-AUC
upu-miR156b	TRINITY_DN24074_c0_g5	-	At1g62020	380	402	393	-36.3	-23.7	0.652893	6.5	2-13,401-390;16-17,387-386;18-21,383-380	1-1,402-402[UP5];14-15,389-388[SIL];x-x,385-384[BULt]	((((..((..((((((((((((.&.))))))))))))..))--))))	GAUGGAGCUAAAGAGGAGAGAGC&ACUCUCUCUUCUUCUGU--CAUC
upu-miR156b	TRINITY_DN22588_c2_g1	-	AAE17	327	347	338	-36.3	-23.7	0.652893	7	1-12,347-336;13-15,334-332;17-18,330-329;20-21,328-327	x-x,335-335[BULt];16-16,331-331[SIL];19-19,x-x[BULq]	((-((.(((.((((((((((((&))))))))))))-))).)).))	GA-GAGAGAGAGAGGGGAGGGU&ACUCUCUCUUCU-UCUGUCAUC
upu-miR156b	TRINITY_DN18709_c0_g2	-	PNM1	1477	1496	1487	-36.3	-23.7	0.652893	4.5	2-15,1495-1482;17-18,1481-1480;20-21,1478-1477	1-1,1496-1496[UP5];16-16,x-x[BULq];19-19,1479-1479[SIL]	((.((-((((((((((((((.&.)))))))))))))).)).))	GAAGG-AGAAGAAGAGGGAGA&ACUCUCUCUUCUUCUGUCAUC
upu-miR156b	TRINITY_DN19847_c1_g1	ribonuclease P protein subunit p25-like protein isoform X1	-	602	624	613	-36.3	-23.7	0.652893	7.5	2-5,623-620;6-12,617-611;15-21,608-602	1-1,624-624[UP5];x-x,619-618[BULt];13-14,610-609[SIL]	(((((((..(((((((..((((.&.))))--)))))))..)))))))	GAUGGCAAUAGAAGAGGUAGAGG&ACUCU--CUCUUCUUCUGUCAUC
upu-miR156b	TRINITY_DN22193_c1_g3	phosphoglycerate kinase 1	At1g56190	476	494	485	-36.3	-23.7	0.652893	6	2-14,493-481;18-21,479-476	1-1,494-494[UP5];15-17,480-480[AILq]	((((.--(((((((((((((.&.)))))))))))))...))))	GGUGU--GGAGGAGAGAGAGG&ACUCUCUCUUCUUCUGUCAUC
upu-miR156b	TRINITY_DN23949_c3_g1	#N/A	#N/A	71	92	82	-36.3	-23.7	0.652893	10.5	2-9,91-84;11-18,81-74	1-1,92-92[UP5];10-10,83-82[AILt];19-21,73-71[UP3]	...((((((((..((((((((.&.))))))))-.))))))))...	AUAGGCAGAAGCUAGAGGGGGA&ACUCUCUCU-UCUUCUGUCAUC
upu-miR156b	TRINITY_DN11161_c0_g1	-	KELP	252	273	263	-36.3	-23.7	0.652893	6.5	2-5,272-269;6-14,267-259;17-21,256-252	1-1,273-273[UP5];x-x,268-268[BULt];15-16,258-257[SIL]	(((((..(((((((((.((((.&.))))-)))))))))..)))))	GAUGGUUGAAGAAGAGCAGGGG&ACUCU-CUCUUCUUCUGUCAUC
upu-miR156b	TRINITY_DN7702_c0_g2	-	-	504	525	516	-36.3	-23.7	0.652893	6.5	3-13,523-513;15-21,510-504	1-2,525-524[UP5];14-14,512-511[AILt]	(((((((..(((((((((((..&..)))))))))))-.)))))))	GGUGAUAUUGAGAAGAGAGAAA&ACUCUCUCUUCUU-CUGUCAUC
upu-miR156b	TRINITY_DN19658_c0_g2	-	EF_0799	48	69	59	-36.3	-23.68	0.652342	9.5	1-4,69-66;5-9,64-60;13-21,56-48	x-x,65-65[BULt];10-12,59-57[SIL]	(((((((((...(((((.((((&))))-)))))...)))))))))	GAUGACGGACACGGAGAUGAGU&ACUC-UCUCUUCUUCUGUCAUC
upu-miR156b	TRINITY_DN21391_c1_g1	nuclear pore complex protein NUP93A-like	NUP93A	1127	1151	1142	-36.3	-23.68	0.652342	12	2-12,1150-1140;14-16,1134-1132;18-21,1130-1127	1-1,1151-1151[UP5];13-13,1139-1135[AILt];17-17,1131-1131[SIL]	((((.(((.....(((((((((((.&.)))))))))))----.))).))))	GAUGUCAGUCCACAGGAGAGAGAGC&ACUCUCUCUUCU----UCUGUCAUC
upu-miR156b	TRINITY_DN22340_c2_g1	protein RDM16 isoform X1	PRPF3	1035	1058	1046	-36.3	-23.64	0.65124	11.5	1-9,1058-1050;11-19,1045-1037	10-10,1049-1046[AILt];20-21,1036-1035[UP3]	..(((((((((....(((((((((&)))))))))---.)))))))))..	UUUGAUAGAGGUAUCAGAGAGAGU&ACUCUCUCU---UCUUCUGUCAUC
upu-miR156b	TRINITY_DN14121_c0_g1	pectinesterase-like	-	557	576	567	-36.3	-23.6	0.650138	5.5	2-15,575-562;17-18,561-560;20-21,558-557	1-1,576-576[UP5];16-16,x-x[BULq];19-19,559-559[SIL]	((.((-((((((((((((((.&.)))))))))))))).)).))	GAAGA-GGAAGAGGAGAGGGA&ACUCUCUCUUCUUCUGUCAUC
upu-miR156b	TRINITY_DN12528_c0_g1	-	FTSH	412	432	423	-36.3	-23.6	0.650138	9.5	1-6,432-427;9-18,424-415	7-8,426-425[SIL];19-21,414-412[UP3]	...((((((((((..((((((&))))))..))))))))))...	AAAGGCAGAGGAAUUGGGAGU&ACUCUCUCUUCUUCUGUCAUC
upu-miR156b	TRINITY_DN20497_c0_g2	-	-	1092	1113	1103	-36.3	-23.6	0.650138	9	1-6,1113-1108;7-17,1106-1096	x-x,1107-1107[BULt];18-21,1095-1092[UP3]	....(((((((((((.((((((&))))))-)))))))))))....	UGCAGCAGGGGAAGAUGAGGGU&ACUCUC-UCUUCUUCUGUCAUC
upu-miR156b	TRINITY_DN4882_c0_g1	-	-	167	186	177	-36.3	-23.6	0.650138	6	2-5,185-182;7-14,180-173;16-21,172-167	1-1,186-186[UP5];6-6,181-181[SIL];15-15,x-x[BULq]	((((((-((((((((.((((.&.)))).)))))))).))))))	GAUGAC-GAAGGAGGAAGAGG&ACUCUCUCUUCUUCUGUCAUC
upu-miR156b	TRINITY_DN20945_c0_g3	-	-	272	293	283	-36.3	-23.6	0.650138	10.5	2-4,292-290;6-18,287-275	1-1,293-293[UP5];5-5,289-288[AILt];19-21,274-272[UP3]	...(((((((((((((..(((.&.)))-.)))))))))))))...	GUAGACGGAAGGAGAGUUGGGC&ACUC-UCUCUUCUUCUGUCAUC
upu-miR156b	TRINITY_DN22935_c0_g1	glutamine synthetase nodule isozyme-like	-	1227	1247	1238	-36.3	-23.6	0.650138	7	2-10,1246-1238;12-15,1236-1233;17-20,1231-1228	1-1,1247-1247[UP5];11-11,1237-1237[SIL];16-16,1232-1232[SIL];21-21,1227-1227[UP3]	.((((.((((.(((((((((.&.))))))))).)))).)))).	AAUGAGAGAGAGAGAGAGAGA&ACUCUCUCUUCUUCUGUCAUC
upu-miR156b	TRINITY_DN20615_c0_g4	-	-	1047	1075	1057	-36.3	-23.6	0.650138	20	2-6,1074-1070;7-18,1060-1049;20-21,1048-1047	1-1,1075-1075[UP5];x-x,1069-1061[BULt];19-19,x-x[BULq]	((-((((((((((((.........(((((.&.)))))---------)))))))))))).))	GA-GACAGAAGAAGACUAUAGUCAGAGAGA&ACUCUC---------UCUUCUUCUGUCAUC
upu-miR156b	TRINITY_DN21740_c2_g3	-	CSLD2	3089	3115	3106	-36.3	-23.6	0.650138	12	2-15,3114-3101;16-18,3094-3092	1-1,3115-3115[UP5];x-x,3100-3095[BULt];19-21,3091-3089[UP3]	...(((......((((((((((((((.&.))))))))))))))------)))...	AAAGGCCUCAUGGGAAGAAGAGGGAGG&ACUCUCUCUUCUUCU------GUCAUC
upu-miR156b	TRINITY_DN22916_c1_g1	-	SAP2	17	36	27	-36.3	-23.6	0.650138	5.5	2-15,35-22;17-18,21-20;20-21,18-17	1-1,36-36[UP5];16-16,x-x[BULq];19-19,19-19[SIL]	((.((-((((((((((((((.&.)))))))))))))).)).))	GAGGA-GGAGGAAGAGGGAGA&ACUCUCUCUUCUUCUGUCAUC
upu-miR156b	TRINITY_DN23404_c1_g2	heat shock cognate 70 kDa protein 2	HSP70	414	433	425	-36.3	-23.6	0.650138	7.5	1-4,433-430;6-8,429-427;10-18,425-417	5-5,x-x[BULq];9-9,426-426[SIL];19-21,416-414[UP3]	...(((((((((.(((-((((&)))).))).)))))))))...	CAAGGCAGAAGAUGAG-GAGU&ACUCUCUCUUCUUCUGUCAUC
upu-miR156b	TRINITY_DN22311_c0_g1	-	AFC3	874	894	885	-36.3	-23.6	0.650138	5	1-11,894-884;13-14,882-881;17-20,878-875	12-12,883-883[SIL];15-16,880-879[SIL];21-21,874-874[UP3]	.((((..((.(((((((((((&))))))))))).))..)))).	CAUGAGUGAUGAAGAGAGAGU&ACUCUCUCUUCUUCUGUCAUC
upu-miR156b	TRINITY_DN21508_c0_g1	-	ORP3A	1337	1356	1347	-36.3	-23.6	0.650138	6.5	2-10,1355-1347;12-18,1345-1339;20-21,1338-1337	1-1,1356-1356[UP5];11-11,1346-1346[SIL];19-19,x-x[BULq]	((-(((((((.(((((((((.&.))))))))).))))))).))	GA-GAUAGAGAGAGAGAGAGA&ACUCUCUCUUCUUCUGUCAUC
upu-miR156b	TRINITY_DN17922_c2_g1	-	At5g52970	599	619	610	-36.3	-23.6	0.650138	7	2-15,618-605;17-19,603-601	1-1,619-619[UP5];16-16,604-604[SIL];20-21,600-599[UP3]	..(((.((((((((((((((.&.)))))))))))))).)))..	AUUGGAAGGAGAAGGGGGAGG&ACUCUCUCUUCUUCUGUCAUC
upu-miR156b	TRINITY_DN20519_c1_g2	-	-	1672	1698	1689	-36.3	-23.6	0.650138	10.5	3-15,1696-1684;16-20,1677-1673	1-2,1698-1697[UP5];x-x,1683-1678[BULt];21-21,1672-1672[UP3]	.(((((......(((((((((((((..&..)))))))))))))------))))).	AAUGACUAAUUAGGAAGAAGAGAGAUG&ACUCUCUCUUCUUCU------GUCAUC
upu-miR156b	TRINITY_DN16950_c0_g1	-	At1g09575	1187	1207	1198	-36.3	-23.6	0.650138	7	1-18,1207-1190	19-21,1189-1187[UP3]	...((((((((((((((((((&))))))))))))))))))...	UUAGGUGGGAGAAGGGAGGGU&ACUCUCUCUUCUUCUGUCAUC
upu-miR156b	TRINITY_DN18555_c0_g3	-	At1g32360	1008	1034	1023	-36.3	-23.6	0.650138	8	1-9,1034-1026;10-14,1023-1019;15-16,1015-1014;17-21,1012-1008	x-x,1025-1024[BULt];x-x,1018-1016[BULt];x-x,1013-1013[BULt]	(((((.((...(((((..(((((((((&)))))))))--)))))---))-)))))	GAUGAGCAGUCGAAGAAUAGAGAGAGU&ACUCUCUCU--UCUUC---UG-UCAUC
upu-miR156b	TRINITY_DN22616_c3_g1	-	-	53	72	63	-36.3	-23.6	0.650138	6.5	2-10,71-63;12-18,61-55;20-21,54-53	1-1,72-72[UP5];11-11,62-62[SIL];19-19,x-x[BULq]	((-(((((((.(((((((((.&.))))))))).))))))).))	GA-GAUAGAGAGAGAGAGAGC&ACUCUCUCUUCUUCUGUCAUC
upu-miR156b	TRINITY_DN19130_c0_g1	-	UAF30	276	296	287	-36.3	-23.6	0.650138	6	2-12,295-285;14-15,283-282;18-21,279-276	1-1,296-296[UP5];13-13,284-284[SIL];16-17,281-280[SIL]	((((..((.(((((((((((.&.))))))))))).))..))))	GAUGUGAGCAGGGGAGAGAGG&ACUCUCUCUUCUUCUGUCAUC
upu-miR156b	TRINITY_DN20444_c0_g6	-	At5g28300	722	740	732	-36.3	-23.6	0.650138	7	3-6,738-735;8-18,734-724;20-21,723-722	1-2,740-739[UP5];7-7,x-x[BULq];19-19,x-x[BULq]	((-(((((((((((-((((..&..)))).))))))))))).))	GA-GACAGAAGGAG-GAGAAG&ACUCUCUCUUCUUCUGUCAUC
upu-miR156b	TRINITY_DN23014_c2_g8	-	CRCK2	746	765	756	-36.3	-23.6	0.650138	6.5	2-10,764-756;12-18,754-748;20-21,747-746	1-1,765-765[UP5];11-11,755-755[SIL];19-19,x-x[BULq]	((-(((((((.(((((((((.&.))))))))).))))))).))	GA-GAUAGAGAGAGAGAGAGA&ACUCUCUCUUCUUCUGUCAUC
upu-miR156b	TRINITY_DN23455_c5_g3	-	CCB3	508	528	519	-36.3	-23.6	0.650138	7	2-10,527-519;12-15,517-514;17-20,512-509	1-1,528-528[UP5];11-11,518-518[SIL];16-16,513-513[SIL];21-21,508-508[UP3]	.((((.((((.(((((((((.&.))))))))).)))).)))).	AAUGAGAGAGAGAGAGAGAGA&ACUCUCUCUUCUUCUGUCAUC
upu-miR156b	TRINITY_DN23710_c3_g1	-	LEGB	556	582	567	-36.3	-23.6	0.650138	17	2-7,581-576;8-18,569-559;20-21,557-556	1-1,582-582[UP5];x-x,575-570[BULt];19-19,558-558[SIL]	((.(((((((((((......((((((.&.))))))------))))))))))).))	GAAGGCAGGAGAGGCCAACAGGAGAGC&ACUCUCU------CUUCUUCUGUCAUC
upu-miR156b	TRINITY_DN22492_c0_g3	-	OBE4	637	657	648	-36.3	-23.6	0.650138	8	2-14,656-644;16-18,642-640	1-1,657-657[UP5];15-15,643-643[SIL];19-21,639-637[UP3]	...(((.(((((((((((((.&.))))))))))))).)))...	GUAGAUUGGAGGAGAGAGGGA&ACUCUCUCUUCUUCUGUCAUC
upu-miR156b	TRINITY_DN15745_c0_g2	DNA polymerase delta subunit 4	-	17	38	28	-36.3	-23.6	0.650138	6.5	2-9,37-30;10-12,28-26;14-19,24-19	1-1,38-38[UP5];x-x,29-29[BULt];13-13,25-25[SIL];20-21,18-17[UP3]	..((((((.(((.((((((((.&.))))))))-))).))))))..	GUUGGCAGCAGAGAGAGAGAGA&ACUCUCUCU-UCUUCUGUCAUC
upu-miR156b	TRINITY_DN23493_c2_g2	-	TIM23-2	589	608	599	-36.3	-23.6	0.650138	6.5	2-10,607-599;12-18,597-591;20-21,590-589	1-1,608-608[UP5];11-11,598-598[SIL];19-19,x-x[BULq]	((-(((((((.(((((((((.&.))))))))).))))))).))	GA-GAUAGAGAGAGAGAGAGA&ACUCUCUCUUCUUCUGUCAUC
upu-miR156b	TRINITY_DN24568_c0_g1	endoglucanase 25	KOR	913	933	924	-36.3	-23.6	0.650138	7.5	2-14,932-920;17-19,917-915	1-1,933-933[UP5];15-16,919-918[SIL];20-21,914-913[UP3]	..(((..(((((((((((((.&.)))))))))))))..)))..	UCUGAGUGGGGGAGAGAGAGA&ACUCUCUCUUCUUCUGUCAUC
upu-miR156b	TRINITY_DN23149_c0_g1	protein transport protein SEC23	SEC23	1839	1860	1850	-36.3	-23.6	0.650138	7.5	1-7,1860-1854;8-14,1852-1846;16-19,1844-1841	x-x,1853-1853[BULt];15-15,1845-1845[SIL];20-21,1840-1839[UP3]	..((((.(((((((.(((((((&)))))))-))))))).))))..	CUUGACCGGAGGGGAAGAGAGU&ACUCUCU-CUUCUUCUGUCAUC
upu-miR156b	TRINITY_DN21828_c1_g10	RNA-binding protein 25 isoform X1	RBM25	275	295	286	-36.3	-23.6	0.650138	8	2-15,294-281	1-1,295-295[UP5];16-21,280-275[UP3]	......((((((((((((((.&.))))))))))))))......	AGUAUGAGAAGGAGAGAGAGA&ACUCUCUCUUCUUCUGUCAUC
upu-miR156b	TRINITY_DN4213_c0_g2	protein translocase subunit SECA2	-	24	45	35	-36.3	-23.6	0.650138	7	1-5,45-41;6-14,39-31;17-20,28-25	x-x,40-40[BULt];15-16,30-29[SIL];21-21,24-24[UP3]	.((((..(((((((((.(((((&)))))-)))))))))..)))).	AAUGAGCGAGGGAGAGAAGAGU&ACUCU-CUCUUCUUCUGUCAUC
upu-miR156b	TRINITY_DN1886_c0_g1	-	-	382	401	392	-36.3	-23.6	0.650138	5	2-15,400-387;17-18,386-385;20-21,383-382	1-1,401-401[UP5];16-16,x-x[BULq];19-19,384-384[SIL]	((.((-((((((((((((((.&.)))))))))))))).)).))	GAAGA-GGGAGGAGAGAGAGA&ACUCUCUCUUCUUCUGUCAUC
upu-miR156b	TRINITY_DN16532_c0_g2	multiple organellar RNA editing factor 3	MORF1	9	33	20	-36.3	-23.6	0.650138	12	3-6,31-28;7-16,23-14;18-21,12-9	1-2,33-32[UP5];x-x,27-24[BULt];17-17,13-13[SIL]	((((.((((((((((....((((..&..))))----)))))))))).))))	GAUGUCAGAAGAAGAAUCAGAGAAG&ACUCUC----UCUUCUUCUGUCAUC
upu-miR156b	TRINITY_DN20557_c1_g1	-	Reg-2	667	687	678	-36.3	-23.6	0.650138	6	2-12,686-676;15-18,674-671;19-21,669-667	1-1,687-687[UP5];13-14,675-675[AILq];x-x,670-670[BULt]	(((.((((.-(((((((((((.&.)))))))))))..))))-)))	GAUGGACAU-GGAAGAGGGAGA&ACUCUCUCUUCUUCUGUC-AUC
upu-miR156b	TRINITY_DN18793_c0_g1	-	-	1109	1132	1122	-36.3	-23.6	0.650138	8.5	1-7,1132-1126;8-11,1124-1121;12-18,1118-1112;20-21,1110-1109	x-x,1125-1125[BULt];x-x,1120-1119[BULt];19-19,1111-1111[SIL]	((.(((((((..((((.(((((((&)))))))-))))--))))))).))	GGAGACAGAGGUGAAGCAGAGAGU&ACUCUCU-CUUC--UUCUGUCAUC
upu-miR156b	TRINITY_DN24168_c4_g3	-	At1g05910	226	244	236	-36.3	-23.6	0.650138	5.5	2-5,243-240;7-16,239-230;18-21,229-226	1-1,244-244[UP5];6-6,x-x[BULq];17-17,x-x[BULq]	((((-((((((((((-((((.&.)))).)))))))))).))))	GAUG-CGGAAGAGGA-AGAGG&ACUCUCUCUUCUUCUGUCAUC
upu-miR156b	TRINITY_DN22211_c2_g4	-	At5g49945	753	772	763	-36.3	-23.6	0.650138	6.5	2-8,771-765;10-12,763-761;14-18,759-755;20-21,754-753	1-1,772-772[UP5];9-9,764-764[SIL];13-13,760-760[SIL];19-19,x-x[BULq]	((-(((((.(((.(((((((.&.))))))).))).))))).))	GA-GGCAGUGGACGAGAGAGG&ACUCUCUCUUCUUCUGUCAUC
upu-miR156b	TRINITY_DN6090_c0_g1	uncharacterized protein LOC110752506	RMA1H1	619	641	632	-36.3	-23.6	0.650138	10	3-12,639-630;13-20,627-620	1-2,641-640[UP5];x-x,629-628[BULt];21-21,619-619[UP3]	.((((((((..((((((((((..&..))))))))))--)))))))).	AAUGGCGGAACAGAAGAGGGACU&ACUCUCUCUUCU--UCUGUCAUC
upu-miR156b	TRINITY_DN23785_c0_g6	heat shock protein 83	HSP83A	310	332	323	-36.3	-23.6	0.650138	10	5-14,328-319;15-21,316-310	1-4,332-329[UP5];x-x,318-317[BULt]	(((((((..((((((((((....&....))))))))))--)))))))	GAUGACACCGAGGAAGAGAAAAA&ACUCUCUCUUCUUC--UGUCAUC
upu-miR156b	TRINITY_DN21197_c0_g1	-	ylbH	1134	1164	1145	-36.3	-23.6	0.650138	24	2-9,1163-1156;10-18,1145-1137	1-1,1164-1164[UP5];x-x,1155-1146[BULt];19-21,1136-1134[UP3]	...(((((((((..........((((((((.&.))))))))----------)))))))))...	GGGGACAGAAGAAACCGCCAUUAGAGAGAGC&ACUCUCUCU----------UCUUCUGUCAUC
upu-miR156b	TRINITY_DN12978_c0_g1	phospholipase D beta 1-like	-	548	566	558	-36.3	-23.6	0.650138	6.5	2-4,565-563;6-15,562-553;17-21,552-548	1-1,566-566[UP5];5-5,x-x[BULq];16-16,x-x[BULq]	(((((-((((((((((-(((.&.))).)))))))))).)))))	GAUGA-GGAGGAGGAG-GAGC&ACUCUCUCUUCUUCUGUCAUC
upu-miR156b	TRINITY_DN22191_c2_g1	-	CXIP4	806	826	817	-36.3	-23.6	0.650138	9	2-8,825-819;11-18,816-809	1-1,826-826[UP5];9-10,818-817[SIL];19-21,808-806[UP3]	...((((((((..(((((((.&.)))))))..))))))))...	GCCGAUGGAAGUUGAGAGAGA&ACUCUCUCUUCUUCUGUCAUC
upu-miR156b	TRINITY_DN22238_c0_g4	splicing factor U2af large subunit A	U2AF65B	156	176	167	-36.3	-23.6	0.650138	8.5	2-10,175-167;12-20,165-157	1-1,176-176[UP5];11-11,166-166[SIL];21-21,156-156[UP3]	.(((((((((.(((((((((.&.))))))))).))))))))).	CGUGAUAGGGAGAGAGGGAGA&ACUCUCUCUUCUUCUGUCAUC
upu-miR156b	TRINITY_DN19803_c0_g3	-	GATA1	178	200	189	-36.3	-23.6	0.650138	10.5	1-5,200-196;6-17,193-182	x-x,195-194[BULt];18-21,181-178[UP3]	....((((((((((((..(((((&)))))--))))))))))))....	AAUAGCAGAGGAAGAGCUGGAGU&ACUCU--CUCUUCUUCUGUCAUC
upu-miR156b	TRINITY_DN15276_c1_g2	-	PBL3	112	134	125	-36.3	-23.6	0.650138	8	1-8,134-127;11-13,124-122;14-15,120-119;16-21,117-112	9-10,126-125[SIL];x-x,121-121[BULt];x-x,118-118[BULt]	((((((.((.(((..((((((((&))))))))..)))-))-))))))	GAUGACGAGAAAGUUGGGGGAGU&ACUCUCUCUUCUU-CU-GUCAUC
upu-miR156b	TRINITY_DN12633_c0_g1	-	ARID5	1421	1441	1432	-36.3	-23.6	0.650138	10	3-17,1439-1425	1-2,1441-1440[UP5];18-21,1424-1421[UP3]	....(((((((((((((((..&..)))))))))))))))....	GCGAGCGGAGGAAGAGAGGAG&ACUCUCUCUUCUUCUGUCAUC
upu-miR156b	TRINITY_DN1727_c0_g1	-	-	241	260	251	-36.3	-23.6	0.650138	5.5	2-14,259-247;16-17,246-245;19-21,243-241	1-1,260-260[UP5];15-15,x-x[BULq];18-18,244-244[SIL]	(((.((-(((((((((((((.&.))))))))))))).)).)))	GAUCGC-GAAGGAGAGAGGGA&ACUCUCUCUUCUUCUGUCAUC
upu-miR156b	TRINITY_DN22744_c0_g3	-	At1g11050	831	851	842	-36.3	-23.6	0.650138	8	2-15,850-837	1-1,851-851[UP5];16-21,836-831[UP3]	......((((((((((((((.&.))))))))))))))......	CGUUUGAGAAGGAGAGAGAGC&ACUCUCUCUUCUUCUGUCAUC
upu-miR156b	TRINITY_DN21906_c0_g2	-	-	492	511	502	-36.3	-23.6	0.650138	6.5	1-15,511-497;17-19,496-494	16-16,x-x[BULq];20-21,493-492[UP3]	..(((-(((((((((((((((&))))))))))))))).)))..	AUUGA-AGGAGGAGGGAGGGU&ACUCUCUCUUCUUCUGUCAUC
upu-miR156a	TRINITY_DN9865_c0_g1	#N/A	#N/A	187	207	198	-40.5	-41.8	1	0	1-21,207-187	NA	(((((((((((((((((((((&)))))))))))))))))))))	GUGCUCCCUCUCUUCUGUCAA&UUGACAGAAGAGAGGGAGCAC
upu-miR156a	TRINITY_DN18825_c1_g1	-	-	297	317	308	-40.5	-38.1	0.940741	1.5	2-21,316-297	1-1,317-317[UP5]	((((((((((((((((((((.&.))))))))))))))))))))	GUGCUCUCUCUCUUCUGUCAU&UUGACAGAAGAGAGGGAGCAC
upu-miR156a	TRINITY_DN14534_c1_g1	#N/A	#N/A	235	255	246	-40.5	-32.4	0.8	2.5	1-11,255-245;13-21,243-235	12-12,244-244[SIL]	(((((((((.(((((((((((&))))))))))).)))))))))	GUGCUCUCUAUCUUCUGUCAA&UUGACAGAAGAGAGGGAGCAC
upu-miR156a	TRINITY_DN21641_c0_g7	-	YTHDF2	1500	1522	1511	-40.5	-32	0.790123	5	1-8,1522-1515;9-21,1512-1500	x-x,1514-1513[BULt]	(((((((((((((..((((((((&))))))))--)))))))))))))	GUGUUCCUUCUCUUCUCUGUCAA&UUGACAGA--AGAGAGGGAGCAC
upu-miR156a	TRINITY_DN11388_c1_g1	HBS1-like protein isoform X1	HBS1L	9	29	20	-40.5	-31.6	0.780247	9	5-19,25-11	1-4,29-26[UP5];20-21,10-9[UP3]	..(((((((((((((((....&....)))))))))))))))..	UCGCUCCCUCUCUUCUGAACU&UUGACAGAAGAGAGGGAGCAC
upu-miR156a	TRINITY_DN20105_c0_g2	-	-	234	256	247	-40.5	-31.2	0.77037	3.5	1-14,256-243;15-16,241-240;18-21,237-234	x-x,242-242[BULt];17-17,239-238[AILt]	((((..((.((((((((((((((&))))))))))))))-))-.))))	GUGCCGCCUCUCUCUUCUGUCAG&UUGACAGAAGAGAG-GG-AGCAC
upu-miR156a	TRINITY_DN943_c0_g1	tropinone reductase-like 3	-	18	38	29	-40.5	-30.6	0.755556	6.5	3-19,36-20	1-2,38-37[UP5];20-21,19-18[UP3]	..(((((((((((((((((..&..)))))))))))))))))..	GGGCUCUCUCUUUUCUGUCUC&UUGACAGAAGAGAGGGAGCAC
upu-miR156a	TRINITY_DN24345_c0_g1	-	-	14	33	25	-40.5	-30.1	0.74321	4	1-3,33-31;5-18,30-17;20-21,15-14	4-4,x-x[BULq];19-19,16-16[SIL]	((.((((((((((((((-(((&))).)))))))))))))).))	GUACUCCCUCUCUUCUG-CGA&UUGACAGAAGAGAGGGAGCAC
upu-miR156a	TRINITY_DN23125_c8_g2	-	At2g18540	81	101	92	-40.5	-29.8	0.735802	9	5-20,97-82	1-4,101-98[UP5];21-21,81-81[UP3]	.((((((((((((((((....&....)))))))))))))))).	CUGCUCCCUUUCUUCUGCUUC&UUGACAGAAGAGAGGGAGCAC
upu-miR156a	TRINITY_DN9498_c0_g1	60S ribosomal protein L13a-4	RPL13AD	484	506	495	-40.5	-29.7	0.733333	7.5	2-8,505-499;9-19,496-486	1-1,506-506[UP5];x-x,498-497[BULt];20-21,485-484[UP3]	..(((((((((((..(((((((.&.)))))))--)))))))))))..	AAGCUCUCUCUCUCCUCUGUCAC&UUGACAGA--AGAGAGGGAGCAC
upu-miR156a	TRINITY_DN22675_c0_g3	#N/A	#N/A	521	542	532	-40.5	-29.7	0.733333	7.5	3-5,540-538;6-19,536-523	1-2,542-541[UP5];x-x,537-537[BULt];20-21,522-521[UP3]	..((((((((((((((.(((..&..)))-))))))))))))))..	CGGCUCCUUCUCUUCUCGUCUU&UUGAC-AGAAGAGAGGGAGCAC
upu-miR156a	TRINITY_DN23044_c2_g1	#N/A	#N/A	630	649	641	-40.5	-29.6	0.730864	6.5	2-7,648-643;10-21,641-630	1-1,649-649[UP5];8-9,642-642[AILq]	((((((((((((.-((((((.&.))))))..))))))))))))	GUGCUCUCUCUCG-UUGUCAU&UUGACAGAAGAGAGGGAGCAC
upu-miR156a	TRINITY_DN17415_c0_g1	-	PRXIIB	575	600	586	-40.5	-29.5	0.728395	15	3-6,598-595;8-9,593-592;10-21,586-575	1-2,600-599[UP5];7-7,594-594[SIL];x-x,591-587[BULt]	((((((((((((.....((.((((..&..)))).))-----))))))))))))	GUGCUCCCUCUCGUGUUUUGUGUCUC&UUGACAGAA-----GAGAGGGAGCAC
upu-miR156a	TRINITY_DN10966_c0_g1	-	-	203	223	214	-40.5	-29.1	0.718519	4.5	1-12,223-212;14-16,211-209;17-19,207-205	13-13,x-x[BULq];x-x,208-208[BULt];20-21,204-203[UP3]	..(((.(((-((((((((((((&)))))))))))).)))-)))..	AAGCUACCC-CUCUUCUGUCAG&UUGACAGAAGAGAGGG-AGCAC
upu-miR156a	TRINITY_DN24064_c0_g1	inosine-5'-monophosphate dehydrogenase 2	At1g16350	309	334	320	-40.5	-29	0.716049	11.5	2-4,333-331;5-8,329-326;9-21,321-309	1-1,334-334[UP5];x-x,330-330[BULt];x-x,325-322[BULt]	(((((((((((((....((((.(((.&.)))-))))----)))))))))))))	GUGCUUCCUCUCUGCAGUCUGCUCAC&UUGA-CAGA----AGAGAGGGAGCAC
upu-miR156a	TRINITY_DN23571_c2_g8	serine/threonine protein phosphatase 2A 55 kDa regulatory subunit B beta isoform	PP2AB1	313	333	324	-40.5	-29	0.716049	6	3-20,331-314	1-2,333-332[UP5];21-21,313-313[UP3]	.((((((((((((((((((..&..)))))))))))))))))).	CUGCUCUUUUUCUUCUGUCUA&UUGACAGAAGAGAGGGAGCAC
upu-miR156a	TRINITY_DN24020_c2_g2	#N/A	#N/A	81	101	92	-40.5	-28.9	0.71358	6	2-18,100-84	1-1,101-101[UP5];19-21,83-81[UP3]	...(((((((((((((((((.&.)))))))))))))))))...	AAACUCCCUCUUUUCUGUUAU&UUGACAGAAGAGAGGGAGCAC
upu-miR156a	TRINITY_DN21374_c0_g3	polyadenylate-binding protein RBP45A-like	RBP45	410	436	427	-40.5	-28.86	0.712593	15	1-10,436-427;12-21,419-410	11-11,426-420[AILt]	((((((((((.......((((((((((&))))))))))------.))))))))))	GUGCUUCCUCGGCACAGCUUCUGUCAG&UUGACAGAAG------AGAGGGAGCAC
upu-miR156a	TRINITY_DN22593_c2_g2	survival of motor neuron-related-splicing factor 30	-	188	209	200	-40.5	-28.7	0.708642	8.5	5-14,205-196;15-21,194-188	1-4,209-206[UP5];x-x,195-195[BULt]	(((((((.((((((((((....&....))))))))))-)))))))	GUGCUUCUCUCUCUUCUGAAAA&UUGACAGAAGAGAG-GGAGCAC
upu-miR156a	TRINITY_DN13224_c0_g4	-	BHLH144	1512	1531	1523	-40.5	-28.6	0.706173	7.5	3-8,1529-1524;10-19,1523-1514	1-2,1531-1530[UP5];9-9,x-x[BULq];20-21,1513-1512[UP3]	..((((((((((-((((((..&..)))))).))))))))))..	UAGCUCUCUCUC-UCUGUCUC&UUGACAGAAGAGAGGGAGCAC
upu-miR156a	TRINITY_DN6677_c1_g1	-	-	170	190	182	-40.5	-28.6	0.706173	4	1-4,190-187;6-17,186-175;18-21,173-170	5-5,x-x[BULq];x-x,174-174[BULt]	((((.((((((((((((-((((&)))).))))))))))))-))))	GUGCAUCCCUUUCUUCU-UCAA&UUGACAGAAGAGAGGGA-GCAC
upu-miR156a	TRINITY_DN22746_c0_g1	-	GAMMACA1	522	541	533	-40.5	-28.6	0.706173	4	1-8,541-534;10-18,533-525;20-21,523-522	9-9,x-x[BULq];19-19,524-524[SIL]	((.(((((((((-((((((((&)))))))).))))))))).))	GUACUCCCUCUC-UCUGUUAA&UUGACAGAAGAGAGGGAGCAC
upu-miR156a	TRINITY_DN18642_c0_g7	-	ORP1C	997	1018	1009	-40.5	-28.6	0.706173	9	5-15,1014-1004;16-20,1002-998	1-4,1018-1015[UP5];x-x,1003-1003[BULt];21-21,997-997[UP3]	.(((((.(((((((((((....&....)))))))))))-))))).	CUGCUCUCCUCUCUUCUGCUUA&UUGACAGAAGAGAGG-GAGCAC
upu-miR156a	TRINITY_DN19786_c2_g1	-	ALA8	405	430	416	-40.5	-28.5	0.703704	12.5	1-9,430-422;10-19,416-407	x-x,421-417[BULt];20-21,406-405[UP3]	..((((((((((.....(((((((((&)))))))))-----))))))))))..	CGGCUCUCUCUCGCCAAUUCUGUCAA&UUGACAGAA-----GAGAGGGAGCAC
upu-miR156a	TRINITY_DN21618_c0_g2	-	CYP59	281	301	292	-40.5	-28.5	0.703704	11.5	7-21,295-281	1-6,301-296[UP5]	(((((((((((((((......&......)))))))))))))))	GUGUUCCCUCUCUUCCCCGUU&UUGACAGAAGAGAGGGAGCAC
upu-miR156a	TRINITY_DN14835_c0_g1	#N/A	#N/A	176	196	187	-40.5	-28.5	0.703704	7.5	3-19,194-178	1-2,196-195[UP5];20-21,177-176[UP3]	..(((((((((((((((((..&..)))))))))))))))))..	CAGCUUCCUUUCUUCUGUUUU&UUGACAGAAGAGAGGGAGCAC
upu-miR156a	TRINITY_DN22556_c0_g5	-	RH37	386	413	397	-40.5	-28.4	0.701235	18.5	3-9,411-405;10-21,397-386	1-2,413-412[UP5];x-x,404-398[BULt]	((((((((((((.......(((((((..&..)))))))-------))))))))))))	GUGUUCCCUCUUGCUCUUAUUCUGUCCC&UUGACAGAA-------GAGAGGGAGCAC
upu-miR156a	TRINITY_DN21445_c0_g4	-	NCOR2	3525	3544	3536	-40.5	-28.4	0.701235	9.5	5-8,3540-3537;10-21,3536-3525	1-4,3544-3541[UP5];9-9,x-x[BULq]	((((((((((((-((((....&....)))).))))))))))))	GUGCUUCCUCUC-UCUGGAGC&UUGACAGAAGAGAGGGAGCAC
upu-miR156a	TRINITY_DN20836_c0_g3	preprotein translocase subunit SCY1	SCY1	318	338	329	-40.5	-28.3	0.698765	4.5	2-16,337-323;19-21,320-318	1-1,338-338[UP5];17-18,322-321[SIL]	(((..(((((((((((((((.&.)))))))))))))))..)))	GUGGGCUCUCUCUUCUGUUAC&UUGACAGAAGAGAGGGAGCAC
upu-miR156a	TRINITY_DN22312_c0_g2	transcription factor TGA2-like	TGAL7	382	402	393	-40.5	-28.3	0.698765	7	3-11,400-392;14-21,389-382	1-2,402-401[UP5];12-13,391-390[SIL]	((((((((..(((((((((..&..)))))))))..))))))))	GUGUUCCUCGUCUUCUGUCCG&UUGACAGAAGAGAGGGAGCAC
upu-miR156a	TRINITY_DN16922_c0_g1	-	SPT6	795	817	806	-40.5	-28.2	0.696296	9.5	1-5,817-813;7-19,809-797	6-6,812-810[AILt];20-21,796-795[UP3]	..(((((((((((((...(((((&)))))--.)))))))))))))..	GGGUUCCCUCUCUUCCUCGUCGA&UUGAC--AGAAGAGAGGGAGCAC
upu-miR156a	TRINITY_DN22063_c0_g7	eukaryotic translation initiation factor 4G	-	88	109	100	-40.5	-28.2	0.696296	7.5	2-2,108-108;4-11,106-99;12-20,97-89	1-1,109-109[UP5];3-3,107-107[SIL];x-x,98-98[BULt];21-21,88-88[UP3]	.(((((((((.((((((((.(.&.).))))))))-))))))))).	UUGUUCCCUCUUCUUCUGUGGC&UUGACAGAAGA-GAGGGAGCAC
upu-miR156a	TRINITY_DN23374_c1_g1	#N/A	#N/A	484	504	495	-40.5	-28.2	0.696296	3.5	1-20,504-485	21-21,484-484[UP3]	.((((((((((((((((((((&)))))))))))))))))))).	UUGCUUUUUCUCUUUUGUCAA&UUGACAGAAGAGAGGGAGCAC
upu-miR156a	TRINITY_DN8053_c0_g1	-	RCH2	395	415	406	-40.5	-28.2	0.696296	8	3-16,413-400	1-2,415-414[UP5];17-21,399-395[UP3]	.....((((((((((((((..&..)))))))))))))).....	AUUCGCCCUCUCUUCUGUCUC&UUGACAGAAGAGAGGGAGCAC
upu-miR156a	TRINITY_DN21632_c2_g5	probable pectinesterase/pectinesterase inhibitor 58	GT-2	1299	1319	1310	-40.5	-28.2	0.696296	5	2-4,1318-1316;6-14,1314-1306;16-21,1304-1299	1-1,1319-1319[UP5];5-5,1315-1315[SIL];15-15,1305-1305[SIL]	((((((.(((((((((.(((.&.))).))))))))).))))))	GUGCUCGCUCUUUUCUAUCAU&UUGACAGAAGAGAGGGAGCAC
upu-miR156a	TRINITY_DN20624_c1_g1	-	RH3	628	654	639	-40.5	-28.1	0.693827	15.5	2-8,653-647;9-19,640-630	1-1,654-654[UP5];x-x,646-641[BULt];20-21,629-628[UP3]	..(((((((((((......(((((((.&.)))))))------)))))))))))..	AGGCUUCCUCUCUGCUAGAUCUGUCAC&UUGACAGA------AGAGAGGGAGCAC
upu-miR156a	TRINITY_DN18423_c0_g2	-	BAC2	196	217	208	-40.5	-28	0.691358	7.5	2-10,216-208;12-20,205-197	1-1,217-217[UP5];11-11,207-206[AILt];21-21,196-196[UP3]	.(((((((((..(((((((((.&.)))))))))-.))))))))).	CUGCUCCUUUGGCUUCUGUCAC&UUGACAGAAG-AGAGGGAGCAC
upu-miR156a	TRINITY_DN23248_c2_g2	probable ubiquitin-conjugating enzyme E2 23 isoform X1	UBC23	1339	1361	1350	-40.5	-28	0.691358	8	2-4,1360-1358;5-18,1355-1342	1-1,1361-1361[UP5];x-x,1357-1356[BULt];19-21,1341-1339[UP3]	...((((((((((((((..(((.&.)))--))))))))))))))...	CUCCUCCCUCUCUUCUGCUUCAG&UUGA--CAGAAGAGAGGGAGCAC
upu-miR156a	TRINITY_DN22761_c0_g1	putative WEB family protein At4g17210	At5g55860	88	109	99	-40.5	-28	0.691358	7.5	2-8,108-102;10-21,99-88	1-1,109-109[UP5];9-9,101-100[AILt]	((((((((((((..(((((((.&.)))))))-.))))))))))))	GUGCUCCUUUUCAAUCUGUUAG&UUGACAGA-AGAGAGGGAGCAC
upu-miR156a	TRINITY_DN20801_c0_g3	-	-	199	221	211	-40.5	-27.9	0.688889	5.5	2-7,220-215;8-18,213-203;19-20,201-200	1-1,221-221[UP5];x-x,214-214[BULt];x-x,202-202[BULt];21-21,199-199[UP3]	.((.(((((((((((.((((((.&.))))))-)))))))))))-)).	UUGCCUCCUUCUCUUCCUGUCAC&UUGACAG-AAGAGAGGGAG-CAC
upu-miR156a	TRINITY_DN21293_c0_g4	-	ARI2	756	777	768	-40.5	-27.8	0.68642	9	5-17,773-761;19-21,758-756	1-4,777-774[UP5];18-18,760-759[AILt]	(((..(((((((((((((....&....)))))))))))))-.)))	GUGAAUCCCUCUCUUCUGAAAU&UUGACAGAAGAGAGGGA-GCAC
upu-miR156a	TRINITY_DN23930_c2_g1	-	PBL3	1	21	12	-40.5	-27.8	0.68642	7	3-8,19-14;10-21,12-1	1-2,21-20[UP5];9-9,13-13[SIL]	((((((((((((.((((((..&..)))))).))))))))))))	GUGCUUCUUCUCCUCUGUUUC&UUGACAGAAGAGAGGGAGCAC
upu-miR156a	TRINITY_DN3443_c0_g1	exosome complex component RRP41-like	RRP41L	830	852	842	-40.5	-27.8	0.68642	5.5	2-8,851-845;9-14,843-838;15-20,836-831	1-1,852-852[UP5];x-x,844-844[BULt];x-x,837-837[BULt];21-21,830-830[UP3]	.((((((.((((((.(((((((.&.)))))))-))))))-)))))).	UUGCUUCACUCUCUCUCUGUCAU&UUGACAGA-AGAGAG-GGAGCAC
upu-miR156a	TRINITY_DN21426_c1_g3	leucine--tRNA ligase	EMB2369	179	203	194	-40.5	-27.8	0.68642	11	2-11,202-193;12-21,188-179	1-1,203-203[UP5];x-x,192-189[BULt]	((((((((((....((((((((((.&.))))))))))----))))))))))	GUGUUCCUUCAAUUUCUUCUGUUAC&UUGACAGAAGA----GAGGGAGCAC
upu-miR156a	TRINITY_DN10634_c0_g1	WRKY transcription factor 1-like	WRKY46	948	969	960	-40.5	-27.8	0.68642	6	3-15,967-955;16-20,953-949	1-2,969-968[UP5];x-x,954-954[BULt];21-21,948-948[UP3]	.(((((.(((((((((((((..&..)))))))))))))-))))).	AUGCUUGUCUCUCUUCUGUCGU&UUGACAGAAGAGAGG-GAGCAC
upu-miR156a	TRINITY_DN23328_c5_g4	-	RLT1	103	123	114	-40.5	-27.8	0.68642	6	3-18,121-106;20-21,104-103	1-2,123-122[UP5];19-19,105-105[SIL]	((.((((((((((((((((..&..)))))))))))))))).))	GUCCUCCCUCUUUUUUGUCCU&UUGACAGAAGAGAGGGAGCAC
upu-miR156a	TRINITY_DN21956_c2_g4	protein EARLY FLOWERING 3	ELF3	443	463	454	-40.5	-27.7	0.683951	8	3-7,461-457;9-17,455-447;19-19,445-445	1-2,463-462[UP5];8-8,456-456[SIL];18-18,446-446[SIL];20-21,444-443[UP3]	..(.(((((((((.(((((..&..))))).))))))))).)..	CAGGUCCCUCUCUACUGUCUU&UUGACAGAAGAGAGGGAGCAC
upu-miR156a	TRINITY_DN23021_c2_g3	alanine aminotransferase 2	ALAAT2	96	116	108	-40.5	-27.7	0.683951	7	3-5,114-112;7-17,111-101;18-20,99-97	1-2,116-115[UP5];6-6,x-x[BULq];x-x,100-100[BULt];21-21,96-96[UP3]	.(((.(((((((((((-(((..&..))).)))))))))))-))).	CUGCUUCCCUCUCUUC-GUCUC&UUGACAGAAGAGAGGGA-GCAC
upu-miR156a	TRINITY_DN21277_c0_g1	-	-	100	120	111	-40.5	-27.6	0.681481	7	3-10,118-111;12-21,109-100	1-2,120-119[UP5];11-11,110-110[SIL]	((((((((((.((((((((..&..)))))))).))))))))))	GUGCUCUUUUGCUUCUGUCCU&UUGACAGAAGAGAGGGAGCAC
upu-miR156a	TRINITY_DN22792_c0_g1	enhancer of mRNA-decapping protein 4-like	VCS	818	838	830	-40.5	-27.6	0.681481	4.5	1-3,838-836;5-16,835-824;17-21,822-818	4-4,x-x[BULq];x-x,823-823[BULt]	(((((.((((((((((((-(((&))).))))))))))))-)))))	GUGCUGCUCUCUCUUUUG-CAA&UUGACAGAAGAGAGGG-AGCAC
upu-miR156a	TRINITY_DN9865_c0_g2	#N/A	#N/A	282	303	294	-40.5	-27.6	0.681481	4.5	2-11,302-293;12-18,291-285;20-21,283-282	1-1,303-303[UP5];x-x,292-292[BULt];19-19,284-284[SIL]	((.(((((((.((((((((((.&.))))))))))-))))))).))	GUACUCUCUCUUCUUCUGUCAU&UUGACAGAAGA-GAGGGAGCAC
upu-miR156a	TRINITY_DN23675_c1_g5	-	VLN4	87	108	99	-40.5	-27.6	0.681481	8	3-18,106-91;19-19,89-89	1-2,108-107[UP5];x-x,90-90[BULt];20-21,88-87[UP3]	..(.((((((((((((((((..&..))))))))))))))))-)..	UAGCCUCCCUUUCUUCUGUUUC&UUGACAGAAGAGAGGGAG-CAC
upu-miR156a	TRINITY_DN18381_c0_g4	-	PPI1	1529	1550	1541	-40.5	-27.6	0.681481	4.5	1-5,1550-1546;7-16,1544-1535;18-21,1532-1529	6-6,1545-1545[SIL];17-17,1534-1533[AILt]	((((..((((((((((.(((((&))))).))))))))))-.))))	GUGCAGCUCUCUCUUCAGUCAA&UUGACAGAAGAGAGGG-AGCAC
upu-miR156a	TRINITY_DN23565_c0_g2	-	ADF2	434	456	445	-40.5	-27.6	0.681481	12	3-8,454-449;10-19,445-436	1-2,456-455[UP5];9-9,448-446[AILt];20-21,435-434[UP3]	..((((((((((...((((((..&..))))))--.))))))))))..	AAGCUCCCUCUUGAAUCUGUCUU&UUGACAGA--AGAGAGGGAGCAC
upu-miR156a	TRINITY_DN17516_c0_g1	-	At1g12760	460	481	470	-40.5	-27.6	0.681481	9	2-8,480-474;9-10,471-470;12-19,469-462	1-1,481-481[UP5];x-x,473-472[BULt];11-11,x-x[BULq];20-21,461-460[UP3]	..((((((((-((..(((((((.&.)))))))--)).))))))))..	UGGCUCCCUC-CUGAUCUGUCAC&UUGACAGA--AGAGAGGGAGCAC
upu-miR156a	TRINITY_DN23871_c0_g7	-	MOS1	1189	1207	1200	-40.5	-27.5	0.679012	6.5	1-7,1207-1201;10-11,1200-1199;13-21,1197-1189	8-9,x-x[BULq];12-12,1198-1198[SIL]	(((((((((.((--(((((((&)))))))..)).)))))))))	GUGCUCCUUGUC--CUGUCAA&UUGACAGAAGAGAGGGAGCAC
upu-miR156a	TRINITY_DN22065_c0_g3	-	At4g06634	324	347	335	-40.5	-27.48	0.678519	16	2-5,346-343;10-21,335-324	1-1,347-347[UP5];6-9,342-336[AILt]	((((((((((((.......((((.&.))))---....))))))))))))	GUGCUCCCUCUUGAAGUGGGUCAC&UUGAC---AGAAGAGAGGGAGCAC
upu-miR156a	TRINITY_DN23446_c2_g3	THO complex subunit 2	THO2	765	786	776	-40.5	-27.4	0.676543	8	3-6,784-781;7-19,779-767	1-2,786-785[UP5];x-x,780-780[BULt];20-21,766-765[UP3]	..(((((((((((((.((((..&..))))-)))))))))))))..	CCGUUCCUUCUCUUCAUGUCUU&UUGACA-GAAGAGAGGGAGCAC
upu-miR156a	TRINITY_DN14463_c0_g2	-	STK24	541	560	551	-40.5	-27.4	0.676543	6	3-15,558-546;17-20,545-542	1-2,560-559[UP5];16-16,x-x[BULq];21-21,541-541[UP3]	.((((-(((((((((((((..&..))))))))))))).)))).	UUGCU-CCUUUCUUCUGUCUU&UUGACAGAAGAGAGGGAGCAC
upu-miR156a	TRINITY_DN21288_c0_g2	uncharacterized protein LOC103927912	hpt	409	430	420	-40.5	-27.3	0.674074	8.5	3-8,428-423;9-9,421-421;11-21,419-409	1-2,430-429[UP5];x-x,422-422[BULt];10-10,420-420[SIL]	(((((((((((.(.((((((..&..))))))-).)))))))))))	GUGCUUCCUCUGUCUCUGUUUG&UUGACAGA-AGAGAGGGAGCAC
upu-miR156a	TRINITY_DN22589_c1_g1	-	-	77	98	90	-40.5	-27.3	0.674074	6	1-3,98-96;5-14,95-86;15-19,83-79	4-4,x-x[BULq];x-x,85-84[BULt];20-21,78-77[UP3]	..(((((..((((((((((-(((&))).))))))))))--)))))..	UCGCUCCUGCUCUCUUCUG-CAA&UUGACAGAAGAGAG--GGAGCAC
upu-miR156a	TRINITY_DN22264_c0_g1	heptahelical transmembrane protein 4	HHP4	1013	1033	1025	-40.5	-27.2	0.671605	5	1-3,1033-1031;5-12,1030-1023;14-16,1021-1019;17-21,1017-1013	4-4,x-x[BULq];13-13,1022-1022[SIL];x-x,1018-1018[BULt]	(((((.(((.((((((((-(((&))).)))))))).)))-)))))	GUGCUACCCGUUCUUCUG-CAA&UUGACAGAAGAGAGGG-AGCAC
upu-miR156a	TRINITY_DN23902_c4_g1	-	-	311	333	325	-40.5	-27.2	0.671605	8.5	3-8,331-326;10-14,325-321;15-21,317-311	1-2,333-332[UP5];9-9,x-x[BULq];x-x,320-318[BULt]	(((((((...(((((-((((((..&..)))))).)))))---)))))))	GUGCUCUGUGCUCUC-UCUGUCUC&UUGACAGAAGAGAG---GGAGCAC
upu-miR156a	TRINITY_DN8207_c0_g1	60S ribosomal protein L24-like	RPL24A	133	153	144	-40.5	-27.2	0.671605	8	2-2,152-152;4-10,150-144;13-20,141-134	1-1,153-153[UP5];3-3,151-151[SIL];11-12,143-142[SIL];21-21,133-133[UP3]	.((((((((..(((((((.(.&.).)))))))..)))))))).	UUGCUCCCUGCCUUCUGUGAC&UUGACAGAAGAGAGGGAGCAC
upu-miR156a	TRINITY_DN23368_c1_g2	#N/A	#N/A	1031	1058	1043	-40.5	-27.2	0.671605	16.5	3-5,1056-1054;6-18,1047-1035;19-21,1033-1031	1-2,1058-1057[UP5];x-x,1053-1048[BULt];x-x,1034-1034[BULt]	(((.(((((((((((((......(((..&..)))------)))))))))))))-)))	GUGUUUCCCUCUCUUCUCCAGCCGUCGU&UUGAC------AGAAGAGAGGGAG-CAC
upu-miR156a	TRINITY_DN15711_c0_g2	-	BHLH155	878	899	889	-40.5	-27.2	0.671605	9.5	2-7,898-893;10-20,889-879	1-1,899-899[UP5];8-9,892-890[AILt];21-21,878-878[UP3]	.(((((((((((...((((((.&.))))))-..))))))))))).	CUGUUCCCUCUUGACCUGUCAU&UUGACAG-AAGAGAGGGAGCAC
upu-miR156a	TRINITY_DN22504_c4_g4	#N/A	#N/A	227	248	238	-40.5	-27.2	0.671605	5	1-4,248-245;5-17,243-231;20-21,228-227	x-x,244-244[BULt];18-19,230-229[SIL]	((..(((((((((((((.((((&))))-)))))))))))))..))	GUCGUCCCUCUCUUUUGUUCAA&UUGA-CAGAAGAGAGGGAGCAC
upu-miR156a	TRINITY_DN21723_c0_g4	cryptochrome-1	CRY1	237	261	248	-40.5	-27.1	0.669136	10.5	2-5,260-257;6-21,252-237	1-1,261-261[UP5];x-x,256-253[BULt]	((((((((((((((((....((((.&.))))----))))))))))))))))	GUGUUUCUUCUCUUCUUGAGGUCAU&UUGAC----AGAAGAGAGGGAGCAC
upu-miR156a	TRINITY_DN9651_c0_g1	-	At1g15400	617	637	628	-40.5	-27.1	0.669136	7	3-18,635-620	1-2,637-636[UP5];19-21,619-617[UP3]	...((((((((((((((((..&..))))))))))))))))...	UCUUUCUCUCUCUUCUGUCUU&UUGACAGAAGAGAGGGAGCAC
upu-miR156a	TRINITY_DN17303_c0_g2	aldehyde dehydrogenase family 2 member C4	ALDH2C4	467	488	479	-40.5	-27.1	0.669136	5.5	2-3,487-486;5-18,484-471;19-21,469-467	1-1,488-488[UP5];4-4,485-485[SIL];x-x,470-470[BULt]	(((.((((((((((((((.((.&.)).))))))))))))))-)))	GUGCCUCCUUCUCUUUUGCCAU&UUGACAGAAGAGAGGGAG-CAC
upu-miR156a	TRINITY_DN22340_c3_g2	#N/A	#N/A	591	611	602	-40.5	-27.1	0.669136	7.5	3-18,609-594	1-2,611-610[UP5];19-21,593-591[UP3]	...((((((((((((((((..&..))))))))))))))))...	UCCUUCCCUUUCUUCUGUCCA&UUGACAGAAGAGAGGGAGCAC
upu-miR156a	TRINITY_DN21199_c0_g4	probable serine/threonine-protein kinase At5g41260	At5g41260	1259	1282	1273	-40.5	-27.1	0.669136	6	2-8,1281-1275;10-14,1273-1269;15-18,1266-1263;19-21,1261-1259	1-1,1282-1282[UP5];9-9,1274-1274[SIL];x-x,1268-1267[BULt];x-x,1262-1262[BULt]	(((.((((..(((((.(((((((.&.))))))).)))))--))))-)))	GUGCCUCCUGCUCUCCUCUGUCAC&UUGACAGAAGAGAG--GGAG-CAC
upu-miR156a	TRINITY_DN18200_c0_g3	-	At4g23740	420	440	431	-40.5	-27	0.666667	7.5	3-12,438-429;14-19,427-422	1-2,440-439[UP5];13-13,428-428[SIL];20-21,421-420[UP3]	..((((((.((((((((((..&..)))))))))).))))))..	AGGCUCCUCCUCUUCUGUUCC&UUGACAGAAGAGAGGGAGCAC
upu-miR156a	TRINITY_DN23977_c0_g1	-	RH38	302	320	312	-40.5	-27	0.666667	5	1-3,320-318;5-15,317-307;17-21,306-302	4-4,x-x[BULq];16-16,x-x[BULq]	(((((-(((((((((((-(((&))).))))))))))).)))))	GUGCU-CCUCUUUUCUG-CGA&UUGACAGAAGAGAGGGAGCAC
upu-miR156a	TRINITY_DN23745_c0_g1	-	CYP81E7	86	110	99	-40.5	-27	0.666667	11	2-8,109-103;9-12,100-97;13-19,94-88	1-1,110-110[UP5];x-x,102-101[BULt];x-x,96-95[BULt];20-21,87-86[UP3]	..(((((((..((((..(((((((.&.)))))))--))))--)))))))..	UCGCUCCCUUCCUCUAAUCUGUCAC&UUGACAGA--AGAG--AGGGAGCAC
upu-miR156a	TRINITY_DN23316_c0_g10	-	LEGA	228	249	239	-40.5	-27	0.666667	11.5	5-8,245-242;10-21,239-228	1-4,249-246[UP5];9-9,241-240[AILt]	((((((((((((..((((....&....))))-.))))))))))))	GUGUUCCCUCUCCCUCUGCUGC&UUGACAGA-AGAGAGGGAGCAC
upu-miR156a	TRINITY_DN24133_c5_g2	#N/A	#N/A	327	347	338	-40.5	-27	0.666667	6.5	3-21,345-327	1-2,347-346[UP5]	(((((((((((((((((((..&..)))))))))))))))))))	GUGUUCUUUCUUUUUUGUCUG&UUGACAGAAGAGAGGGAGCAC
upu-miR156a	TRINITY_DN21848_c0_g1	-	At2g37990	290	310	301	-40.5	-26.9	0.664198	9	5-20,306-291	1-4,310-307[UP5];21-21,290-290[UP3]	.((((((((((((((((....&....)))))))))))))))).	UUGCUCUUUCUCUUCUGAGAC&UUGACAGAAGAGAGGGAGCAC
upu-miR156a	TRINITY_DN22170_c2_g3	-	-	178	198	189	-40.5	-26.9	0.664198	7	3-18,196-181	1-2,198-197[UP5];19-21,180-178[UP3]	...((((((((((((((((..&..))))))))))))))))...	CAACUUCUUCUCUUCUGUCUU&UUGACAGAAGAGAGGGAGCAC
upu-miR156a	TRINITY_DN21725_c0_g2	-	At3g27700	1676	1696	1687	-40.5	-26.9	0.664198	12	5-6,1692-1691;9-21,1688-1676	1-4,1696-1693[UP5];7-8,1690-1689[SIL]	(((((((((((((..((....&....))..)))))))))))))	GUGCUCCCUUUCUGAUGAAUA&UUGACAGAAGAGAGGGAGCAC
upu-miR156a	TRINITY_DN21435_c0_g3	-	ALA1	1096	1117	1108	-40.5	-26.9	0.664198	10	3-10,1115-1108;12-20,1105-1097	1-2,1117-1116[UP5];11-11,1107-1106[AILt];21-21,1096-1096[UP3]	.(((((((((..((((((((..&..))))))))-.))))))))).	UUGCUCCCUCGGUUUCUGUUUA&UUGACAGAAG-AGAGGGAGCAC
upu-miR156a	TRINITY_DN22811_c1_g3	-	BHLH79	14	36	26	-40.5	-26.8	0.661728	8	3-8,34-29;9-17,27-19;18-20,17-15	1-2,36-35[UP5];x-x,28-28[BULt];x-x,18-18[BULt];21-21,14-14[UP3]	.(((.(((((((((.((((((..&..))))))-)))))))))-))).	AUGCUUCCCUCUUUCUCUGUCUC&UUGACAGA-AGAGAGGGA-GCAC
upu-miR156a	TRINITY_DN21630_c0_g3	-	POT12	212	234	224	-40.5	-26.8	0.661728	6.5	1-5,234-230;6-10,228-224;11-21,222-212	x-x,229-229[BULt];x-x,223-223[BULt]	(((((((((((.(((((.(((((&)))))-)))))-)))))))))))	GUGUUCCCUCUAUUUUUGGUCAA&UUGAC-AGAAG-AGAGGGAGCAC
upu-miR156a	TRINITY_DN15875_c0_g1	probable E3 ubiquitin ligase SUD1	SUD1	1198	1218	1209	-40.5	-26.8	0.661728	10	4-11,1215-1208;13-19,1206-1200	1-3,1218-1216[UP5];12-12,1207-1207[SIL];20-21,1199-1198[UP3]	..(((((((.((((((((...&...)))))))).)))))))..	GGGCUCCCUGUCUUUUGUAUA&UUGACAGAAGAGAGGGAGCAC
upu-miR156a	TRINITY_DN20103_c0_g1	-	-	226	247	238	-40.5	-26.8	0.661728	8.5	3-12,245-236;14-20,233-227	1-2,247-246[UP5];13-13,235-234[AILt];21-21,226-226[UP3]	.(((((((..((((((((((..&..))))))))))-.))))))).	AUGCUCCUGCUUCUUCUGUCCC&UUGACAGAAGAG-AGGGAGCAC
upu-miR156a	TRINITY_DN4485_c1_g1	CAAX prenyl protease 1 homolog	FACE1	56	81	71	-40.5	-26.8	0.661728	13.5	1-5,81-77;6-10,75-71;11-19,66-58	x-x,76-76[BULt];x-x,70-67[BULt];20-21,57-56[UP3]	..(((((((((....(((((.(((((&)))))-)))))----)))))))))..	AAGCUCCCUCUGCAACUUCUGGUCGG&UUGAC-AGAAG----AGAGGGAGCAC
upu-miR156a	TRINITY_DN13828_c0_g1	RNA-binding protein 25-like	-	397	419	408	-40.5	-26.7	0.659259	10.5	3-7,417-413;9-20,409-398	1-2,419-418[UP5];8-8,412-410[AILt];21-21,397-397[UP3]	.((((((((((((...(((((..&..)))))--.)))))))))))).	AUGCUCCUUCUCUGACCUGUCCC&UUGACAG--AAGAGAGGGAGCAC
upu-miR156a	TRINITY_DN19570_c0_g1	-	YTHDF2	93	114	105	-40.5	-26.7	0.659259	8.5	1-2,114-113;5-15,110-100;16-19,98-95	3-4,112-111[SIL];x-x,99-99[BULt];20-21,94-93[UP3]	..((((.(((((((((((..((&))..)))))))))))-))))..	GGGCUCUCUUCUCUUCUGGAGA&UUGACAGAAGAGAGG-GAGCAC
upu-miR156a	TRINITY_DN21876_c0_g2	#N/A	#N/A	142	162	153	-40.5	-26.7	0.659259	4	1-13,162-150;15-16,147-146;18-20,145-143	14-14,149-148[AILt];17-17,x-x[BULq];21-21,142-142[UP3]	.(((-((..(((((((((((((&)))))))))))))-.)).))).	UUGC-CCAGUCUCUUCUGUCAA&UUGACAGAAGAGA-GGGAGCAC
upu-miR156a	TRINITY_DN19187_c0_g1	-	SNX2A	384	404	396	-40.5	-26.7	0.659259	6.5	1-8,404-397;10-15,396-391;16-19,389-386	9-9,x-x[BULq];x-x,390-390[BULt];20-21,385-384[UP3]	..((((.((((((-((((((((&)))))))).))))))-))))..	CAGCUUGCCUCUC-UCUGUCGA&UUGACAGAAGAGAGG-GAGCAC
upu-miR156a	TRINITY_DN3668_c0_g2	-	-	141	163	153	-40.5	-26.7	0.659259	7.5	3-8,161-156;9-15,154-148;16-20,146-142	1-2,163-162[UP5];x-x,155-155[BULt];x-x,147-147[BULt];21-21,141-141[UP3]	.(((((.(((((((.((((((..&..))))))-)))))))-))))).	AUGCUCUCUUCUCUCUCUGUCUA&UUGACAGA-AGAGAGG-GAGCAC
upu-miR156a	TRINITY_DN22504_c7_g8	-	-	474	494	485	-40.5	-26.7	0.659259	6	2-2,493-493;4-15,491-480;17-19,478-476	1-1,494-494[UP5];3-3,492-492[SIL];16-16,479-479[SIL];20-21,475-474[UP3]	..(((.((((((((((((.(.&.).)))))))))))).)))..	CGGCUACCUCUCUUCUGUGAU&UUGACAGAAGAGAGGGAGCAC
upu-miR156a	TRINITY_DN23401_c1_g1	#N/A	#N/A	38	58	49	-40.5	-26.7	0.659259	5.5	1-4,58-55;6-19,53-40	5-5,54-54[SIL];20-21,39-38[UP3]	..((((((((((((((.((((&)))).))))))))))))))..	GGGCUCUCUCUCUUCUUUUAA&UUGACAGAAGAGAGGGAGCAC
upu-miR156a	TRINITY_DN1523_c0_g1	-	ANT1	352	375	365	-40.5	-26.7	0.659259	8	1-6,375-370;7-12,368-363;13-17,361-357;18-19,355-354	x-x,369-369[BULt];x-x,362-362[BULt];x-x,356-356[BULt];20-21,353-352[UP3]	..((.(((((.((((((.((((((&))))))-))))))-)))))-))..	AAGCUUCCCUACUCUUCUUGUCGA&UUGACA-GAAGAG-AGGGA-GCAC
upu-miR156a	TRINITY_DN21252_c0_g2	histone-lysine N-methyltransferase ASHH2-like isoform X1	ASHH2	413	432	424	-40.5	-26.7	0.659259	5.5	1-3,432-430;5-15,429-419;17-20,417-414	4-4,x-x[BULq];16-16,418-418[SIL];21-21,413-413[UP3]	.((((.(((((((((((-(((&))).))))))))))).)))).	AUGCUGCCUUUCUUCUG-CAG&UUGACAGAAGAGAGGGAGCAC
upu-miR156a	TRINITY_DN21694_c0_g2	Inosine triphosphate pyrophosphatase	VIT_05s0051g00580	212	233	223	-40.5	-26.6	0.65679	8.5	3-4,231-230;5-8,228-225;10-21,223-212	1-2,233-232[UP5];x-x,229-229[BULt];9-9,224-224[SIL]	((((((((((((.((((.((..&..))-)))).))))))))))))	GUGCUCCUUCUCCUUUGCUCUU&UUGA-CAGAAGAGAGGGAGCAC
upu-miR156a	TRINITY_DN19344_c0_g5	E3 ubiquitin-protein ligase UPL2-like	UPL1	629	650	641	-40.5	-26.6	0.65679	5	1-4,650-647;6-12,645-639;13-21,637-629	5-5,646-646[SIL];x-x,638-638[BULt]	(((((((((.(((((((.((((&)))).)))))))-)))))))))	GUGCUUUCUGCUCUUCUCUCAA&UUGACAGAAGAG-AGGGAGCAC
upu-miR156a	TRINITY_DN22704_c3_g5	plasma membrane ATPase 4-like	PMA4	514	535	526	-40.5	-26.6	0.65679	6.5	3-4,533-532;6-14,530-522;15-21,520-514	1-2,535-534[UP5];5-5,531-531[SIL];x-x,521-521[BULt]	(((((((.(((((((((.((..&..)).)))))))))-)))))))	GUGCUUCUCUCUCUUCUUUCCC&UUGACAGAAGAGAG-GGAGCAC
upu-miR156a	TRINITY_DN20002_c0_g4	28 kDa ribonucleoprotein	-	815	835	826	-40.5	-26.5	0.654321	5.5	1-18,835-818	19-21,817-815[UP3]	...((((((((((((((((((&))))))))))))))))))...	UCUCUCCUUUUCUUCUGUUAA&UUGACAGAAGAGAGGGAGCAC
upu-miR156a	TRINITY_DN23329_c3_g3	heat shock cognate protein 80-like	-	668	689	680	-40.5	-26.5	0.654321	7.5	3-11,687-679;12-21,677-668	1-2,689-688[UP5];x-x,678-678[BULt]	((((((((((.(((((((((..&..)))))))))-))))))))))	GUGUUCUUUCUUCUUCUGUUGC&UUGACAGAAGA-GAGGGAGCAC
upu-miR156a	TRINITY_DN23373_c0_g3	ureidoglycolate hydrolase	UAH	178	199	189	-40.5	-26.5	0.654321	6	1-8,199-192;9-20,190-179	x-x,191-191[BULt];21-21,178-178[UP3]	.((((((((((((.((((((((&))))))))-)))))))))))).	UUGCUUCUUCUCUAUCUGUUGA&UUGACAGA-AGAGAGGGAGCAC
upu-miR156a	TRINITY_DN21005_c0_g3	importin subunit beta-1-like	KPNB1	124	144	135	-40.5	-26.5	0.654321	7.5	3-18,142-127	1-2,144-143[UP5];19-21,126-124[UP3]	...((((((((((((((((..&..))))))))))))))))...	UUCCUCUCUUUCUUCUGUCUU&UUGACAGAAGAGAGGGAGCAC
upu-miR156a	TRINITY_DN14628_c1_g2	cyclin-D3-1-like	CYCD3-3	616	642	634	-40.5	-26.5	0.654321	10.5	2-8,641-635;10-17,634-627;18-21,619-616	1-1,642-642[UP5];9-9,x-x[BULq];x-x,626-620[BULt]	((((.......((((((((-(((((((.&.))))))).))))))))-------))))	GUGCGAGGGCAUCCUUCUC-UCUGUCAU&UUGACAGAAGAGAGGGA-------GCAC
upu-miR156a	TRINITY_DN1725_c0_g1	cullin-1 isoform X1	CUL1	515	539	530	-40.5	-26.5	0.654321	9.5	2-11,538-529;12-19,525-518;20-21,516-515	1-1,539-539[UP5];x-x,528-526[BULt];x-x,517-517[BULt]	((.((((((((...((((((((((.&.))))))))))---))))))))-))	GUGGCUCUCUCGUUUCUUCUGUUAU&UUGACAGAAGA---GAGGGAGC-AC
upu-miR156a	TRINITY_DN15919_c0_g1	-	PDIL5-3	730	751	742	-40.5	-26.4	0.651852	6	2-15,750-737;18-21,733-730	1-1,751-751[UP5];16-17,736-734[AILt]	((((...((((((((((((((.&.))))))))))))))-..))))	GUGCCGGCCUUUUUUCUGUCAU&UUGACAGAAGAGAGG-GAGCAC
upu-miR156a	TRINITY_DN21790_c0_g6	-	VPS41	637	661	649	-40.5	-26.4	0.651852	8.5	1-4,661-658;5-6,656-655;7-12,652-647;13-21,645-637	x-x,657-657[BULt];x-x,654-653[BULt];x-x,646-646[BULt]	(((((((((.((((((..((.((((&))))-))--))))))-)))))))))	GUGCUUCCUCCUCUUCGUUGCUCAA&UUGA-CA--GAAGAG-AGGGAGCAC
upu-miR156a	TRINITY_DN24192_c0_g1	#N/A	#N/A	165	185	176	-40.5	-26.4	0.651852	7.5	3-5,183-181;7-20,179-166	1-2,185-184[UP5];6-6,180-180[SIL];21-21,165-165[UP3]	.((((((((((((((.(((..&..))).)))))))))))))).	UUGCUCUCUUUCUUCAGUCUU&UUGACAGAAGAGAGGGAGCAC
upu-miR156a	TRINITY_DN21714_c2_g1	alanine--glyoxylate aminotransferase 2 homolog 1	AGT2	385	405	396	-40.5	-26.4	0.651852	5	1-16,405-390;18-21,388-385	17-17,389-389[SIL]	((((.((((((((((((((((&)))))))))))))))).))))	GUGUCUUCUCUUUUCUGUCGG&UUGACAGAAGAGAGGGAGCAC
upu-miR535	TRINITY_DN23044_c2_g1	#N/A	#N/A	628	648	639	-39.2	-40.8	1	0.5	1-21,648-628	NA	(((((((((((((((((((((&)))))))))))))))))))))	GCGUGCUCUCUCUCGUUGUCA&UGACAACGAGAGAGAGUACGC
upu-miR535	TRINITY_DN23514_c3_g2	#N/A	#N/A	150	170	161	-39.2	-32.4	0.826531	3	1-11,170-160;13-21,158-150	12-12,159-159[SIL]	(((((((((.(((((((((((&))))))))))).)))))))))	GCGUACUCUAUCUUGUUGUCA&UGACAACGAGAGAGAGUACGC
upu-miR535	TRINITY_DN16636_c0_g1	-	ILL6	457	480	468	-39.2	-28.22	0.719898	11.5	2-4,479-477;7-21,471-457	1-1,480-480[UP5];5-6,476-472[AILt]	(((((((((((((((.....(((.&.)))---..)))))))))))))))	GUGUACUCUCUCUCGAAGAAGUCC&UGAC---AACGAGAGAGAGUACGC
upu-miR535	TRINITY_DN23192_c2_g1	-	At4g12770	800	820	811	-39.2	-28	0.714286	5.5	1-1,820-820;3-7,818-814;9-18,812-803;20-21,801-800	2-2,819-819[SIL];8-8,813-813[SIL];19-19,802-802[SIL]	((.((((((((((.(((((.(&).))))).)))))))))).))	GCUUGCUCUCUCUGGUUGUGA&UGACAACGAGAGAGAGUACGC
upu-miR535	TRINITY_DN17076_c1_g1	#N/A	#N/A	262	283	275	-39.2	-27.9	0.711735	5	2-7,282-277;9-17,276-268;18-21,265-262	1-1,283-283[UP5];8-8,x-x[BULq];x-x,267-266[BULt]	((((..(((((((((-((((((.&.)))))).)))))))))--))))	GCGUGAACUCUCUCU-GUUGUCC&UGACAACGAGAGAGAGU--ACGC
upu-miR535	TRINITY_DN18825_c1_g1	-	-	295	316	306	-39.2	-26.8	0.683673	8	1-5,316-312;8-20,308-296	6-7,311-309[AILt];21-21,295-295[UP3]	.(((((((((((((...(((((&)))))-..))))))))))))).	UUGUGCUCUCUCUCUUCUGUCA&UGACA-ACGAGAGAGAGUACGC
upu-miR535	TRINITY_DN13224_c0_g4	-	BHLH144	1506	1530	1521	-39.2	-26.8	0.683673	9.5	2-5,1529-1526;8-17,1523-1514;18-21,1509-1506	1-1,1530-1530[UP5];6-7,1525-1524[SIL];x-x,1513-1510[BULt]	((((....((((((((((..((((.&.))))..))))))))))----))))	GCGUAUUAGCUCUCUCUCUCUGUCU&UGACAACGAGAGAGAGU----ACGC
upu-miR535	TRINITY_DN18709_c0_g2	-	PNM1	260	287	271	-39.2	-26.7	0.681122	16.5	1-5,287-283;6-17,275-264;20-21,261-260	x-x,282-276[BULt];18-19,263-262[SIL]	((..((((((((((((.......(((((&)))))-------))))))))))))..))	GCUCGCUCUCUCUCGUCGGAGCUUGUCA&UGACA-------ACGAGAGAGAGUACGC
upu-miR535	TRINITY_DN21285_c0_g1	-	-	766	785	776	-39.2	-26.7	0.681122	5.5	2-4,784-782;6-18,780-768;20-21,767-766	1-1,785-785[UP5];5-5,781-781[SIL];19-19,x-x[BULq]	((-(((((((((((((.(((.&.))).))))))))))))).))	GC-UGCUCUCUUUCGUAGUCU&UGACAACGAGAGAGAGUACGC
upu-miR535	TRINITY_DN18693_c0_g2	-	ACA9	555	572	563	-39.2	-26.5	0.67602	6.5	1-10,572-563;14-21,562-555	11-13,x-x[BULq]	((((((((---((((((((((&))))))))))...))))))))	GCGUGCUC---CUUGUUGUCA&UGACAACGAGAGAGAGUACGC
upu-miR535	TRINITY_DN27405_c0_g1	#N/A	#N/A	103	126	113	-39.2	-26.5	0.67602	11	1-4,126-123;5-7,118-116;9-14,114-109;16-21,108-103	x-x,122-119[BULt];8-8,115-115[SIL];15-15,x-x[BULq]	((((((-((((((.(((....((((&))))----))).)))))).))))))	GCGUAC-CUCUCUGGUUCGAAGUCA&UGAC----AACGAGAGAGAGUACGC
upu-miR535	TRINITY_DN10713_c0_g1	probable E3 ubiquitin ligase SUD1	-	212	232	223	-39.2	-26.4	0.673469	5	2-10,231-223;12-13,222-221;14-16,219-217;18-21,215-212	1-1,232-232[UP5];11-11,x-x[BULq];x-x,220-220[BULt];17-17,216-216[SIL]	((((.(((.((-(((((((((.&.))))))))).))-))).))))	GCGUUCUCAUC-CUCGUUGUCG&UGACAACGAGAGA-GAGUACGC
upu-miR535	TRINITY_DN6594_c2_g1	-	syc1174_c	66	88	78	-39.2	-26.3	0.670918	7.5	2-7,87-82;8-10,80-78;11-20,76-67	1-1,88-88[UP5];x-x,81-81[BULt];x-x,77-77[BULt];21-21,66-66[UP3]	.((((((((((.(((.((((((.&.))))))-)))-)))))))))).	UCGUGCUCUCUCCUCGGUUGUUG&UGACAAC-GAG-AGAGAGUACGC
upu-miR535	TRINITY_DN22011_c0_g2	-	OEP61	497	520	511	-39.2	-26.3	0.670918	10.5	1-5,520-516;7-10,514-511;11-21,507-497	6-6,515-515[SIL];x-x,510-508[BULt]	(((((((((((...((((.(((((&))))).))))---)))))))))))	GCGUGCUCUCUGAAUUUGAUGUCA&UGACAACGAG---AGAGAGUACGC
upu-miR535	TRINITY_DN23401_c2_g3	#N/A	#N/A	45	65	56	-39.2	-26.2	0.668367	11	6-19,60-47	1-5,65-61[UP5];20-21,46-45[UP3]	..((((((((((((((.....&.....))))))))))))))..	AAGUACUCUCUCUCGUGGAUA&UGACAACGAGAGAGAGUACGC
upu-miR535	TRINITY_DN14643_c0_g1	-	At5g15710	225	244	235	-39.2	-26	0.663265	8	4-16,241-229;18-21,228-225	1-3,244-242[UP5];17-17,x-x[BULq]	((((-(((((((((((((...&...))))))))))))).))))	GCGU-CUCUUUCUUGUUGGAA&UGACAACGAGAGAGAGUACGC
upu-miR535	TRINITY_DN20173_c2_g1	-	HCF136	22	42	33	-39.2	-26	0.663265	6	1-2,42-41;4-6,39-37;8-16,35-27;19-21,24-22	3-3,40-40[SIL];7-7,36-36[SIL];17-18,26-25[SIL]	(((..(((((((((.(((.((&)).))).)))))))))..)))	GCGGUCUCUCUCUCCUUGGCA&UGACAACGAGAGAGAGUACGC
upu-miR535	TRINITY_DN23844_c0_g4	probable copper-transporting ATPase HMA5	HMA5	149	177	168	-39.2	-25.8	0.658163	14.5	4-17,174-161;18-21,152-149	1-3,177-175[UP5];x-x,160-153[BULt]	((((........((((((((((((((...&...))))))))))))))--------))))	GCGUCGUUUGUUGCUCUCUCUUGUUGAAG&UGACAACGAGAGAGAGU--------ACGC
upu-miR535	TRINITY_DN21862_c1_g2	-	At3g08650	510	529	521	-39.2	-25.8	0.658163	5.5	1-2,529-528;4-16,527-515;19-21,512-510	3-3,x-x[BULq];17-18,514-513[SIL]	(((..(((((((((((((-((&)).)))))))))))))..)))	GUGGCCUCUUUCUCGUUG-CA&UGACAACGAGAGAGAGUACGC
upu-miR535	TRINITY_DN23795_c5_g2	-	LEGB	701	721	711	-39.2	-25.8	0.658163	5.5	2-7,720-715;8-17,713-704;19-20,703-702	1-1,721-721[UP5];x-x,714-714[BULt];18-18,x-x[BULq];21-21,701-701[UP3]	.((-((((((((((.((((((.&.))))))-)))))))))).)).	ACG-AUUCUCUCUCUGUUGUCG&UGACAAC-GAGAGAGAGUACGC
upu-miR535	TRINITY_DN22018_c0_g1	-	LECRKS5	530	553	544	-39.2	-25.72	0.656122	7.5	2-14,552-540;17-21,534-530	1-1,553-553[UP5];15-16,539-535[AILt]	(((((.....(((((((((((((.&.)))))))))))))---..)))))	GCGUAGGAAGUUUUCUCGUUGUCU&UGACAACGAGAGAG---AGUACGC
upu-miR535	TRINITY_DN25989_c0_g1	probable N-acetyl-gamma-glutamyl-phosphate reductase	Os03g0617900	330	354	345	-39.2	-25.7	0.655612	8.5	2-13,353-342;15-17,340-338;18-21,333-330	1-1,354-354[UP5];14-14,341-341[SIL];x-x,337-334[BULt]	((((....(((.((((((((((((.&.)))))))))))).)))----))))	GCGUUGAUGCUGUCUUUUGUUGUCU&UGACAACGAGAGAGAGU----ACGC
upu-miR535	TRINITY_DN23089_c3_g2	-	-	635	656	647	-39.2	-25.7	0.655612	5.5	2-15,655-642;16-20,640-636	1-1,656-656[UP5];x-x,641-641[BULt];21-21,635-635[UP3]	.(((((.((((((((((((((.&.))))))))))))))-))))).	CUGUACGUCUCUUUUGUUGUCC&UGACAACGAGAGAGA-GUACGC
upu-miR535	TRINITY_DN10687_c0_g1	protein disulfide-isomerase	PDI	1760	1780	1771	-39.2	-25.7	0.655612	7	2-5,1779-1776;7-17,1774-1764	1-1,1780-1780[UP5];6-6,1775-1775[SIL];18-21,1763-1760[UP3]	....(((((((((((.((((.&.)))).)))))))))))....	CGAAACUCUCUCUCGAUGUCU&UGACAACGAGAGAGAGUACGC
upu-miR535	TRINITY_DN19193_c0_g2	polyadenylation and cleavage factor homolog 4	PCFS4	110	129	121	-39.2	-25.5	0.65051	9.5	5-7,125-123;9-21,122-110	1-4,129-126[UP5];8-8,x-x[BULq]	(((((((((((((-(((....&....))).)))))))))))))	GCGUGCUCUCUCU-GUUCCCC&UGACAACGAGAGAGAGUACGC
upu-miR535	TRINITY_DN9768_c0_g2	-	-	104	128	117	-39.2	-25.5	0.65051	8	2-5,127-124;6-14,121-113;16-19,111-108;20-21,105-104	1-1,128-128[UP5];x-x,123-122[BULt];15-15,112-112[SIL];x-x,107-106[BULt]	((..((((.(((((((((..((((.&.))))--))))))))).))))--))	GCAUGUACGCUCUCUCGUGGUGUCU&UGACA--ACGAGAGAGAGUAC--GC
upu-miR535a	TRINITY_DN22029_c0_g10	E4 SUMO-protein ligase PIAL2	PIAL1	1173	1193	1184	-37.8	-32.4	0.857143	4	1-20,1193-1174	21-21,1173-1173[UP3]	.((((((((((((((((((((&)))))))))))))))))))).	GAUGAUAAUGAGAGGGAGUAC&GUGCUCUCUCUCGUUGUCAUA
upu-miR535a	TRINITY_DN18825_c1_g3	-	-	267	288	279	-37.8	-32.2	0.851852	4.5	1-12,288-277;14-20,274-268	13-13,276-275[AILt];21-21,267-267[UP3]	.(((((((..((((((((((((&))))))))))))-.))))))).	GAUGACAGAAGAGAGAGAGCAC&GUGCUCUCUCUC-GUUGUCAUA
upu-miR535a	TRINITY_DN19844_c0_g5	-	MGP4	194	214	205	-37.8	-32.2	0.851852	3.5	2-12,213-203;14-20,201-195	1-1,214-214[UP5];13-13,202-202[SIL];21-21,194-194[UP3]	.(((((((.(((((((((((.&.))))))))))).))))))).	GAUGACGAGGAGAGAGAGCAG&GUGCUCUCUCUCGUUGUCAUA
upu-miR535a	TRINITY_DN23044_c2_g1	#N/A	#N/A	568	588	579	-37.8	-31.9	0.843915	3	1-11,588-578;13-21,576-568	12-12,577-577[SIL]	(((((((((.(((((((((((&))))))))))).)))))))))	UAUGACAACAAGAGAGAGUAC&GUGCUCUCUCUCGUUGUCAUA
upu-miR535a	TRINITY_DN19053_c1_g3	uncharacterized protein LOC110823631	asd	150	170	161	-37.8	-31.2	0.825397	8	1-2,170-169;4-18,167-153	3-3,168-168[SIL];19-21,152-150[UP3]	...(((((((((((((((.((&)).)))))))))))))))...	GACGACGGCGAGAGAGGGGGC&GUGCUCUCUCUCGUUGUCAUA
upu-miR535a	TRINITY_DN24051_c1_g3	NB-ARC domain disease resistance protein	-	600	624	615	-37.8	-30.8	0.814815	10	1-10,624-615;11-19,610-602	x-x,614-611[BULt];20-21,601-600[UP3]	..(((((((((....((((((((((&))))))))))----)))))))))..	UUUGACAACGAGAUAGAGAGAGCAC&GUGCUCUCUC----UCGUUGUCAUA
upu-miR535a	TRINITY_DN10540_c0_g2	-	TMK1	202	222	213	-37.8	-30.6	0.809524	6	1-12,222-211;14-18,209-205	13-13,210-210[SIL];19-21,204-202[UP3]	...(((((.((((((((((((&)))))))))))).)))))...	UUCGACAAGGGGAGAGAGUAC&GUGCUCUCUCUCGUUGUCAUA
upu-miR535a	TRINITY_DN20620_c1_g2	-	PUB16	979	1001	992	-37.8	-30.6	0.809524	7.5	1-14,1001-988;15-18,985-982	x-x,987-986[BULt];19-21,981-979[UP3]	...((((..((((((((((((((&))))))))))))))--))))...	UCAGACAGGGCGAGGGAGAGCGC&GUGCUCUCUCUCGU--UGUCAUA
upu-miR535a	TRINITY_DN7407_c1_g1	-	ZHD4	206	226	217	-37.8	-30.4	0.804233	6.5	3-19,224-208	1-2,226-225[UP5];20-21,207-206[UP3]	..(((((((((((((((((..&..)))))))))))))))))..	AUUGACAAUGGGAGAGAGCUU&GUGCUCUCUCUCGUUGUCAUA
upu-miR535a	TRINITY_DN25886_c0_g1	-	At3g51070	883	903	894	-37.8	-30.1	0.796296	7.5	3-18,901-886	1-2,903-902[UP5];19-21,885-883[UP3]	...((((((((((((((((..&..))))))))))))))))...	AAAGACAGCGAGAGAGAGUUU&GUGCUCUCUCUCGUUGUCAUA
upu-miR535a	TRINITY_DN10182_c0_g1	nudix hydrolase 15	NUDT15	377	396	388	-37.8	-29.9	0.791005	7	1-4,396-393;6-18,392-380	5-5,x-x[BULq];19-21,379-377[UP3]	...(((((((((((((-((((&)))).)))))))))))))...	CACGGCGACGAGGGAG-GCAC&GUGCUCUCUCUCGUUGUCAUA
upu-miR535a	TRINITY_DN9865_c0_g2	#N/A	#N/A	218	239	230	-37.8	-29.9	0.791005	6.5	1-12,239-228;14-19,225-220	13-13,227-226[AILt];20-21,219-218[UP3]	..((((((..((((((((((((&))))))))))))-.))))))..	GUUGACAGAAGAGAGGGAGCAC&GUGCUCUCUCUC-GUUGUCAUA
upu-miR535a	TRINITY_DN9189_c0_g1	-	ATL8	560	581	572	-37.8	-29.6	0.783069	6.5	1-13,581-569;16-16,566-566;17-20,564-561	14-15,568-567[SIL];x-x,565-565[BULt];21-21,560-560[UP3]	.((((.(..(((((((((((((&)))))))))))))..)-)))).	GGUGAGCUUCGGGAGAGAGCGC&GUGCUCUCUCUCGUUG-UCAUA
upu-miR535a	TRINITY_DN23551_c0_g6	isopentenyl-diphosphate Delta-isomerase I	IPI1	580	600	591	-37.8	-29.5	0.780423	6.5	1-11,600-590;14-20,587-581	12-13,589-588[SIL];21-21,580-580[UP3]	.(((((((..(((((((((((&)))))))))))..))))))).	GAUGGCAAGUGGGGAGAGCAC&GUGCUCUCUCUCGUUGUCAUA
upu-miR535a	TRINITY_DN20156_c0_g1	-	GRXC4	39	59	50	-37.8	-29.4	0.777778	5.5	1-7,59-53;9-20,51-40	8-8,52-52[SIL];21-21,39-39[UP3]	.((((((((((((.(((((((&))))))).)))))))))))).	AAUGGCGACGAGAAGGAGCAU&GUGCUCUCUCUCGUUGUCAUA
upu-miR535a	TRINITY_DN23571_c2_g3	uncharacterized protein LOC107618723	rpmA	708	729	720	-37.8	-29.1	0.769841	6.5	1-11,729-719;12-12,717-717;14-18,715-711	x-x,718-718[BULt];13-13,716-716[SIL];19-21,710-708[UP3]	...(((((.(.(((((((((((&)))))))))))-).)))))...	CCAGGCAAGGAAGAGAGAGCAC&GUGCUCUCUCU-CGUUGUCAUA
upu-miR535a	TRINITY_DN11154_c0_g2	-	Gpn2	1078	1098	1089	-37.8	-28.9	0.76455	5.5	1-12,1098-1087;14-15,1085-1084;17-19,1082-1080	13-13,1086-1086[SIL];16-16,1083-1083[SIL];20-21,1079-1078[UP3]	..(((.((.((((((((((((&)))))))))))).)).)))..	ACUGAGAGAGAGAGAGAGCGC&GUGCUCUCUCUCGUUGUCAUA
upu-miR535a	TRINITY_DN23192_c2_g2	-	At4g12770	1200	1220	1211	-37.8	-28.8	0.761905	5.5	1-12,1220-1209;14-15,1207-1206;17-20,1204-1201	13-13,1208-1208[SIL];16-16,1205-1205[SIL];21-21,1200-1200[UP3]	.((((.((.((((((((((((&)))))))))))).)).)))).	AGUGAGGGAGAGAGAGAGUAC&GUGCUCUCUCUCGUUGUCAUA
upu-miR535a	TRINITY_DN21879_c0_g2	-	-	832	853	843	-37.8	-28.7	0.759259	5.5	2-9,852-845;10-15,843-838;17-20,836-833	1-1,853-853[UP5];x-x,844-844[BULt];16-16,837-837[SIL];21-21,832-832[UP3]	.((((.((((((.((((((((.&.))))))))-)))))).)))).	GAUGAGGACGAGAAGAGAGCAA&GUGCUCUCU-CUCGUUGUCAUA
upu-miR535a	TRINITY_DN25345_c0_g1	-	FTSH1	117	140	131	-37.8	-28.7	0.759259	7	2-17,139-124;18-20,120-118	1-1,140-140[UP5];x-x,123-121[BULt];21-21,117-117[UP3]	.(((...((((((((((((((((.&.))))))))))))))))---))).	GGUGGGAACGACGAGAGGGAGCAG&GUGCUCUCUCUCGUUGU---CAUA
upu-miR535a	TRINITY_DN21781_c0_g2	-	-	107	127	118	-37.8	-28.5	0.753968	8	3-18,125-110	1-2,127-126[UP5];19-21,109-107[UP3]	...((((((((((((((((..&..))))))))))))))))...	CCCGAUAGCGAGAGAGAGUGA&GUGCUCUCUCUCGUUGUCAUA
upu-miR535a	TRINITY_DN20203_c1_g10	alpha-mannosidase 2	GMII	972	992	983	-37.8	-28.4	0.751323	5.5	1-15,992-978;17-20,976-973	16-16,977-977[SIL];21-21,972-972[UP3]	.((((.(((((((((((((((&))))))))))))))).)))).	CAUGAAGGCGAGGGAGGGCAU&GUGCUCUCUCUCGUUGUCAUA
upu-miR535a	TRINITY_DN22314_c0_g1	-	TSS	1008	1027	1019	-37.8	-28.3	0.748677	5.5	1-6,1027-1022;8-12,1021-1017;14-20,1015-1009	7-7,x-x[BULq];13-13,1016-1016[SIL];21-21,1008-1008[UP3]	.(((((((.(((((-((((((&)))))).))))).))))))).	GGUGAUGAGGAGAG-GAGCAC&GUGCUCUCUCUCGUUGUCAUA
upu-miR535a	TRINITY_DN24069_c0_g2	-	-	668	687	678	-37.8	-28.3	0.748677	4.5	1-11,687-677;13-15,676-674;17-21,672-668	12-12,x-x[BULq];16-16,673-673[SIL]	(((((.(((-(((((((((((&))))))))))).))).)))))	UGUGGGAGC-AGAGAGAGCAC&GUGCUCUCUCUCGUUGUCAUA
upu-miR535a	TRINITY_DN22160_c0_g12	eIF-2-alpha kinase GCN2	TY3B-G	555	575	566	-37.8	-28.2	0.746032	7.5	1-10,575-566;12-18,564-558	11-11,565-565[SIL];19-21,557-555[UP3]	...(((((((.((((((((((&)))))))))).)))))))...	CAGGGCGACGUGAGAGGGCAU&GUGCUCUCUCUCGUUGUCAUA
upu-miR535a	TRINITY_DN20207_c0_g5	protein RRC1 isoform X2	RRC1	437	457	448	-37.8	-28.2	0.746032	6.5	1-12,457-446;14-18,444-440	13-13,445-445[SIL];19-21,439-437[UP3]	...(((((.((((((((((((&)))))))))))).)))))...	AGAGAUAGGGAGAGGGAGCAU&GUGCUCUCUCUCGUUGUCAUA
upu-miR535a	TRINITY_DN19807_c1_g1	-	-	625	644	635	-37.8	-28.1	0.743386	5.5	1-14,644-631;16-20,630-626	15-15,x-x[BULq];21-21,625-625[UP3]	.(((((-((((((((((((((&)))))))))))))).))))).	AAUGGC-AUGGGGGAGAGCAU&GUGCUCUCUCUCGUUGUCAUA
upu-miR535a	TRINITY_DN23591_c2_g1	two-component response regulator-like APRR7	APRR7	271	291	282	-37.8	-28.1	0.743386	7.5	1-1,291-291;3-8,289-284;10-18,282-274	2-2,290-290[SIL];9-9,283-283[SIL];19-21,273-271[UP3]	...(((((((((.((((((.(&).)))))).)))))))))...	GCAGACAGCGAGUGAGAGCUC&GUGCUCUCUCUCGUUGUCAUA
upu-miR535a	TRINITY_DN15567_c0_g1	S-adenosylmethionine decarboxylase proenzyme	SAMDC	833	853	844	-37.8	-28	0.740741	7.5	2-8,852-846;10-18,844-836	1-1,853-853[UP5];9-9,845-845[SIL];19-21,835-833[UP3]	...(((((((((.(((((((.&.))))))).)))))))))...	GAAGACGACGAGUGAGAGCGA&GUGCUCUCUCUCGUUGUCAUA
upu-miR535a	TRINITY_DN23544_c0_g3	-	DTX12	1398	1420	1411	-37.8	-27.9	0.738095	8.5	2-11,1419-1410;12-20,1407-1399	1-1,1420-1420[UP5];x-x,1409-1408[BULt];21-21,1398-1398[UP3]	.(((((((((..((((((((((.&.))))))))))--))))))))).	GAUGGCGGCGCUAGAGAGAGCGA&GUGCUCUCUCU--CGUUGUCAUA
upu-miR535a	TRINITY_DN2728_c0_g1	-	At1g12190	368	387	379	-37.8	-27.9	0.738095	4.5	2-5,386-383;7-21,382-368	1-1,387-387[UP5];6-6,x-x[BULq]	(((((((((((((((-((((.&.)))).)))))))))))))))	UAUGACGACGAGGGA-AGCAG&GUGCUCUCUCUCGUUGUCAUA
upu-miR535a	TRINITY_DN15919_c0_g1	-	PDIL5-3	1622	1642	1633	-37.8	-27.7	0.732804	6.5	2-12,1641-1631;14-20,1629-1623	1-1,1642-1642[UP5];13-13,1630-1630[SIL];21-21,1622-1622[UP3]	.(((((((.(((((((((((.&.))))))))))).))))))).	AGUGAUAGAGAGGGAGAGCGA&GUGCUCUCUCUCGUUGUCAUA
upu-miR535a	TRINITY_DN18476_c1_g2	-	-	144	166	156	-37.8	-27.7	0.732804	7.5	1-6,166-161;7-13,159-153;14-18,151-147	x-x,160-160[BULt];x-x,152-152[BULt];19-21,146-144[UP3]	...(((((.(((((((.((((((&))))))-)))))))-)))))...	AGAGGCGGUCGAGAGACGAGCAC&GUGCUC-UCUCUCG-UUGUCAUA
upu-miR535a	TRINITY_DN11056_c0_g1	autophagy-related protein 2	-	131	155	146	-37.8	-27.7	0.732804	7.5	1-12,155-144;14-16,142-140;17-20,135-132	13-13,143-143[SIL];x-x,139-136[BULt];21-21,131-131[UP3]	.((((....(((.((((((((((((&)))))))))))).)))----)))).	GAUGAGGCCCGAGGAGGGAGAGCAC&GUGCUCUCUCUCGUUG----UCAUA
upu-miR535a	TRINITY_DN21236_c0_g2	hypothetical protein	-	647	667	658	-37.8	-27.7	0.732804	7.5	1-2,667-666;4-16,664-652;18-18,650-650	3-3,665-665[SIL];17-17,651-651[SIL];19-21,649-647[UP3]	...(.(((((((((((((.((&)).))))))))))))).)...	AUCGUCAGCGAGGGAGAGGAC&GUGCUCUCUCUCGUUGUCAUA
[truncated: 38,016 more rows]

## Sheet: degradome sequencing
miRNA name	GnenID	SiteID	Symbol	Description	GO	KEGG	TStart	TStop	TSlice	MFEratio	AllenScore	Structure	Sequence	DegradomeRawReads	DegradomeNormReads	DegradomeCategory	DegradomePval
[truncated: 528 more rows]
