# Supplementary material for: Integrated Analysis of miRNAome and Transcriptome Identify Regulators of Elm Seed Aging
Source: Plants (Basel). 2023 Apr 20;12(8):1719. doi: 10.3390/plants12081719 (PMC10140922; doi:10.3390/plants12081719)
Supplement: Supplementary file 1 [file plants-12-01719-s001.zip › Table S6.xlsx]

## Sheet: Sheet1
miRNA /Gene name	Sense primer	Antisense primer	Purpose
upu-miR1427	CGGCGTCGGCCTGCGGGC		RT-PCR
upu-miR8154	GAGGAGGAGAGGAAGAGGGAA
upu-miR156c	TGACAGAAGAGAGTGGGCA
upu-miR482a	TTTCCAATTCCACCCATTCCTA
upu-miR3630	GGTGGGAATCTCTCTGATGCAT
upu-miR390b	CCCGCTATCTATCCTGAGTTGCA
upu-miR399a	GCCAAAGGAGAGTTGCCCTT
upu-miR535c	CCCGTACTCTCTCTCGTTGTCATA
upu-miR1869	TAGGCATGGGTGGTATTGGCA
upu-miR414a	GGCATCATCTTCGTCATCATCATC
TRINITY_DN18089_c0_g1	GCCAATGTGAAGAGGCTTGAG	CTTTCTTCATCCGTTCTTCGTG
TRINITY_DN19242_c1_g5	AATATCATTCTCCCGGTCAACA	CGGACATGGCTTCTACGAGTT
TRINITY_DN20277_c0_g2	CCACCACCACAACCACATCTC	CGGACTCCTCGGTATCTGAACT
TRINITY_DN14857_c0_g3	TTTCCCTCTGATTTCCACCC	ACATTGACTTTAACGCCGTCT
TRINITY_DN17086_c0_g1	CCAACGACAACCAGGAGCCG	TCGAACGTGCCGAGCCAGAG
TRINITY_DN16674_c0_g3	TCGGTAAATCAAGAAGGAGAT	TGAGCCGGTGTAGAAACTGT
TRINITY_DN22770_c1_g5	GCAGGATTCAGAAACCTGAGTTCG	TCCAGAGGCATCATCACGAACA
TRINITY_DN23371_c0_g5	GTACGGGCGAGGCATTGTTT	CTGTTAGTCTTTCCGAAGGGTC
TRINITY_DN4111_c0_g1	AGCCGCCCTCAAGGTAGTCG	GCGTCCCTCGTTGATGGATT
actin	TATAATGAATTGCGTGTAGCCC	CATAGCAGGAGTGTTGAAGGTC
5.8s	GTCTGCCTGGGCGTCACACAC
0800-TRINITY_DN17168_c0_g1	TCGAATTCCTGCAGCCCGGG CGGTTTTTATCCTCATTACCTATTG	GCTCTAGAACTAGTGGATCC CTTTTTCAGGGTTAAGCTTTAATTC	Dual-luciferase reporter assay
0800-TRINITY_DN8244_c0_g1	TCGAATTCCTGCAGCCCGGG CCTCCATGTTGTACAGCCAGC	GCTCTAGAACTAGTGGATCC GCCTAATTTCTCCTGCCCCTA
